# Supplementary material for: Multi-Omics Approach Reveals Dysregulation of Protein Phosphorylation Correlated with Lipid Metabolism in Mouse Non-Alcoholic Fatty Liver
Source: Cells. 2022 Mar 30;11(7):1172. doi: 10.3390/cells11071172 (PMC8997945; doi:10.3390/cells11071172)
Supplement: Supplementary file 1 [file cells-11-01172-s001.zip]

Archive with 1 entries (1 files):
- cells-1620011-supplementary.xlsx
