# Supplementary material for: Multi-Omics Approach Reveals Dysregulation of Protein Phosphorylation Correlated with Lipid Metabolism in Mouse Non-Alcoholic Fatty Liver
Source: Cells. 2022 Mar 30;11(7):1172. doi: 10.3390/cells11071172 (PMC8997945; doi:10.3390/cells11071172)
Supplement: Supplementary file 1 [file cells-11-01172-s001.zip › cells-1620011-supplementary.xlsx]

## Sheet: Worksheet_Description
Sheet no..	Worksheet names	Description
1	Table S1: List of all proteins identified in global proteomic analysis.	This worksheet contains relative protein expression values for each sample run for HFD and LFD mice shown as log transferred LFQ (label free quantitation) values obtained from MaxQuant search. This worksheet also includes statistical and bioinformatic analyses results after MaxQuant serach using Perseus.
2	Table S2: List of all phosphoproteins and phosphosites identified in phosphoproteomics analysis.	This worksheet contains phosphoproteomics results including specific phosphorylated sites, their relative expression levels and statistical analysis using Perseus for differentially regulated phosphosites.
3	Table S3: List of all lipid features identified.	This worksheet contains all lipid classes and their coorelation with all the identified proteins in global data
4	Table S4: Free fatty acids identified by GC-MS and normalized to C17.	This worksheet has all the identified free fatty acids with different carbon chain length and expression levels.
5	Table S5: Correlation analysis between total proteins and lipids.	This worksheet has all the significant expression values taken for correlation analysis between lipid classes and proteins.
6	Table S6: Correlation analysis between phosphosites and lipids.	This worksheet has all the significant expression values taken for correlation analsis between lipid classes and phosphorylation sites.

## Sheet: Table S1 Perseus Global
HFD15	HFD21	HFD25	HFD27	HFD31	HFD7	LFD24	LFD30	LFD39	LFD42	LFD5	LFD8	Student's T-test Significant HFD_LFD	Student's T-test significant	Mol. weight [kDa]	MS/MS count	Student's T-test p-value HFD_LFD	Student's T-test q-value HFD_LFD	Student's T-test Difference HFD_LFD	Student's T-test Test statistic HFD_LFD	Average HFD	Average LFD	Protein IDs	Majority protein IDs	Protein names	Gene names	Fasta headers	Log2 (Fold-Change)	Gene
26.0345	25.8345	25.8303	26.3968	26.1783	25.8202	26.322	26.6012	26.4005	26.4485	26.4235	26.6414	+	HFD_LFD	60.594	145	0.00179608	0.0068209	-0.457051	-4.21135	26.0158	26.4728	A0JNU3	A0JNU3	60 kDa lysophospholipase;L-asparaginase;Platelet-activating factor acetylhydrolase	Aspg	sp|A0JNU3|LPP60_MOUSE 60 kDa lysophospholipase OS=Mus musculus OX=10090 GN=Aspg PE=1 SV=1	-0.457051	Aspg
22.7646	23.3688	22.1293	20.5937	22.0417	22.708	24.1072	23.6315	23.7171	23.7239	23.9977	23.8613	+	HFD_LFD	58.309	9	0.00262556	0.00870667	-1.57208	-3.97418	22.2677	23.8398	A2A974	A2A974		Cyp4a12b	sp|A2A974|CP4CB_MOUSE Cytochrome P450 4A12B OS=Mus musculus OX=10090 GN=Cyp4a12b PE=1 SV=1	-1.57208	Cyp4a12b
26.6258	26.4882	26.6625	26.5734	26.5014	26.4978	26.5291	26.5054	26.5107	26.3262	26.5968	26.5644			44.59	189	0.306723	0.417221	0.0527557	1.07712	26.5582	26.5054	A2ADY9	A2ADY9	Protein DDI1 homolog 2	Ddi2	sp|A2ADY9|DDI2_MOUSE Protein DDI1 homolog 2 OS=Mus musculus OX=10090 GN=Ddi2 PE=1 SV=1	0.0527557	Ddi2
26.5534	26.5705	26.5953	26.5993	26.6327	26.645	26.5698	26.7598	26.5861	26.4411	26.5416	26.6129			60.336	304	0.758302	0.831356	0.0141783	0.316268	26.5994	26.5852	A2AJL3;A2AJL3-2	A2AJL3	FGGY carbohydrate kinase domain-containing protein	Fggy	sp|A2AJL3|FGGY_MOUSE FGGY carbohydrate kinase domain-containing protein OS=Mus musculus OX=10090 GN=Fggy PE=1 SV=1;sp|A2AJL3-2|FGGY_MOUSE Isoform 2 of FGGY carbohydrate kinase domain-containing protein OS=Mus musculus OX=10090 GN=Fggy	0.0141783	Fggy
25.6515	25.7848	25.5708	25.6014	25.836	25.6597	25.2895	25.5098	25.4997	25.1857	26.0874	25.2496			46.07	60	0.161755	0.246573	0.213705	1.51088	25.684	25.4703	A2AKK5;A2AKK5-2;Q8BGG9;Q8BGG9-2	A2AKK5	Acyl-coenzyme A amino acid N-acyltransferase 1	Acnat1	sp|A2AKK5|ACNT1_MOUSE Acyl-coenzyme A amino acid N-acyltransferase 1 OS=Mus musculus OX=10090 GN=Acnat1 PE=1 SV=1;sp|A2AKK5-2|ACNT1_MOUSE Isoform 2 of Acyl-coenzyme A amino acid N-acyltransferase 1 OS=Mus musculus OX=10090 GN=Acnat1	0.213705	Acnat1
24.4154	25.2189	25.144	25.0092	24.5824	24.0434	25.8109	24.2454	23.8837	24.2549	24.4616	24.3319			33.829	20	0.492481	0.608206	0.237474	0.712439	24.7356	24.4981	A2AKQ0-2;A2AKQ0	A2AKQ0-2		Slc35d1	sp|A2AKQ0-2|S35D1_MOUSE Isoform 2 of UDP-glucuronic acid/UDP-N-acetylgalactosamine transporter OS=Mus musculus OX=10090 GN=Slc35d1;sp|A2AKQ0|S35D1_MOUSE UDP-glucuronic acid/UDP-N-acetylgalactosamine transporter OS=Mus musculus OX=10090 GN=Slc35d1 PE=2 SV=2	0.237474	Slc35d1
23.8937	24.2728	24.3351	24.6314	24.3477	24.2566	24.5464	24.3772	24.3525	24.4344	24.2127	24.4759			572.28	49	0.329096	0.442875	-0.110269	-1.02594	24.2896	24.3998	A2AN08;A2AN08-5;A2AN08-3;A2AN08-2;A2AN08-4	A2AN08	E3 ubiquitin-protein ligase UBR4	Ubr4	sp|A2AN08|UBR4_MOUSE E3 ubiquitin-protein ligase UBR4 OS=Mus musculus OX=10090 GN=Ubr4 PE=1 SV=1;sp|A2AN08-5|UBR4_MOUSE Isoform 5 of E3 ubiquitin-protein ligase UBR4 OS=Mus musculus OX=10090 GN=Ubr4;sp|A2AN08-3|UBR4_MOUSE Isoform 3 of E3 ubiquitin-protein	-0.110269	Ubr4
29.3753	29.0982	29.2299	29.1493	28.6127	29.3174	29.2475	29.0607	29.0718	29.1579	28.9741	28.7369			38.255	354	0.517954	0.633336	0.0889769	0.670124	29.1305	29.0415	A2AS89	A2AS89	Agmatinase, mitochondrial	Agmat	sp|A2AS89|SPEB_MOUSE Agmatinase, mitochondrial OS=Mus musculus OX=10090 GN=Agmat PE=1 SV=1	0.0889769	Agmat
22.8937	21.942	22.4601	22.9316	23.1313	22.8693	22.9644	23.2726	23.1543	23.1127	23.3799	22.9406			52.62	9	0.0460842	0.088	-0.432769	-2.27618	22.7047	23.1374	A2ASZ8;A2ASZ8-4;A2ASZ8-5;A2ASZ8-2;A2ASZ8-3	A2ASZ8	Calcium-binding mitochondrial carrier protein SCaMC-2	Slc25a25	sp|A2ASZ8|SCMC2_MOUSE Calcium-binding mitochondrial carrier protein SCaMC-2 OS=Mus musculus OX=10090 GN=Slc25a25 PE=1 SV=1;sp|A2ASZ8-4|SCMC2_MOUSE Isoform 4 of Calcium-binding mitochondrial carrier protein SCaMC-2 OS=Mus musculus OX=10090 GN=Slc25a25;sp|A2	-0.432769	Slc25a25
26.8974	26.8253	26.8258	26.7394	26.664	26.8043	26.7907	26.521	26.5615	26.6417	26.6527	26.6298	+	HFD_LFD	102.79	403	0.00977834	0.0249978	0.159796	3.18247	26.7927	26.6329	A2ATU0	A2ATU0	Probable 2-oxoglutarate dehydrogenase E1 component DHKTD1, mitochondrial	Dhtkd1	sp|A2ATU0|DHTK1_MOUSE Probable 2-oxoglutarate dehydrogenase E1 component DHKTD1, mitochondrial OS=Mus musculus OX=10090 GN=Dhtkd1 PE=1 SV=1	0.159796	Dhtkd1
30.8811	30.8285	29.7009	29.9902	30.3372	29.4273	31.3104	31.694	31.0205	31.3818	31.0587	31.6018	+	HFD_LFD	20.762	1203	0.00155726	0.0064	-1.15032	-4.3017	30.1942	31.3445	A2BIM8;P02762;P04938	A2BIM8	Major urinary protein 6;Major urinary proteins 11 and 8	Mup9;Mup6;Mup8	sp|A2BIM8|MUP18_MOUSE Major urinary protein 18 OS=Mus musculus OX=10090 GN=Mup18 PE=3 SV=1;sp|P02762|MUP6_MOUSE Major urinary protein 6 OS=Mus musculus OX=10090 GN=Mup6 PE=1 SV=2;sp|P04938|MUP11_MOUSE Major urinary protein 11 OS=Mus musculus OX=10090 GN=Mu	-1.15032	Mup9
26.6119	26.4911	26.6626	26.4219	26.2847	26.5262	26.6054	26.4776	26.5557	26.6164	26.3682	26.5589			52.223	501	0.658743	0.746824	-0.0306145	-0.455121	26.4997	26.5303	A3KMP2;A3KMP2-2	A3KMP2	Tetratricopeptide repeat protein 38	Ttc38	sp|A3KMP2|TTC38_MOUSE Tetratricopeptide repeat protein 38 OS=Mus musculus OX=10090 GN=Ttc38 PE=1 SV=2;sp|A3KMP2-2|TTC38_MOUSE Isoform 2 of Tetratricopeptide repeat protein 38 OS=Mus musculus OX=10090 GN=Ttc38	-0.0306145	Ttc38
21.9553	22.5419	23.2342	22.1998	22.5151	22.3013	22.614	23.2355	22.6011	22.2241	23.5045	21.8113			50.548	6	0.521502	0.634667	-0.20715	-0.66433	22.4579	22.6651	A6H630;A6H630-4;A6H630-2;A6H630-3	A6H630	Protein-glutamate O-methyltransferase	Armt1	sp|A6H630|ARMT1_MOUSE Damage-control phosphatase ARMT1 OS=Mus musculus OX=10090 GN=Armt1 PE=1 SV=1;sp|A6H630-4|ARMT1_MOUSE Isoform 4 of Damage-control phosphatase ARMT1 OS=Mus musculus OX=10090 GN=Armt1;sp|A6H630-2|ARMT1_MOUSE Isoform 2 of Damage-control p	-0.20715	Armt1
25.6763	25.3307	25.5776	26.2105	25.7343	25.3516	24.6994	24.7671	24.6301	24.6005	24.8409	24.6239	+	HFD_LFD	104.66	161	3.90292e-05	0.000242424	0.953211	6.9593	25.6468	24.6936	A6X935;A6X935-2	A6X935	Inter alpha-trypsin inhibitor, heavy chain 4	Itih4	sp|A6X935|ITIH4_MOUSE Inter alpha-trypsin inhibitor, heavy chain 4 OS=Mus musculus OX=10090 GN=Itih4 PE=1 SV=2;sp|A6X935-2|ITIH4_MOUSE Isoform 2 of Inter alpha-trypsin inhibitor, heavy chain 4 OS=Mus musculus OX=10090 GN=Itih4	0.953211	Itih4
23.3187	23.3657	23.1603	23.3663	23.2764	23.3414	23.8897	23.6646	23.9691	23.9044	23.5401	23.6499	+	HFD_LFD	44.567	26	0.000135221	0.00136434	-0.464857	-5.98255	23.3048	23.7696	A7MCT6;A7MCT6-2	A7MCT6	Ethanolamine kinase 2	Etnk2	sp|A7MCT6|EKI2_MOUSE Ethanolamine kinase 2 OS=Mus musculus OX=10090 GN=Etnk2 PE=1 SV=1;sp|A7MCT6-2|EKI2_MOUSE Isoform 2 of Ethanolamine kinase 2 OS=Mus musculus OX=10090 GN=Etnk2	-0.464857	Etnk2
24.4682	24.344	24.0567	23.6466	24.5187	24.4297	24.6933	24.3512	24.5869	24.6002	24.4094	24.5436			15.676	23	0.0787077	0.136153	-0.286801	-1.95792	24.244	24.5308	B1AR13	B1AR13	CDGSH iron-sulfur domain-containing protein 3, mitochondrial	Cisd3	sp|B1AR13|CISD3_MOUSE CDGSH iron-sulfur domain-containing protein 3, mitochondrial OS=Mus musculus OX=10090 GN=Cisd3 PE=1 SV=1	-0.286801	Cisd3
21.8897	22.3298	22.0481	22.4025	21.9692	22.17	22.369	23.046	22.5269	22.4391	22.5451	22.5056	+	HFD_LFD	243.24	11	0.00680788	0.0190345	-0.437071	-3.39677	22.1349	22.572	B2RQC6;B2RQC6-2	B2RQC6	CAD protein;Glutamine-dependent carbamoyl-phosphate synthase;Aspartate carbamoyltransferase;Dihydroorotase	Cad	sp|B2RQC6|PYR1_MOUSE CAD protein OS=Mus musculus OX=10090 GN=Cad PE=1 SV=1;sp|B2RQC6-2|PYR1_MOUSE Isoform 2 of CAD protein OS=Mus musculus OX=10090 GN=Cad	-0.437071	Cad
24.0118	24.7176	25.1861	24.6485	23.7654	24.6043	23.1688	22.9122	23.1584	23.0709	23.0316	22.9903	+	HFD_LFD	169.22	19	5.42785e-05	0.000363636	1.43359	6.69057	24.489	23.0554	B2RX12;B2RX12-3;B2RX12-2	B2RX12	Canalicular multispecific organic anion transporter 2	Abcc3	sp|B2RX12|MRP3_MOUSE ATP-binding cassette sub-family C member 3 OS=Mus musculus OX=10090 GN=Abcc3 PE=1 SV=2;sp|B2RX12-3|MRP3_MOUSE Isoform 3 of ATP-binding cassette sub-family C member 3 OS=Mus musculus OX=10090 GN=Abcc3;sp|B2RX12-2|MRP3_MOUSE Isoform 2 of	1.43359	Abcc3
22.8142	22.6262	22.6019	22.5265	22.4241	22.5614	22.8277	22.683	22.7806	22.7807	22.63	23.0278			206.23	10	0.0296008	0.0600661	-0.195954	-2.5353	22.5924	22.7883	B2RXS4	B2RXS4	Plexin-B2	Plxnb2	sp|B2RXS4|PLXB2_MOUSE Plexin-B2 OS=Mus musculus OX=10090 GN=Plxnb2 PE=1 SV=1	-0.195954	Plxnb2
24.0612	22.4633	23.2886	21.8179	24.0832	23.9672	24.3677	23.299	24.3419	24.0774	24.0704	24.1229			99.551	17	0.0979589	0.163202	-0.766314	-1.82509	23.2802	24.0465	B2RY56	B2RY56	RNA-binding protein 25	Rbm25	sp|B2RY56|RBM25_MOUSE RNA-binding protein 25 OS=Mus musculus OX=10090 GN=Rbm25 PE=1 SV=2	-0.766314	Rbm25
24.947	24.5314	22.1498	22.6244	23.2521	21.7615	27.6876	27.1644	27.0288	27.1342	26.1756	27.2206	+	HFD_LFD	20.638	30	4.52763e-05	0.000307692	-3.85749	-6.83744	23.211	27.0685	B5X0G2	B5X0G2	Major urinary protein 17	Mup17	sp|B5X0G2|MUP17_MOUSE Major urinary protein 17 OS=Mus musculus OX=10090 GN=Mup17 PE=2 SV=2	-3.85749	Mup17
23.0343	23.1534	23.5847	23.3909	21.8649	23.4218	23.3001	23.4176	23.0395	23.3389	22.9896	21.4179			56.677	16	0.701506	0.784702	0.157709	0.394483	23.075	22.9173	B7ZMP1;B7ZMP1-2	B7ZMP1	Probable Xaa-Pro aminopeptidase 3	Xpnpep3	sp|B7ZMP1|XPP3_MOUSE Xaa-Pro aminopeptidase 3 OS=Mus musculus OX=10090 GN=Xpnpep3 PE=1 SV=1;sp|B7ZMP1-2|XPP3_MOUSE Isoform 2 of Xaa-Pro aminopeptidase 3 OS=Mus musculus OX=10090 GN=Xpnpep3	0.157709	Xpnpep3
23.4324	23.3955	23.6262	23.3564	22.8438	23.296	23.2595	23.6574	23.5318	23.4705	24.1032	23.4804			101.27	10	0.132101	0.210048	-0.258765	-1.63972	23.325	23.5838	B9EJ86	B9EJ86	Oxysterol-binding protein	Osbpl8	sp|B9EJ86|OSBL8_MOUSE Oxysterol-binding protein-related protein 8 OS=Mus musculus OX=10090 GN=Osbpl8 PE=1 SV=1	-0.258765	Osbpl8
24.6847	24.2618	23.9632	24.6662	24.0957	24.2641	24.3871	24.4873	24.4382	24.5081	24.0367	24.075			29.608	33	0.997111	0.998999	0.00055027	0.00371245	24.3226	24.3221	C0HKG6;C0HKG5	C0HKG6			sp|C0HKG6|RNT2B_MOUSE Ribonuclease T2-B OS=Mus musculus OX=10090 GN=Rnaset2b PE=1 SV=1;sp|C0HKG5|RNT2A_MOUSE Ribonuclease T2-A OS=Mus musculus OX=10090 GN=Rnaset2a PE=1 SV=1	0.00055027
24.4592	23.9452	24.098	24.101	24.3464	24.1371	24.3892	24.4389	24.3527	24.359	23.9393	24.453			105.1	9	0.227308	0.32779	-0.140842	-1.28634	24.1812	24.322	D3YXK2;Q80YR5	D3YXK2	Scaffold attachment factor B1;Scaffold attachment factor B2	Safb;Safb2	sp|D3YXK2|SAFB1_MOUSE Scaffold attachment factor B1 OS=Mus musculus OX=10090 GN=Safb PE=1 SV=2;sp|Q80YR5|SAFB2_MOUSE Scaffold attachment factor B2 OS=Mus musculus OX=10090 GN=Safb2 PE=1 SV=2	-0.140842	Safb
28.388	28.163	28.0629	28.3972	28.4802	28.0138	28.393	28.0707	28.0019	28.1718	27.874	28.3647			87.428	545	0.386453	0.503659	0.10483	0.905589	28.2509	28.146	E9PV24;E9PV24-2;CON__P02672	E9PV24	Fibrinogen alpha chain;Fibrinopeptide A;Fibrinogen alpha chain	Fga	sp|E9PV24|FIBA_MOUSE Fibrinogen alpha chain OS=Mus musculus OX=10090 GN=Fga PE=1 SV=1;sp|E9PV24-2|FIBA_MOUSE Isoform 2 of Fibrinogen alpha chain OS=Mus musculus OX=10090 GN=Fga	0.10483	Fga
25.1478	25.5587	25.4129	25.3266	25.407	25.0518	25.7538	25.5081	25.3387	25.4092	25.431	25.648			293.02	147	0.0762206	0.132695	-0.197332	-1.97725	25.3175	25.5148	E9PVA8	E9PVA8		Gcn1l1	sp|E9PVA8|GCN1_MOUSE eIF-2-alpha kinase activator GCN1 OS=Mus musculus OX=10090 GN=Gcn1 PE=1 SV=1	-0.197332	Gcn1l1
23.624	23.8002	23.9466	23.6549	23.297	23.6181	23.6186	23.2387	23.3613	23.3899	24.06	23.0477			33.589	17	0.254571	0.36051	0.204067	1.20873	23.6568	23.4527	E9Q137;E9Q137-2	E9Q137		Tex264	sp|E9Q137|TX264_MOUSE Testis-expressed protein 264 homolog OS=Mus musculus OX=10090 GN=Tex264 PE=2 SV=1;sp|E9Q137-2|TX264_MOUSE Isoform 2 of Testis-expressed protein 264 homolog OS=Mus musculus OX=10090 GN=Tex264	0.204067	Tex264
24.1572	24.2825	24.2402	23.9568	24.1263	23.9253	23.7809	23.6983	24.1443	23.8981	24.0433	24.1412			76.535	16	0.123512	0.199338	0.16373	1.68185	24.1147	23.951	E9Q3C1	E9Q3C1		C2cd2	sp|E9Q3C1|C2CD2_MOUSE C2 domain-containing protein 2 OS=Mus musculus OX=10090 GN=C2cd2 PE=1 SV=1	0.16373	C2cd2
25.0741	25.3525	25.338	25.7436	25.7191	25.0059	24.6006	25.4845	22.574	21.8683	25.7366	21.4065			237.04	13	0.048668	0.091268	1.76044	2.24406	25.3722	23.6118	E9Q3L2	E9Q3L2		Pi4ka	sp|E9Q3L2|PI4KA_MOUSE Phosphatidylinositol 4-kinase alpha OS=Mus musculus OX=10090 GN=Pi4ka PE=1 SV=2	1.76044	Pi4ka
27.1162	27.2889	27.2481	27.1372	27.4994	27.2978	26.7719	27.1465	26.9263	27.0287	27.0156	26.8976	+	HFD_LFD	509.43	527	0.00298629	0.00988462	0.300204	3.89477	27.2646	26.9644	E9Q414	E9Q414	Apolipoprotein B-100;Apolipoprotein B-48	Apob	sp|E9Q414|APOB_MOUSE Apolipoprotein B-100 OS=Mus musculus OX=10090 GN=Apob PE=1 SV=1	0.300204	Apob
23.2114	23.092	23.1697	24.1178	24.6358	24.1088	23.8666	24.9704	24.7099	24.2151	25.4097	24.2315			275.75	122	0.0374936	0.0739157	-0.844614	-2.39722	23.7226	24.5672	E9Q4Z2	E9Q4Z2	Acetyl-CoA carboxylase 2;Biotin carboxylase	Acacb	sp|E9Q4Z2|ACACB_MOUSE Acetyl-CoA carboxylase 2 OS=Mus musculus OX=10090 GN=Acacb PE=1 SV=1	-0.844614	Acacb
22.4424	22.3051	22.1582	22.7332	21.7205	22.4653	21.2846	23.1744	22.3389	23.3243	24.6994	23.1214			584.78	12	0.186007	0.276463	-0.686376	-1.42006	22.3041	22.9905	E9Q555	E9Q555	E3 ubiquitin-protein ligase RNF213	Rnf213	sp|E9Q555|RN213_MOUSE E3 ubiquitin-protein ligase RNF213 OS=Mus musculus OX=10090 GN=Rnf213 PE=1 SV=2	-0.686376	Rnf213
24.681	24.7205	24.8847	24.7979	24.4519	24.6544	23.9676	24.0576	23.9684	24.0826	24.2003	24.2294	+	HFD_LFD	332.91	40	1.00135e-05	0.00025	0.614067	8.14904	24.6984	24.0843	E9Q557	E9Q557	Desmoplakin	Dsp	sp|E9Q557|DESP_MOUSE Desmoplakin OS=Mus musculus OX=10090 GN=Dsp PE=1 SV=1	0.614067	Dsp
23.426	23.1408	23.2387	23.0724	23.302	23.3131	23.8304	23.8432	23.6717	23.6298	23.3736	23.8314	+	HFD_LFD	73.697	34	0.000601792	0.00356477	-0.447855	-4.92342	23.2488	23.6967	E9Q5C9;E9Q5C9-2	E9Q5C9		Nolc1	sp|E9Q5C9|NOLC1_MOUSE Nucleolar and coiled-body phosphoprotein 1 OS=Mus musculus OX=10090 GN=Nolc1 PE=1 SV=1;sp|E9Q5C9-2|NOLC1_MOUSE Isoform 2 of Nucleolar and coiled-body phosphoprotein 1 OS=Mus musculus OX=10090 GN=Nolc1	-0.447855	Nolc1
25.9813	26.3816	25.8878	25.7882	25.0915	25.6432	27.3048	26.7268	26.7268	27.1472	26.2686	26.8323	+	HFD_LFD	56.421	218	0.00106812	0.00522667	-1.03882	-4.54399	25.7956	26.8344	E9Q5K4;E9Q5K4-2	E9Q5K4		Cyp2c44	sp|E9Q5K4|CP2CN_MOUSE Cytochrome P450 2C44 OS=Mus musculus OX=10090 GN=Cyp2c23 PE=1 SV=1;sp|E9Q5K4-2|CP2CN_MOUSE Isoform 2 of Cytochrome P450 2C44 OS=Mus musculus OX=10090 GN=Cyp2c23	-1.03882	Cyp2c44
23.2816	23.1481	23.2832	23.4187	23.131	23.2598	23.057	23.6367	23.2044	23.357	23.2641	23.6737			235.63	16	0.328613	0.442807	-0.111735	-1.02702	23.2537	23.3655	E9Q7G0	E9Q7G0		Numa1	sp|E9Q7G0|NUMA1_MOUSE Nuclear mitotic apparatus protein 1 OS=Mus musculus OX=10090 GN=Numa1 PE=1 SV=1	-0.111735	Numa1
24.2374	23.939	23.9957	24.2133	24.0621	24.1458	24.2162	24.0812	24.1818	24.1345	23.9932	23.953			254.2	40	0.933705	0.95695	0.00553926	0.0853017	24.0989	24.0933	E9QAT4;E9QAT4-2	E9QAT4		Sec16a	sp|E9QAT4|SC16A_MOUSE Protein transport protein Sec16A OS=Mus musculus OX=10090 GN=Sec16a PE=1 SV=1;sp|E9QAT4-2|SC16A_MOUSE Isoform 2 of Protein transport protein Sec16A OS=Mus musculus OX=10090 GN=Sec16a	0.00553926	Sec16a
23.1415	23.0029	22.9894	23.0516	22.975	22.9867	23.2744	23.3185	23.1952	23.2624	23.0721	23.1052	+	HFD_LFD	273.99	10	0.00369767	0.0120602	-0.180134	-3.76402	23.0245	23.2046	F6ZDS4	F6ZDS4	Nucleoprotein TPR	Tpr	sp|F6ZDS4|TPR_MOUSE Nucleoprotein TPR OS=Mus musculus OX=10090 GN=Tpr PE=1 SV=1	-0.180134	Tpr
23.0715	22.9976	22.8788	22.8568	22.9571	23.0043	23.2638	23.3022	23.2472	23.2676	23.4078	22.9133	+	HFD_LFD	118.87	11	0.00492642	0.0148712	-0.272623	-3.59033	22.961	23.2336	F8VPU2	F8VPU2	FERM, RhoGEF and pleckstrin domain-containing protein 1	Farp1	sp|F8VPU2|FARP1_MOUSE FERM, ARHGEF and pleckstrin domain-containing protein 1 OS=Mus musculus OX=10090 GN=Farp1 PE=1 SV=1	-0.272623	Farp1
28.9484	28.7967	28.607	28.9049	28.7209	28.7463	28.9191	28.9742	28.8711	28.9499	28.392	28.7801			146.9	1365	0.797663	0.863191	-0.0270284	-0.263303	28.7874	28.8144	G3X982;Q3TYQ9	G3X982	Aldehyde oxidase 3	Aox3	sp|G3X982|AOXC_MOUSE Aldehyde oxidase 3 OS=Mus musculus OX=10090 GN=Aox3 PE=1 SV=1	-0.0270284	Aox3
21.8786	22.9621	22.6296	22.9131	22.2491	22.7767	22.7974	21.7904	22.7394	22.8498	22.7147	22.5221			134.75	6	0.997558	0.999143	-0.000744502	-0.00313817	22.5682	22.5689	G5E829;Q9R0K7;Q6Q477;Q6Q477-2	G5E829	Plasma membrane calcium-transporting ATPase 1;Plasma membrane calcium-transporting ATPase 2;Calcium-transporting ATPase	Atp2b1;Atp2b2;Atp2b4	sp|G5E829|AT2B1_MOUSE Plasma membrane calcium-transporting ATPase 1 OS=Mus musculus OX=10090 GN=Atp2b1 PE=1 SV=1;sp|Q9R0K7|AT2B2_MOUSE Plasma membrane calcium-transporting ATPase 2 OS=Mus musculus OX=10090 GN=Atp2b2 PE=1 SV=2;sp|Q6Q477|AT2B4_MOUSE Plasma m	-0.000744502	Atp2b1
24.7544	24.6759	24.8567	24.8391	25.1763	24.8345	24.7368	24.8738	24.767	24.5294	24.6384	24.69			79.871	60	0.106195	0.17612	0.15027	1.77553	24.8561	24.7059	O08529	O08529	Calpain-2 catalytic subunit	Capn2	sp|O08529|CAN2_MOUSE Calpain-2 catalytic subunit OS=Mus musculus OX=10090 GN=Capn2 PE=1 SV=4	0.15027	Capn2
25.7062	25.9909	25.9737	26.4433	26.3081	25.9558	25.9352	26.0923	25.8264	25.8837	26.0092	25.9399			24.74	102	0.342114	0.455872	0.115219	0.997354	26.063	25.9478	O08547	O08547	Vesicle-trafficking protein SEC22b	Sec22b	sp|O08547|SC22B_MOUSE Vesicle-trafficking protein SEC22b OS=Mus musculus OX=10090 GN=Sec22b PE=1 SV=3	0.115219	Sec22b
27.211	26.8565	26.9832	27.151	27.3051	27.2109	27.2445	27.1678	27.1984	27.3487	26.8203	27.3105			62.277	138	0.560945	0.673135	-0.0620597	-0.601422	27.1196	27.1817	O08553;Q62188;P97427	O08553	Dihydropyrimidinase-related protein 2	Dpysl2	sp|O08553|DPYL2_MOUSE Dihydropyrimidinase-related protein 2 OS=Mus musculus OX=10090 GN=Dpysl2 PE=1 SV=2	-0.0620597	Dpysl2
27.0729	26.8553	26.9538	26.9615	26.7627	27.2122	27.8819	28.1668	28.1276	27.8445	27.7853	27.748	+	HFD_LFD	40.035	218	1.88112e-06	0	-0.955933	-9.81766	26.9697	27.9257	O08573;O08573-3;O08573-2	O08573	Galectin-9	Lgals9	sp|O08573|LEG9_MOUSE Galectin-9 OS=Mus musculus OX=10090 GN=Lgals9 PE=1 SV=1;sp|O08573-3|LEG9_MOUSE Isoform 3 of Galectin-9 OS=Mus musculus OX=10090 GN=Lgals9;sp|O08573-2|LEG9_MOUSE Isoform 2 of Galectin-9 OS=Mus musculus OX=10090 GN=Lgals9	-0.955933	Lgals9
25.8674	25.4653	25.6728	25.6816	25.6153	25.8378	26.0182	25.863	25.9366	25.9592	25.6123	26.1041			26.94	81	0.0338693	0.0675735	-0.225542	-2.45666	25.69	25.9156	O08583;O08583-2;Q9JJW6-2;Q9JJW6	O08583	THO complex subunit 4;Aly/REF export factor 2	Alyref;Alyref2	sp|O08583|THOC4_MOUSE THO complex subunit 4 OS=Mus musculus OX=10090 GN=Alyref PE=1 SV=3;sp|O08583-2|THOC4_MOUSE Isoform 2 of THO complex subunit 4 OS=Mus musculus OX=10090 GN=Alyref;sp|Q9JJW6-2|ALRF2_MOUSE Isoform 2 of Aly/REF export factor 2 OS=Mus muscu	-0.225542	Alyref
25.8162	25.4023	25.4913	25.879	25.5859	25.8339	25.7207	25.6793	25.7626	25.7632	25.1461	25.3652			25.604	131	0.491263	0.607338	0.0952539	0.714496	25.6681	25.5728	O08585	O08585	Clathrin light chain A	Clta	sp|O08585|CLCA_MOUSE Clathrin light chain A OS=Mus musculus OX=10090 GN=Clta PE=1 SV=2	0.0952539	Clta
25.4169	25.4748	25.5314	25.0977	25.3224	24.9215	25.9993	25.6335	25.8375	25.9251	26.3019	26.5331	+	HFD_LFD	32.19	66	0.00111633	0.00520524	-0.744288	-4.51535	25.2941	26.0384	O08600	O08600	Endonuclease G, mitochondrial	Endog	sp|O08600|NUCG_MOUSE Endonuclease G, mitochondrial OS=Mus musculus OX=10090 GN=Endog PE=1 SV=1	-0.744288	Endog
28.4921	28.5029	28.5958	28.4617	28.8295	28.5866	28.3405	28.6062	28.5565	28.5049	28.6682	28.4859			99.098	1184	0.492545	0.607982	0.0510753	0.712331	28.5781	28.527	O08601;O08601-2	O08601	Microsomal triglyceride transfer protein large subunit	Mttp	sp|O08601|MTP_MOUSE Microsomal triglyceride transfer protein large subunit OS=Mus musculus OX=10090 GN=Mttp PE=1 SV=2;sp|O08601-2|MTP_MOUSE Isoform 2 of Microsomal triglyceride transfer protein large subunit OS=Mus musculus OX=10090 GN=Mttp	0.0510753	Mttp
22.4628	23.8431	23.1268	23.2023	22.0527	22.5533	22.6721	23.2122	22.5524	23.241	22.6441	22.2572			227.03	11	0.726032	0.803279	0.110307	0.360417	22.8735	22.7632	O08638;O08638-2;Q5SX39;Q5SX40;P13542	O08638	Myosin-11	Myh11	sp|O08638|MYH11_MOUSE Myosin-11 OS=Mus musculus OX=10090 GN=Myh11 PE=1 SV=1;sp|O08638-2|MYH11_MOUSE Isoform 2 of Myosin-11 OS=Mus musculus OX=10090 GN=Myh11	0.110307	Myh11
24.045	24.7613	24.9942	25.3527	25.2711	25.156	24.8846	24.6583	24.7785	24.435	24.3207	24.4828			52.921	19	0.149703	0.230516	0.336722	1.5605	24.93	24.5933	O08663	O08663	Methionine aminopeptidase 2	Metap2	sp|O08663|MAP2_MOUSE Methionine aminopeptidase 2 OS=Mus musculus OX=10090 GN=Metap2 PE=1 SV=1	0.336722	Metap2
26.5933	26.426	26.6458	26.8201	26.6622	26.3425	26.7914	26.4094	26.4653	26.5856	26.2812	26.5861			73.101	249	0.55267	0.667202	0.0618076	0.614403	26.5817	26.5198	O08677;O08677-3;O08677-2;CON__P01045-1;CON__Q2KJ62;CON__P01044-1	O08677	Kininogen-1;Kininogen-1 heavy chain;Bradykinin;Kininogen-1 light chain	Kng1	sp|O08677|KNG1_MOUSE Kininogen-1 OS=Mus musculus OX=10090 GN=Kng1 PE=1 SV=1;sp|O08677-3|KNG1_MOUSE Isoform 3 of Kininogen-1 OS=Mus musculus OX=10090 GN=Kng1;sp|O08677-2|KNG1_MOUSE Isoform LMW of Kininogen-1 OS=Mus musculus OX=10090 GN=Kng1	0.0618076	Kng1
27.1447	27.4615	26.6617	26.4551	27.209	27.1456	28.083	28.079	28.3107	27.924	28.0334	27.8277	+	HFD_LFD	39.413	57	0.000109803	0.000787402	-1.03006	-6.13966	27.0129	28.043	O08705	O08705	Sodium/bile acid cotransporter	Slc10a1	sp|O08705|NTCP_MOUSE Sodium/bile acid cotransporter OS=Mus musculus OX=10090 GN=Slc10a1 PE=1 SV=1	-1.03006	Slc10a1
31.3766	31.1126	31.3092	31.371	31.2563	31.272	31.3776	31.2573	31.2506	31.2714	31.1716	31.4818			24.87	1737	0.760365	0.832818	-0.0187813	-0.313469	31.2829	31.3017	O08709	O08709	Peroxiredoxin-6	Prdx6	sp|O08709|PRDX6_MOUSE Peroxiredoxin-6 OS=Mus musculus OX=10090 GN=Prdx6 PE=1 SV=3	-0.0187813	Prdx6
24.0125	24.139	24.4312	24.0046	23.7828	23.9001	23.9099	23.7996	22.9544	23.7224	23.5134	23.7772			31.595	24	0.0284279	0.0586359	0.432217	2.55888	24.045	23.6128	O08738	O08738	Caspase-6;Caspase-6 subunit p18;Caspase-6 subunit p11	Casp6	sp|O08738|CASP6_MOUSE Caspase-6 OS=Mus musculus OX=10090 GN=Casp6 PE=1 SV=1	0.432217	Casp6
29.0922	28.8269	28.8572	28.9474	28.8382	28.9073	28.906	28.8978	29.0283	28.929	28.6517	28.8565			54.272	524	0.620558	0.722426	0.0332991	0.510829	28.9115	28.8782	O08749	O08749	Dihydrolipoyl dehydrogenase, mitochondrial	Dld	sp|O08749|DLDH_MOUSE Dihydrolipoyl dehydrogenase, mitochondrial OS=Mus musculus OX=10090 GN=Dld PE=1 SV=2	0.0332991	Dld
31.018	30.8015	30.8266	30.9178	30.8351	30.9138	30.5514	30.3173	30.4122	30.3819	30.2667	30.3831	+	HFD_LFD	27.418	643	2.07121e-06	0	0.50004	9.71467	30.8855	30.3854	O08756	O08756	3-hydroxyacyl-CoA dehydrogenase type-2	Hsd17b10	sp|O08756|HCD2_MOUSE 3-hydroxyacyl-CoA dehydrogenase type-2 OS=Mus musculus OX=10090 GN=Hsd17b10 PE=1 SV=4	0.50004	Hsd17b10
24.088	23.8507	24.1496	24.064	23.9912	24.0254	23.928	23.9187	24.0073	23.5425	23.8786	23.8775			141.67	33	0.0556622	0.10124	0.169386	2.16474	24.0281	23.8588	O08788;O08788-2	O08788	Dynactin subunit 1	Dctn1	sp|O08788|DCTN1_MOUSE Dynactin subunit 1 OS=Mus musculus OX=10090 GN=Dctn1 PE=1 SV=3;sp|O08788-2|DCTN1_MOUSE Isoform 2 of Dynactin subunit 1 OS=Mus musculus OX=10090 GN=Dctn1	0.169386	Dctn1
26.9654	26.6897	26.8038	26.8949	26.6878	26.7551	26.8593	26.7142	26.7715	26.8771	26.7217	26.7437			59.559	167	0.744155	0.819613	0.0181739	0.335534	26.7994	26.7813	O08795-2;O08795	O08795-2	Glucosidase 2 subunit beta	Prkcsh	sp|O08795-2|GLU2B_MOUSE Isoform 2 of Glucosidase 2 subunit beta OS=Mus musculus OX=10090 GN=Prkcsh;sp|O08795|GLU2B_MOUSE Glucosidase 2 subunit beta OS=Mus musculus OX=10090 GN=Prkcsh PE=1 SV=1	0.0181739	Prkcsh
31.23	30.8901	30.9309	31.262	30.8538	31.0914	31.0563	31.2198	31.1264	31.1936	30.9894	31.016			31.052	390	0.501623	0.615508	-0.0572077	-0.697103	31.043	31.1003	O08807	O08807	Peroxiredoxin-4	Prdx4	sp|O08807|PRDX4_MOUSE Peroxiredoxin-4 OS=Mus musculus OX=10090 GN=Prdx4 PE=1 SV=1	-0.0572077	Prdx4
23.1628	24.1354	24.8246	23.6969	24.3926	23.5778	23.9685	23.2859	22.9254	23.3145	24.3651	24.0397			139.34	33	0.367846	0.484248	0.315207	0.943121	23.965	23.6498	O08808	O08808	Protein diaphanous homolog 1	Diaph1	sp|O08808|DIAP1_MOUSE Protein diaphanous homolog 1 OS=Mus musculus OX=10090 GN=Diaph1 PE=1 SV=1	0.315207	Diaph1
23.5151	23.5577	23.6054	23.7075	23.4024	23.529	23.6557	23.6305	23.6537	23.7888	23.6925	24.0175			109.36	40	0.0281883	0.0582558	-0.186954	-2.56381	23.5528	23.7398	O08810	O08810	116 kDa U5 small nuclear ribonucleoprotein component	Eftud2	sp|O08810|U5S1_MOUSE 116 kDa U5 small nuclear ribonucleoprotein component OS=Mus musculus OX=10090 GN=Eftud2 PE=1 SV=1	-0.186954	Eftud2
26.3597	26.8218	26.4767	26.2885	26.4152	26.4111	26.5863	26.395	26.3217	26.5641	26.6324	26.4847			63.221	245	0.706288	0.78976	-0.0351963	-0.387804	26.4622	26.4974	O08914	O08914	Fatty-acid amide hydrolase 1	Faah	sp|O08914|FAAH1_MOUSE Fatty-acid amide hydrolase 1 OS=Mus musculus OX=10090 GN=Faah PE=1 SV=1	-0.0351963	Faah
22.8102	22.6644	22.5917	22.7715	22.8932	22.7725	22.6954	22.7856	22.673	22.6119	22.8125	22.713			37.605	11	0.520814	0.634113	0.0353724	0.665452	22.7506	22.7152	O08915	O08915	AH receptor-interacting protein	Aip	sp|O08915|AIP_MOUSE AH receptor-interacting protein OS=Mus musculus OX=10090 GN=Aip PE=1 SV=1	0.0353724	Aip
24.4998	24.5439	24.3443	24.8478	24.2895	24.5397	24.0925	24.5826	24.0156	23.9167	23.9142	23.589	+	HFD_LFD	61.52	32	0.00991126	0.0253305	0.492394	3.17452	24.5108	24.0184	O08966	O08966	Solute carrier family 22 member 1	Slc22a1	sp|O08966|S22A1_MOUSE Solute carrier family 22 member 1 OS=Mus musculus OX=10090 GN=Slc22a1 PE=1 SV=2	0.492394	Slc22a1
27.9525	27.1336	27.0533	28.1516	27.7889	28.0269	27.4464	27.4587	27.3778	27.4423	26.7821	27.3684			7.3384	111	0.123335	0.199368	0.371849	1.68275	27.6845	27.3126	O08997	O08997	Copper transport protein ATOX1	Atox1	sp|O08997|ATOX1_MOUSE Copper transport protein ATOX1 OS=Mus musculus OX=10090 GN=Atox1 PE=1 SV=1	0.371849	Atox1
24.2385	23.8182	24.0433	24.1179	23.9425	24.1679	24.3374	24.1812	24.1444	24.2201	23.9172	23.9875			70.755	68	0.410735	0.527944	-0.0765851	-0.858476	24.0547	24.1313	O09012;O09012-2	O09012	Peroxisomal targeting signal 1 receptor	Pex5	sp|O09012|PEX5_MOUSE Peroxisomal targeting signal 1 receptor OS=Mus musculus OX=10090 GN=Pex5 PE=1 SV=2;sp|O09012-2|PEX5_MOUSE Isoform 2 of Peroxisomal targeting signal 1 receptor OS=Mus musculus OX=10090 GN=Pex5	-0.0765851	Pex5
24.5544	23.7513	23.3404	24.149	23.7209	24.3512	23.9224	24.1595	24.3665	24.2345	23.7211	24.2022			23.261	17	0.567586	0.678721	-0.123182	-0.59108	23.9779	24.1011	O09044	O09044	Synaptosomal-associated protein 23	Snap23	sp|O09044|SNP23_MOUSE Synaptosomal-associated protein 23 OS=Mus musculus OX=10090 GN=Snap23 PE=1 SV=1	-0.123182	Snap23
27.3028	27.2358	27.435	27.5256	27.3867	27.3388	27.1854	27.2624	27.2932	27.1849	27.231	27.3676			26.372	217	0.0436904	0.0840909	0.11671	2.30753	27.3708	27.2541	O09061	O09061	Proteasome subunit beta type-1	Psmb1	sp|O09061|PSB1_MOUSE Proteasome subunit beta type-1 OS=Mus musculus OX=10090 GN=Psmb1 PE=1 SV=1	0.11671	Psmb1
22.4653	23.3419	22.9728	22.3192	22.4953	23.0433	22.7593	22.5916	22.6231	21.8286	22.6833	21.1774			39.296	10	0.138268	0.217777	0.49575	1.61095	22.773	22.2772	O09110;O09110-2	O09110	Dual specificity mitogen-activated protein kinase kinase 3	Map2k3	sp|O09110|MP2K3_MOUSE Dual specificity mitogen-activated protein kinase kinase 3 OS=Mus musculus OX=10090 GN=Map2k3 PE=1 SV=2;sp|O09110-2|MP2K3_MOUSE Isoform 1 of Dual specificity mitogen-activated protein kinase kinase 3 OS=Mus musculus OX=10090 GN=Map2k3	0.49575	Map2k3
26.5979	26.4714	26.3503	26.5033	26.6611	26.5644	26.8614	26.6072	26.7127	26.7171	26.3995	26.652			17.444	128	0.112296	0.185155	-0.133556	-1.74104	26.5248	26.6583	O09111	O09111	NADH dehydrogenase [ubiquinone] 1 beta subcomplex subunit 11, mitochondrial	Ndufb11	sp|O09111|NDUBB_MOUSE NADH dehydrogenase [ubiquinone] 1 beta subcomplex subunit 11, mitochondrial OS=Mus musculus OX=10090 GN=Ndufb11 PE=1 SV=2	-0.133556	Ndufb11
28.6125	28.4273	28.7509	28.5522	28.3647	28.4235	28.3427	28.2035	28.383	28.3538	28.1857	28.3844	+	HFD_LFD	27.497	394	0.0120794	0.0295838	0.213002	3.0583	28.5219	28.3089	O09131;Q8K2Q2	O09131	Glutathione S-transferase omega-1	Gsto1	sp|O09131|GSTO1_MOUSE Glutathione S-transferase omega-1 OS=Mus musculus OX=10090 GN=Gsto1 PE=1 SV=2	0.213002	Gsto1
24.8433	25.0306	24.6545	24.9507	24.6763	24.8176	24.2034	24.4938	24.6106	24.6516	24.3253	24.3836	+	HFD_LFD	58.121	68	0.00201881	0.00740794	0.384102	4.13783	24.8288	24.4447	O09158	O09158	Cytochrome P450 3A25	Cyp3a25	sp|O09158|CP3AP_MOUSE Cytochrome P450 3A25 OS=Mus musculus OX=10090 GN=Cyp3a25 PE=1 SV=1	0.384102	Cyp3a25
24.5222	24.2232	24.5806	24.4056	24.3638	24.1334	24.4648	24.3437	24.3703	24.6346	24.1974	24.3981			114.65	58	0.749517	0.824584	-0.0300032	-0.328217	24.3715	24.4015	O09159	O09159	Lysosomal alpha-mannosidase	Man2b1	sp|O09159|MA2B1_MOUSE Lysosomal alpha-mannosidase OS=Mus musculus OX=10090 GN=Man2b1 PE=1 SV=4	-0.0300032	Man2b1
28.1528	28.3309	28.0485	28.3765	28.0328	28.2863	28.4344	28.5716	28.3922	28.3734	28.0569	28.569			18.562	163	0.0739362	0.12963	-0.194986	-1.99553	28.2046	28.3996	O09167	O09167	60S ribosomal protein L21	Rpl21	sp|O09167|RL21_MOUSE 60S ribosomal protein L21 OS=Mus musculus OX=10090 GN=Rpl21 PE=1 SV=3	-0.194986	Rpl21
26.9953	26.7071	26.7971	27.3117	26.9477	27.0344	26.5637	26.8204	26.7891	26.7767	26.517	26.6826	+	HFD_LFD	30.534	202	0.0210293	0.0454958	0.273986	2.73453	26.9656	26.6916	O09172	O09172	Glutamate--cysteine ligase regulatory subunit	Gclm	sp|O09172|GSH0_MOUSE Glutamate--cysteine ligase regulatory subunit OS=Mus musculus OX=10090 GN=Gclm PE=1 SV=1	0.273986	Gclm
30.8596	30.7875	30.8775	30.7881	30.715	30.8582	31.1444	31.036	31.1202	30.9562	31.0915	31.1073	+	HFD_LFD	49.959	1451	4.16153e-05	0.00024	-0.261614	-6.90646	30.8143	31.0759	O09173	O09173	Homogentisate 1,2-dioxygenase	Hgd	sp|O09173|HGD_MOUSE Homogentisate 1,2-dioxygenase OS=Mus musculus OX=10090 GN=Hgd PE=1 SV=2	-0.261614	Hgd
27.0904	27.099	26.9788	27.1843	27.0114	27.0209	27.269	26.9441	26.9863	27.0807	27.0231	26.8879			41.704	417	0.617019	0.720921	0.0322971	0.516076	27.0641	27.0318	O09174	O09174	Alpha-methylacyl-CoA racemase	Amacr	sp|O09174|AMACR_MOUSE Alpha-methylacyl-CoA racemase OS=Mus musculus OX=10090 GN=Amacr PE=1 SV=4	0.0322971	Amacr
25.147	25.7163	25.4586	25.6788	25.5785	25.0764	25.5041	25.5639	25.6025	25.9015	25.8459	25.0575			54.043	83	0.428991	0.546256	-0.136653	-0.824301	25.4426	25.5792	O35114	O35114	Lysosome membrane protein 2	Scarb2	sp|O35114|SCRB2_MOUSE Lysosome membrane protein 2 OS=Mus musculus OX=10090 GN=Scarb2 PE=1 SV=3	-0.136653	Scarb2
28.575	28.6003	28.5672	28.5306	28.4113	28.6206	28.5888	28.4599	28.6036	28.6054	28.1837	28.4455			33.296	522	0.362964	0.478023	0.0696732	0.953193	28.5508	28.4811	O35129	O35129	Prohibitin-2	Phb2	sp|O35129|PHB2_MOUSE Prohibitin-2 OS=Mus musculus OX=10090 GN=Phb2 PE=1 SV=1	0.0696732	Phb2
31.5695	31.1285	31.2073	31.3862	31.1601	31.3303	31.3258	31.3565	31.5172	31.476	31.0091	31.4333			13.077	1229	0.591678	0.69891	-0.0559683	-0.55411	31.297	31.353	O35215	O35215	D-dopachrome decarboxylase	Ddt	sp|O35215|DOPD_MOUSE D-dopachrome decarboxylase OS=Mus musculus OX=10090 GN=Ddt PE=1 SV=3	-0.0559683	Ddt
26.4006	26.1617	26.2532	26.3005	26.4175	26.2764	26.273	26.0929	26.0875	26.2976	26.1778	26.2631			41.046	114	0.0883325	0.151258	0.102976	1.88814	26.3016	26.1987	O35226-2;O35226-3	O35226-2	26S proteasome non-ATPase regulatory subunit 4	Psmd4	sp|O35226-2|PSMD4_MOUSE Isoform Rpn10B of 26S proteasome non-ATPase regulatory subunit 4 OS=Mus musculus OX=10090 GN=Psmd4;sp|O35226-3|PSMD4_MOUSE Isoform Rpn10C of 26S proteasome non-ATPase regulatory subunit 4 OS=Mus musculus OX=10090 GN=Psmd4	0.102976	Psmd4
24.2113	24.1681	24.2008	24.1416	24.7329	24.1171	24.7903	24.829	24.6648	24.532	24.1815	24.4114			91.006	20	0.0513161	0.0952162	-0.306219	-2.21281	24.262	24.5682	O35286	O35286	Pre-mRNA-splicing factor ATP-dependent RNA helicase DHX15	Dhx15	sp|O35286|DHX15_MOUSE Pre-mRNA-splicing factor ATP-dependent RNA helicase DHX15 OS=Mus musculus OX=10090 GN=Dhx15 PE=1 SV=2	-0.306219	Dhx15
25.1002	24.9362	25.2565	25.0575	25.0624	25.3318	24.5948	24.8876	24.9732	25.1628	25.0599	24.9809			33.901	21	0.097317	0.162535	0.180893	1.82911	25.1241	24.9432	O35295;Q8R4E6;Q8R4E6-2	O35295	Transcriptional activator protein Pur-beta	Purb	sp|O35295|PURB_MOUSE Transcriptional activator protein Pur-beta OS=Mus musculus OX=10090 GN=Purb PE=1 SV=3	0.180893	Purb
24.0723	23.6283	24.0184	24.0323	23.9199	24.116	24.2028	24.2423	23.4418	24.2114	23.8361	23.9688			30.891	20	0.897364	0.92815	-0.0193176	-0.13231	23.9646	23.9839	O35326	O35326	Serine/arginine-rich splicing factor 5	Srsf5	sp|O35326|SRSF5_MOUSE Serine/arginine-rich splicing factor 5 OS=Mus musculus OX=10090 GN=Srsf5 PE=1 SV=2	-0.0193176	Srsf5
24.9733	24.912	25.0128	24.9449	25.0941	24.9003	25.13	24.9331	25.0844	25.0045	25.0269	24.8913			57.922	34	0.428175	0.545337	-0.0388266	-0.825807	24.9729	25.0117	O35343	O35343	Importin subunit alpha-3	Kpna4	sp|O35343|IMA3_MOUSE Importin subunit alpha-3 OS=Mus musculus OX=10090 GN=Kpna4 PE=1 SV=1	-0.0388266	Kpna4
24.4325	24.0943	24.5423	24.3583	24.6249	24.3039	24.8753	24.5874	24.5301	24.4014	24.6294	24.9474			57.772	30	0.040926	0.0803462	-0.26913	-2.3459	24.3927	24.6618	O35344	O35344	Importin subunit alpha-4	Kpna3	sp|O35344|IMA4_MOUSE Importin subunit alpha-4 OS=Mus musculus OX=10090 GN=Kpna3 PE=1 SV=1	-0.26913	Kpna3
24.3582	24.7169	24.6992	25.0538	24.5886	24.7261	24.7988	25.0643	24.9918	24.9669	24.8389	25.0918			59.964	24	0.0275005	0.0575289	-0.268268	-2.57821	24.6905	24.9587	O35345	O35345	Importin subunit alpha-7	Kpna6	sp|O35345|IMA7_MOUSE Importin subunit alpha-7 OS=Mus musculus OX=10090 GN=Kpna6 PE=1 SV=2	-0.268268	Kpna6
24.1039	23.5203	24.0126	24.4636	24.42	24.1033	23.3843	24.0925	23.7152	23.797	23.9314	23.6622			82.105	23	0.073998	0.129528	0.340172	1.99503	24.1039	23.7638	O35350	O35350	Calpain-1 catalytic subunit	Capn1	sp|O35350|CAN1_MOUSE Calpain-1 catalytic subunit OS=Mus musculus OX=10090 GN=Capn1 PE=1 SV=1	0.340172	Capn1
26.7704	26.8422	26.7277	26.8391	26.8578	26.598	27.1059	26.8383	26.9915	26.9007	26.9476	27.1144	+	HFD_LFD	28.537	155	0.00601419	0.0172621	-0.21054	-3.47069	26.7725	26.9831	O35381;Q64G17	O35381	Acidic leucine-rich nuclear phosphoprotein 32 family member A	Anp32a	sp|O35381|AN32A_MOUSE Acidic leucine-rich nuclear phosphoprotein 32 family member A OS=Mus musculus OX=10090 GN=Anp32a PE=1 SV=1	-0.21054	Anp32a
26.669	26.4899	26.2501	26.3619	26.7902	26.6355	26.9101	26.7049	26.6934	26.697	26.2175	26.7791			38.607	155	0.31495	0.426619	-0.134241	-1.05798	26.5328	26.667	O35386	O35386	Phytanoyl-CoA dioxygenase, peroxisomal	Phyh	sp|O35386|PAHX_MOUSE Phytanoyl-CoA dioxygenase, peroxisomal OS=Mus musculus OX=10090 GN=Phyh PE=1 SV=1	-0.134241	Phyh
24.1173	23.5399	23.251	23.362	24.113	23.7133	23.6421	23.7709	23.7356	23.6659	23.5909	23.5673			31.654	10	0.896454	0.927851	0.0206264	0.13349	23.6828	23.6621	O35387	O35387	HCLS1-associated protein X-1	Hax1	sp|O35387|HAX1_MOUSE HCLS1-associated protein X-1 OS=Mus musculus OX=10090 GN=Hax1 PE=1 SV=1	0.0206264	Hax1
28.3365	28.343	28.0684	28.0051	27.5573	28.3834	28.528	28.2109	28.4039	28.6623	28.1798	28.449			43.52	500	0.0809766	0.139591	-0.290048	-1.94078	28.1156	28.4057	O35423-2;O35423	O35423-2	Serine--pyruvate aminotransferase, mitochondrial	Agxt	sp|O35423-2|SPYA_MOUSE Isoform Peroxisomal of Serine--pyruvate aminotransferase, mitochondrial OS=Mus musculus OX=10090 GN=Agxt;sp|O35423|SPYA_MOUSE Serine--pyruvate aminotransferase, mitochondrial OS=Mus musculus OX=10090 GN=Agxt PE=1 SV=3	-0.290048	Agxt
28.338	27.9987	28.0183	28.0354	28.2921	28.1686	27.8172	27.3135	27.5566	27.7164	27.0714	27.5337	+	HFD_LFD	36.118	381	0.000486631	0.00295652	0.640379	5.06746	28.1418	27.5015	O35459	O35459	Delta(3,5)-Delta(2,4)-dienoyl-CoA isomerase, mitochondrial	Ech1	sp|O35459|ECH1_MOUSE Delta(3,5)-Delta(2,4)-dienoyl-CoA isomerase, mitochondrial OS=Mus musculus OX=10090 GN=Ech1 PE=1 SV=1	0.640379	Ech1
25.6659	25.736	25.2612	25.8697	25.9901	25.7409	25.7968	25.7688	25.6845	25.6633	25.5667	25.5666			43.528	64	0.746887	0.822738	0.0361595	0.331803	25.7106	25.6745	O35465;O35465-2	O35465	Peptidyl-prolyl cis-trans isomerase FKBP8	Fkbp8	sp|O35465|FKBP8_MOUSE Peptidyl-prolyl cis-trans isomerase FKBP8 OS=Mus musculus OX=10090 GN=Fkbp8 PE=1 SV=2;sp|O35465-2|FKBP8_MOUSE Isoform 2 of Peptidyl-prolyl cis-trans isomerase FKBP8 OS=Mus musculus OX=10090 GN=Fkbp8	0.0361595	Fkbp8
28.8404	29.0734	28.8176	28.816	28.9874	28.9586	28.8162	28.7422	28.7232	28.8797	28.5067	28.8411			70.422	1176	0.040863	0.0802916	0.16404	2.3468	28.9156	28.7515	O35488	O35488	Very long-chain acyl-CoA synthetase	Slc27a2	sp|O35488|S27A2_MOUSE Very long-chain acyl-CoA synthetase OS=Mus musculus OX=10090 GN=Slc27a2 PE=1 SV=2	0.16404	Slc27a2
33.207	32.8861	33.2318	33.1438	33.2329	33.3419	33.2868	32.9766	32.9107	32.7219	32.6543	32.9682			45.02	4476	0.045096	0.0862146	0.254154	2.28893	33.1739	32.9198	O35490;Q91WS4	O35490	Betaine--homocysteine S-methyltransferase 1	Bhmt	sp|O35490|BHMT1_MOUSE Betaine--homocysteine S-methyltransferase 1 OS=Mus musculus OX=10090 GN=Bhmt PE=1 SV=1	0.254154	Bhmt
26.4284	26.4072	26.5715	26.5751	26.8605	26.3479	26.4297	26.415	26.2546	26.3854	26.1958	26.5173			34.577	151	0.0955893	0.160235	0.165487	1.84006	26.5318	26.3663	O35593	O35593	26S proteasome non-ATPase regulatory subunit 14	Psmd14	sp|O35593|PSDE_MOUSE 26S proteasome non-ATPase regulatory subunit 14 OS=Mus musculus OX=10090 GN=Psmd14 PE=1 SV=2	0.165487	Psmd14
23.7821	23.9666	23.9021	24.4274	23.9004	23.8315	24.4169	24.2835	24.1233	24.2797	24.059	24.1812			38.458	32	0.0409556	0.0803237	-0.25558	-2.34547	23.9683	24.2239	O35609	O35609	Secretory carrier-associated membrane protein 3	Scamp3	sp|O35609|SCAM3_MOUSE Secretory carrier-associated membrane protein 3 OS=Mus musculus OX=10090 GN=Scamp3 PE=1 SV=3	-0.25558	Scamp3
22.7333	22.645	22.6788	23.5609	22.5333	22.8248	22.2908	22.9397	21.9805	22.0629	22.5375	22.4835			36.384	3	0.0578392	0.104713	0.446863	2.142	22.8294	22.3825	O35639	O35639	Annexin A3	Anxa3	sp|O35639|ANXA3_MOUSE Annexin A3 OS=Mus musculus OX=10090 GN=Anxa3 PE=1 SV=4	0.446863	Anxa3
27.1662	27.2415	27.2692	27.2438	27.5443	26.9829	27.2252	27.0168	27.0521	27.0384	27.1093	27.2636			103.93	164	0.177692	0.267161	0.123785	1.44998	27.2413	27.1176	O35643	O35643	AP-1 complex subunit beta-1	Ap1b1	sp|O35643|AP1B1_MOUSE AP-1 complex subunit beta-1 OS=Mus musculus OX=10090 GN=Ap1b1 PE=1 SV=2	0.123785	Ap1b1
27.8416	27.1252	27.2334	27.6029	27.6112	27.4221	27.5858	27.4411	27.4747	27.49	27.3751	27.6517			31.013	223	0.798915	0.862404	-0.0303214	-0.261632	27.4727	27.5031	O35658	O35658	Complement component 1 Q subcomponent-binding protein, mitochondrial	C1qbp	sp|O35658|C1QBP_MOUSE Complement component 1 Q subcomponent-binding protein, mitochondrial OS=Mus musculus OX=10090 GN=C1qbp PE=1 SV=1	-0.0303214	C1qbp
27.3571	27.0533	27.287	27.5433	27.3043	27.4872	27.8493	27.49	27.6517	27.7394	27.6043	27.7471	+	HFD_LFD	25.621	153	0.0029101	0.00967742	-0.341593	-3.91067	27.3387	27.6803	O35660	O35660	Glutathione S-transferase Mu 6	Gstm6	sp|O35660|GSTM6_MOUSE Glutathione S-transferase Mu 6 OS=Mus musculus OX=10090 GN=Gstm6 PE=1 SV=4	-0.341593	Gstm6
25.8605	26.0002	26.3133	25.9185	26.2331	26.0836	25.6304	25.6875	25.4224	25.596	25.8731	25.5651	+	HFD_LFD	33.387	206	0.000920835	0.00484793	0.439115	4.64083	26.0682	25.6291	O35678;O35678-2	O35678	Monoglyceride lipase	Mgll	sp|O35678|MGLL_MOUSE Monoglyceride lipase OS=Mus musculus OX=10090 GN=Mgll PE=1 SV=1	0.439115	Mgll
24.4361	24.1484	24.0937	24.4522	24.1896	24.4458	24.537	24.582	24.5493	24.5468	24.2772	24.3465			38.358	78	0.0643012	0.115223	-0.178863	-2.07904	24.2943	24.4732	O35685	O35685	Nuclear migration protein nudC	Nudc	sp|O35685|NUDC_MOUSE Nuclear migration protein nudC OS=Mus musculus OX=10090 GN=Nudc PE=1 SV=1	-0.178863	Nudc
25.6638	25.9953	25.5044	24.0646	26.2096	26.9389	21.4907	21.7534	18.2664	18.8013	20.2098	21.9561	+	HFD_LFD	58.719	121	3.60021e-05	0.000252632	5.31649	7.02619	25.7294	20.4129	O35728	O35728	Cytochrome P450 4A14	Cyp4a14	sp|O35728|CP4AE_MOUSE Cytochrome P450 4A14 OS=Mus musculus OX=10090 GN=Cyp4a14 PE=1 SV=1	5.31649	Cyp4a14
26.726	26.3856	26.3701	26.6871	26.6745	26.5943	26.722	26.9033	26.6763	26.7767	26.5063	26.7155			49.199	114	0.114878	0.188016	-0.143739	-1.72695	26.5729	26.7167	O35737	O35737	Heterogeneous nuclear ribonucleoprotein H;Heterogeneous nuclear ribonucleoprotein H, N-terminally processed	Hnrnph1	sp|O35737|HNRH1_MOUSE Heterogeneous nuclear ribonucleoprotein H OS=Mus musculus OX=10090 GN=Hnrnph1 PE=1 SV=3	-0.143739	Hnrnph1
24.291	24.6434	24.5478	24.199	24.725	24.0114	24.8058	24.5069	24.2677	24.1538	24.6747	25.0673			56.784	29	0.350105	0.464294	-0.176424	-0.980202	24.4029	24.5794	O35841	O35841	Apoptosis inhibitor 5	Api5	sp|O35841|API5_MOUSE Apoptosis inhibitor 5 OS=Mus musculus OX=10090 GN=Api5 PE=1 SV=2	-0.176424	Api5
25.2641	25.5391	25.2504	25.015	25.1728	25.1499	25.2679	25.1399	25.3997	25.3606	25.3111	25.2056			51.091	100	0.562541	0.674743	-0.0489187	-0.59893	25.2319	25.2808	O35857	O35857	Mitochondrial import inner membrane translocase subunit TIM44	Timm44	sp|O35857|TIM44_MOUSE Mitochondrial import inner membrane translocase subunit TIM44 OS=Mus musculus OX=10090 GN=Timm44 PE=1 SV=2	-0.0489187	Timm44
24.5427	24.2955	24.1016	24.155	24.661	24.3667	24.4189	24.6888	24.4497	24.6016	24.1412	24.4842			37.548	42	0.369341	0.485383	-0.110306	-0.940057	24.3537	24.464	O35864	O35864	COP9 signalosome complex subunit 5	Cops5	sp|O35864|CSN5_MOUSE COP9 signalosome complex subunit 5 OS=Mus musculus OX=10090 GN=Cops5 PE=1 SV=3	-0.110306	Cops5
25.373	24.8938	24.85	25.3302	24.7378	25.1944	25.2745	25.2705	25.1599	25.3637	25.3933	25.0968			37.063	83	0.131622	0.209653	-0.196582	-1.642	25.0632	25.2598	O35887	O35887	Calumenin	Calu	sp|O35887|CALU_MOUSE Calumenin OS=Mus musculus OX=10090 GN=Calu PE=1 SV=1	-0.196582	Calu
24.3172	24.7165	25.0847	24.0223	24.4442	23.6747	24.4542	24.1704	23.721	23.7876	24.973	24.8098			10.834	27	0.849412	0.897922	0.0572777	0.19485	24.3766	24.3193	O35900	O35900	U6 snRNA-associated Sm-like protein LSm2	Lsm2	sp|O35900|LSM2_MOUSE U6 snRNA-associated Sm-like protein LSm2 OS=Mus musculus OX=10090 GN=Lsm2 PE=1 SV=1	0.0572777	Lsm2
25.9	25.8515	25.8986	26.0404	26.0194	25.7034	26.2254	25.4257	25.8816	26.0691	25.8742	26.1461			22.924	68	0.790502	0.856257	-0.0347945	-0.272875	25.9022	25.937	O35943	O35943	Frataxin, mitochondrial;Frataxin intermediate form;Frataxin mature form	Fxn	sp|O35943|FRDA_MOUSE Frataxin, mitochondrial OS=Mus musculus OX=10090 GN=Fxn PE=1 SV=1	-0.0347945	Fxn
28.3737	28.2327	28.5195	28.7734	28.5535	28.4425	27.7786	27.9657	27.8006	27.6757	27.8828	27.8151	+	HFD_LFD	54.587	590	1.42053e-05	0.000216216	0.66279	7.83	28.4826	27.8198	O35945	O35945	Aldehyde dehydrogenase, cytosolic 1	Aldh1a7	sp|O35945|AL1A7_MOUSE Aldehyde dehydrogenase, cytosolic 1 OS=Mus musculus OX=10090 GN=Aldh1a7 PE=1 SV=1	0.66279	Aldh1a7
23.6165	23.9465	23.9345	25.4182	23.1197	23.0994	23.8997	24.415	23.7566	24.4212	25.5853	23.9531			29.063	29	0.300927	0.411198	-0.482662	-1.09084	23.8558	24.3385	O35955	O35955	Proteasome subunit beta type-10	Psmb10	sp|O35955|PSB10_MOUSE Proteasome subunit beta type-10 OS=Mus musculus OX=10090 GN=Psmb10 PE=1 SV=1	-0.482662	Psmb10
28.4771	28.4924	28.7514	28.5393	28.5968	28.5101	28.7832	28.3687	28.6395	28.4421	28.6924	28.7976			26.336	311	0.494905	0.609525	-0.0594041	-0.708355	28.5612	28.6206	O35969;O35969-2	O35969	Guanidinoacetate N-methyltransferase	Gamt	sp|O35969|GAMT_MOUSE Guanidinoacetate N-methyltransferase OS=Mus musculus OX=10090 GN=Gamt PE=1 SV=1;sp|O35969-2|GAMT_MOUSE Isoform 2 of Guanidinoacetate N-methyltransferase OS=Mus musculus OX=10090 GN=Gamt	-0.0594041	Gamt
23.8681	23.2826	23.801	23.64	23.3228	23.5039	23.6682	23.6944	23.5852	23.5659	23.7798	23.7382			17.121	41	0.35304	0.467197	-0.102227	-0.973974	23.5697	23.672	O35972	O35972	39S ribosomal protein L23, mitochondrial	Mrpl23	sp|O35972|RM23_MOUSE 39S ribosomal protein L23, mitochondrial OS=Mus musculus OX=10090 GN=Mrpl23 PE=1 SV=1	-0.102227	Mrpl23
28.3875	28.6747	28.608	28.5393	28.8574	28.4734	28.7395	28.7202	28.6701	28.7992	28.5942	28.9178			49.027	344	0.0942518	0.159304	-0.150118	-1.84866	28.59	28.7402	O54734	O54734	Dolichyl-diphosphooligosaccharide--protein glycosyltransferase 48 kDa subunit	Ddost	sp|O54734|OST48_MOUSE Dolichyl-diphosphooligosaccharide--protein glycosyltransferase 48 kDa subunit OS=Mus musculus OX=10090 GN=Ddost PE=1 SV=2	-0.150118	Ddost
26.0234	26.3315	26.028	26.0317	25.9776	26.2794	26.3996	26.1186	26.0414	26.2976	25.8029	26.1373			57.783	348	0.84569	0.894881	-0.0209916	-0.199737	26.1119	26.1329	O54749;O54750	O54749	Cytochrome P450 2J5	Cyp2j5	sp|O54749|CP2J5_MOUSE Cytochrome P450 2J5 OS=Mus musculus OX=10090 GN=Cyp2j5 PE=1 SV=1	-0.0209916	Cyp2j5
26.4878	26.2403	26.612	26.7385	26.406	26.361	25.2753	25.1999	25.056	25.2776	25.468	24.9441	+	HFD_LFD	146.68	124	2.70007e-07	0	1.27082	12.1009	26.4743	25.2035	O54754	O54754	Aldehyde oxidase 1	Aox1	sp|O54754|AOXA_MOUSE Aldehyde oxidase 1 OS=Mus musculus OX=10090 GN=Aox1 PE=1 SV=2	1.27082	Aox1
23.4907	23.9531	24.1807	23.768	23.8135	23.3381	23.5287	23.1678	23.4769	23.4571	24.008	23.5784			135.08	28	0.215072	0.313597	0.221185	1.32368	23.7574	23.5362	O54774	O54774	AP-3 complex subunit delta-1	Ap3d1	sp|O54774|AP3D1_MOUSE AP-3 complex subunit delta-1 OS=Mus musculus OX=10090 GN=Ap3d1 PE=1 SV=1	0.221185	Ap3d1
23.4206	23.3031	22.9218	23.4424	23.2879	23.2085	23.5188	23.3469	23.3298	23.3471	23.3269	23.2664			41.215	6	0.302774	0.413032	-0.091953	-1.08645	23.264	23.356	O54833	O54833	Casein kinase II subunit alpha	Csnk2a2	sp|O54833|CSK22_MOUSE Casein kinase II subunit alpha OS=Mus musculus OX=10090 GN=Csnk2a2 PE=1 SV=1	-0.091953	Csnk2a2
27.251	27.507	27.3669	27.4213	27.5229	27.6572	26.9118	26.879	26.7322	27.0256	27.5568	26.886	+	HFD_LFD	35.743	126	0.00598425	0.0172041	0.455815	3.47367	27.4544	26.9986	O54909	O54909		Rdh16	sp|O54909|RDH16_MOUSE Retinol dehydrogenase 16 OS=Mus musculus OX=10090 GN=Rdh16 PE=1 SV=1	0.455815	Rdh16
23.4596	24.1503	23.8355	23.4565	23.1511	23.565	24.1151	23.9462	23.8227	23.9947	24.3598	24.4493	+	HFD_LFD	37.52	28	0.0144888	0.0340682	-0.511643	-2.95185	23.603	24.1146	O54950;Q91WG5-2	O54950	5-AMP-activated protein kinase subunit gamma-1	Prkag1	sp|O54950|AAKG1_MOUSE 5-AMP-activated protein kinase subunit gamma-1 OS=Mus musculus OX=10090 GN=Prkag1 PE=1 SV=2	-0.511643	Prkag1
25.8386	26.2272	25.9969	25.4908	25.9635	25.6761	25.9959	25.5934	25.7009	25.7801	26.5935	26.0606			10.102	61	0.634933	0.730052	-0.0885512	-0.489667	25.8655	25.9541	O54962	O54962	Barrier-to-autointegration factor;Barrier-to-autointegration factor, N-terminally processed	Banf1	sp|O54962|BAF_MOUSE Barrier-to-autointegration factor OS=Mus musculus OX=10090 GN=Banf1 PE=1 SV=1	-0.0885512	Banf1
24.7111	24.3883	24.6208	24.6342	24.9896	24.5933	24.4078	24.5583	24.4154	24.5739	24.5575	24.6042			38.822	51	0.147945	0.228968	0.136706	1.56803	24.6562	24.5195	O54984	O54984	ATPase Asna1	Asna1	sp|O54984|GET3_MOUSE ATPase GET3 OS=Mus musculus OX=10090 GN=Get3 PE=1 SV=2	0.136706	Asna1
29.938	29.7798	29.7827	29.8899	29.743	29.7017	29.4539	29.1104	29.2182	29.3676	29.2433	29.2548	+	HFD_LFD	21.694	605	5.84715e-06	0.00032	0.531145	8.65919	29.8058	29.2747	O55022	O55022	Membrane-associated progesterone receptor component 1	Pgrmc1	sp|O55022|PGRC1_MOUSE Membrane-associated progesterone receptor component 1 OS=Mus musculus OX=10090 GN=Pgrmc1 PE=1 SV=4	0.531145	Pgrmc1
25.4105	25.133	25.3769	25.6786	25.3187	25.4306	25.1593	25.3434	25.4113	25.4041	25.329	25.3792			30.436	86	0.525908	0.639465	0.0536709	0.657169	25.3914	25.3377	O55023;P29218;P29218-3	O55023	Inositol monophosphatase 1	Impa1	sp|O55023|IMPA1_MOUSE Inositol monophosphatase 1 OS=Mus musculus OX=10090 GN=Impa1 PE=1 SV=1	0.0536709	Impa1
21.8272	22.3251	22.0527	22.9098	22.1599	22.0113	22.0351	22.3688	22.014	22.3846	22.4004	22			46.587	6	0.938518	0.960457	0.0138559	0.0790939	22.2143	22.2005	O55028	O55028	[3-methyl-2-oxobutanoate dehydrogenase [lipoamide]] kinase, mitochondrial	Bckdk	sp|O55028|BCKD_MOUSE [3-methyl-2-oxobutanoate dehydrogenase [lipoamide]] kinase, mitochondrial OS=Mus musculus OX=10090 GN=Bckdk PE=1 SV=1	0.0138559	Bckdk
25.9053	26.0224	26.0477	26.1328	26.0566	26.0019	26.0526	26.108	26.0526	25.9924	26.1333	25.9539			102.45	351	0.621023	0.721913	-0.0209996	-0.510141	26.0278	26.0488	O55029	O55029	Coatomer subunit beta	Copb2	sp|O55029|COPB2_MOUSE Coatomer subunit beta OS=Mus musculus OX=10090 GN=Copb2 PE=1 SV=2	-0.0209996	Copb2
23.3218	23.171	23.1383	23.5621	23.4444	23.5773	22.9668	23.64	23.3592	23.5154	23.1256	23.1115			14.485	4	0.544615	0.658611	0.0827557	0.627148	23.3692	23.2864	O55042;O55042-2	O55042	Alpha-synuclein	Snca	sp|O55042|SYUA_MOUSE Alpha-synuclein OS=Mus musculus OX=10090 GN=Snca PE=1 SV=2;sp|O55042-2|SYUA_MOUSE Isoform 2 of Alpha-synuclein OS=Mus musculus OX=10090 GN=Snca	0.0827557	Snca
26.2224	26.0995	26.3757	26.3824	26.5551	26.3256	25.9738	26.4419	26.1926	25.9663	26.2674	26.0907			27.585	303	0.111524	0.184983	0.171336	1.74531	26.3268	26.1554	O55060	O55060	Thiopurine S-methyltransferase	Tpmt	sp|O55060|TPMT_MOUSE Thiopurine S-methyltransferase OS=Mus musculus OX=10090 GN=Tpmt PE=1 SV=1	0.171336	Tpmt
25.5165	25.0904	25.4639	25.3348	25.2279	25.1075	25.3257	25.4226	25.5675	25.4931	24.8564	25.2334			122.38	16	0.840371	0.891613	-0.0262769	-0.206727	25.2902	25.3164	O55111	O55111	Desmoglein-2	Dsg2	sp|O55111|DSG2_MOUSE Desmoglein-2 OS=Mus musculus OX=10090 GN=Dsg2 PE=1 SV=3	-0.0262769	Dsg2
29.2908	29.2111	29.074	29.0805	29.0417	29.123	28.9227	29.1028	28.9423	29.1029	28.9635	28.9447	+	HFD_LFD	33.363	593	0.0218623	0.047097	0.140361	2.7119	29.1369	28.9965	O55125	O55125	Protein NipSnap homolog 1	Nipsnap1	sp|O55125|NIPS1_MOUSE Protein NipSnap homolog 1 OS=Mus musculus OX=10090 GN=Nipsnap1 PE=1 SV=1	0.140361	Nipsnap1
24.0026	23.7773	23.8888	23.8599	22.1597	23.4522	22.579	23.2663	22.1274	23.3821	23.4855	22.9988			32.932	17	0.152769	0.234038	0.550259	1.54755	23.5234	22.9732	O55126	O55126	Protein NipSnap homolog 2	Gbas	sp|O55126|NIPS2_MOUSE Protein NipSnap homolog 2 OS=Mus musculus OX=10090 GN=Nipsnap2 PE=1 SV=1	0.550259	Gbas
26.2796	26.0182	26.1047	26.176	26.22	26.2598	26.0959	26.1775	26.0294	26.0529	26.0287	26.2164			50.549	95	0.174319	0.261927	0.0762574	1.46246	26.1764	26.1001	O55131;Q9DA97	O55131	Septin-7	2021-09-07	sp|O55131|SEPT7_MOUSE Septin-7 OS=Mus musculus OX=10090 GN=Septin7 PE=1 SV=1	0.0762574	2021-09-07
25.9718	26.0511	26.2418	26.3788	26.772	25.6146	26.1996	25.5842	25.8647	25.6835	25.9621	26.0237			26.511	54	0.154293	0.236108	0.285385	1.5412	26.1717	25.8863	O55135	O55135	Eukaryotic translation initiation factor 6	Eif6	sp|O55135|IF6_MOUSE Eukaryotic translation initiation factor 6 OS=Mus musculus OX=10090 GN=Eif6 PE=1 SV=2	0.285385	Eif6
28.2117	28.1432	28.4169	27.9423	28.3214	28.5355	27.5681	27.2571	27.3342	27.4225	27.4229	27.3366	+	HFD_LFD	46.135	314	3.96204e-06	0	0.871606	9.04359	28.2618	27.3902	O55137	O55137	Acyl-coenzyme A thioesterase 1	Acot1	sp|O55137|ACOT1_MOUSE Acyl-coenzyme A thioesterase 1 OS=Mus musculus OX=10090 GN=Acot1 PE=1 SV=1	0.871606	Acot1
26.6737	26.8032	25.7616	25.7207	26.718	26.7732	27.0621	26.9846	26.9067	26.9503	26.6168	26.9321			12.554	116	0.046915	0.08919	-0.500349	-2.26566	26.4084	26.9088	O55142	O55142	60S ribosomal protein L35a	Rpl35a	sp|O55142|RL35A_MOUSE 60S ribosomal protein L35a OS=Mus musculus OX=10090 GN=Rpl35a PE=1 SV=2	-0.500349	Rpl35a
25.322	25.8033	25.2842	25.7484	25.325	25.4524	25.7998	25.8414	25.4945	25.6401	25.6668	25.5781			114.86	177	0.125111	0.20158	-0.180931	-1.67381	25.4892	25.6701	O55143;O55143-2;Q64518;Q64518-3;Q64518-1	O55143	Sarcoplasmic/endoplasmic reticulum calcium ATPase 2	Atp2a2	sp|O55143|AT2A2_MOUSE Sarcoplasmic/endoplasmic reticulum calcium ATPase 2 OS=Mus musculus OX=10090 GN=Atp2a2 PE=1 SV=2;sp|O55143-2|AT2A2_MOUSE Isoform 2 of Sarcoplasmic/endoplasmic reticulum calcium ATPase 2 OS=Mus musculus OX=10090 GN=Atp2a2	-0.180931	Atp2a2
24.2464	24.0772	23.7292	23.6947	24.1686	24.0272	24.0147	23.9792	23.895	23.991	23.4425	23.5919			51.373	73	0.235831	0.338943	0.171475	1.2613	23.9905	23.8191	O55222	O55222	Integrin-linked protein kinase	Ilk	sp|O55222|ILK_MOUSE Integrin-linked protein kinase OS=Mus musculus OX=10090 GN=Ilk PE=1 SV=2	0.171475	Ilk
26.53	26.5214	26.6101	26.1203	26.6303	26.7031	26.619	26.4074	26.5343	26.3736	26.1341	26.7102			28.532	152	0.646905	0.738857	0.0561012	0.472222	26.5192	26.4631	O55234	O55234	Proteasome subunit beta type-5	Psmb5	sp|O55234|PSB5_MOUSE Proteasome subunit beta type-5 OS=Mus musculus OX=10090 GN=Psmb5 PE=1 SV=3	0.0561012	Psmb5
23.1869	24.1427	23.8154	24.2272	24.0138	23.8136	23.9044	23.2368	23.3264	23.3167	23.4261	23.4972			29.597	17	0.044677	0.0854377	0.415349	2.29441	23.8666	23.4513	O55239	O55239	Nicotinamide N-methyltransferase	Nnmt	sp|O55239|NNMT_MOUSE Nicotinamide N-methyltransferase OS=Mus musculus OX=10090 GN=Nnmt PE=1 SV=1	0.415349	Nnmt
25.541	25.4311	25.7001	25.8626	25.357	25.6002	25.7154	26.1546	26.0737	26.3366	25.9891	25.9164	+	HFD_LFD	25.25	21	0.00285539	0.00946278	-0.448967	-3.92236	25.582	26.031	O55242;O55242-2	O55242	Sigma non-opioid intracellular receptor 1	Sigmar1	sp|O55242|SGMR1_MOUSE Sigma non-opioid intracellular receptor 1 OS=Mus musculus OX=10090 GN=Sigmar1 PE=1 SV=1;sp|O55242-2|SGMR1_MOUSE Isoform 2 of Sigma non-opioid intracellular receptor 1 OS=Mus musculus OX=10090 GN=Sigmar1	-0.448967	Sigmar1
25.3148	25.487	25.3442	25.434	25.3606	25.3726	25.7241	25.5429	25.5603	25.6375	25.5239	25.6225	+	HFD_LFD	149.47	192	0.000299252	0.00228931	-0.216327	-5.4051	25.3855	25.6018	O70133;O70133-2;O70133-3	O70133	ATP-dependent RNA helicase A	Dhx9	sp|O70133|DHX9_MOUSE ATP-dependent RNA helicase A OS=Mus musculus OX=10090 GN=Dhx9 PE=1 SV=2;sp|O70133-2|DHX9_MOUSE Isoform 2 of ATP-dependent RNA helicase A OS=Mus musculus OX=10090 GN=Dhx9;sp|O70133-3|DHX9_MOUSE Isoform 3 of ATP-dependent RNA helicase A	-0.216327	Dhx9
23.4485	23.7631	23.6034	23.7069	23.5298	23.62	23.5379	23.7943	23.6799	23.9069	23.474	23.6476			29.174	17	0.461716	0.577631	-0.0614703	-0.765401	23.612	23.6734	O70152	O70152	Dolichol-phosphate mannosyltransferase subunit 1	Dpm1	sp|O70152|DPM1_MOUSE Dolichol-phosphate mannosyltransferase subunit 1 OS=Mus musculus OX=10090 GN=Dpm1 PE=1 SV=1	-0.0614703	Dpm1
24.9164	24.7268	24.6862	25.0186	24.8568	24.9475	25.1872	24.9864	25.016	24.9624	24.8462	25.0936			63.988	69	0.0523683	0.0961247	-0.156572	-2.20082	24.8587	25.0153	O70194	O70194	Eukaryotic translation initiation factor 3 subunit D	Eif3d	sp|O70194|EIF3D_MOUSE Eukaryotic translation initiation factor 3 subunit D OS=Mus musculus OX=10090 GN=Eif3d PE=1 SV=2	-0.156572	Eif3d
28.428	28.1717	28.2862	28.3158	28.2865	28.198	28.5682	28.4658	28.3302	28.3181	28.4552	28.6143	+	HFD_LFD	24.693	212	0.0164466	0.0371986	-0.1776	-2.87783	28.281	28.4586	O70251	O70251	Elongation factor 1-beta	Eef1b	sp|O70251|EF1B_MOUSE Elongation factor 1-beta OS=Mus musculus OX=10090 GN=Eef1b PE=1 SV=5	-0.1776	Eef1b
23.4554	23.0867	22.9004	23.7271	23.1521	23.5431	23.3507	23.6398	23.3831	23.6896	23.4415	23.5255			35.738	27	0.195264	0.288305	-0.19422	-1.38806	23.3108	23.505	O70252	O70252	Heme oxygenase 2	Hmox2	sp|O70252|HMOX2_MOUSE Heme oxygenase 2 OS=Mus musculus OX=10090 GN=Hmox2 PE=1 SV=1	-0.19422	Hmox2
23.5863	23.9477	23.806	23.5511	24.251	23.6772	24.1234	23.6844	23.6675	23.7946	23.6725	23.5732			24.8	16	0.713292	0.792133	0.0506115	0.378053	23.8032	23.7526	O70303	O70303	Cell death activator CIDE-B	Cideb	sp|O70303|CIDEB_MOUSE Cell death activator CIDE-B OS=Mus musculus OX=10090 GN=Cideb PE=1 SV=2	0.0506115	Cideb
23.8758	23.4069	23.7517	23.8904	23.3762	23.7107	23.45	23.7271	23.4884	23.4472	23.5182	23.4223			136.48	26	0.151555	0.232481	0.159774	1.55265	23.6686	23.5089	O70305;O70305-2;O70305-3	O70305	Ataxin-2	Atxn2	sp|O70305|ATX2_MOUSE Ataxin-2 OS=Mus musculus OX=10090 GN=Atxn2 PE=1 SV=1;sp|O70305-2|ATX2_MOUSE Isoform 2 of Ataxin-2 OS=Mus musculus OX=10090 GN=Atxn2;sp|O70305-3|ATX2_MOUSE Isoform 3 of Ataxin-2 OS=Mus musculus OX=10090 GN=Atxn2	0.159774	Atxn2
26.0591	26.3435	26.3688	26.3548	26.4696	26.1076	26.4705	26.2745	25.9762	25.9311	26.2908	26.4599			56.888	67	0.674595	0.76085	0.0500546	0.432445	26.2839	26.2338	O70310;O70311	O70310	Glycylpeptide N-tetradecanoyltransferase 1	Nmt1	sp|O70310|NMT1_MOUSE Glycylpeptide N-tetradecanoyltransferase 1 OS=Mus musculus OX=10090 GN=Nmt1 PE=1 SV=1	0.0500546	Nmt1
25.4681	25.3705	25.448	25.2348	25.9637	25.5625	25.0983	25.243	25.0152	24.8594	24.9855	25.1148	+	HFD_LFD	22.228	71	0.00265381	0.00874419	0.455186	3.96756	25.5079	25.0527	O70325;O70325-2;O70325-3	O70325	Phospholipid hydroperoxide glutathione peroxidase, mitochondrial	Gpx4	sp|O70325|GPX4_MOUSE Phospholipid hydroperoxide glutathione peroxidase OS=Mus musculus OX=10090 GN=Gpx4 PE=1 SV=4;sp|O70325-2|GPX4_MOUSE Isoform Cytoplasmic of Phospholipid hydroperoxide glutathione peroxidase OS=Mus musculus OX=10090 GN=Gpx4;sp|O70325-3|G	0.455186	Gpx4
24.6068	24.6157	24.3417	24.8125	25.3764	24.4795	24.8468	24.6209	24.5976	25.0228	24.237	21.496			93.254	14	0.333254	0.446541	0.568592	1.01672	24.7054	24.1368	O70362	O70362	Phosphatidylinositol-glycan-specific phospholipase D	Gpld1	sp|O70362|PHLD_MOUSE Phosphatidylinositol-glycan-specific phospholipase D OS=Mus musculus OX=10090 GN=Gpld1 PE=1 SV=1	0.568592	Gpld1
23.3741	23.25	22.9727	25.0904	23.4126	23.4804	23.1332	21.8992	23.3932	24.3985	24.5135	23.1477			38.474	18	0.722064	0.799585	0.182467	0.365897	23.5967	23.4142	O70370	O70370	Cathepsin S	Ctss	sp|O70370|CATS_MOUSE Cathepsin S OS=Mus musculus OX=10090 GN=Ctss PE=1 SV=2	0.182467	Ctss
24.6703	24.3299	24.9933	24.8449	24.9977	24.5509	24.6438	24.2999	24.5554	24.3196	24.2643	24.281			23.348	35	0.0239345	0.0512508	0.337183	2.65914	24.7312	24.394	O70378	O70378	ER membrane protein complex subunit 8	Emc8	sp|O70378|EMC8_MOUSE ER membrane protein complex subunit 8 OS=Mus musculus OX=10090 GN=Emc8 PE=1 SV=1	0.337183	Emc8
25.4611	25.1463	25.2512	25.3076	25.36	25.3868	25.5039	25.4334	25.442	25.4177	25.0383	25.4505			35.774	140	0.471043	0.585444	-0.0621166	-0.749113	25.3188	25.381	O70400	O70400	PDZ and LIM domain protein 1	Pdlim1	sp|O70400|PDLI1_MOUSE PDZ and LIM domain protein 1 OS=Mus musculus OX=10090 GN=Pdlim1 PE=1 SV=4	-0.0621166	Pdlim1
24.1993	24.1592	23.9598	24.1665	23.9206	24.0506	24.8805	24.2531	24.4192	24.1999	24.0549	24.1013			11.451	19	0.0983835	0.163783	-0.242155	-1.82244	24.076	24.3182	O70404	O70404	Vesicle-associated membrane protein 8	Vamp8	sp|O70404|VAMP8_MOUSE Vesicle-associated membrane protein 8 OS=Mus musculus OX=10090 GN=Vamp8 PE=1 SV=1	-0.242155	Vamp8
27.472	27.3261	27.5785	27.8702	27.6042	27.4927	27.5221	27.5668	27.5452	27.5341	27.5021	27.6101			28.405	188	0.891899	0.924344	0.0105743	0.139404	27.5573	27.5467	O70435	O70435	Proteasome subunit alpha type-3	Psma3	sp|O70435|PSA3_MOUSE Proteasome subunit alpha type-3 OS=Mus musculus OX=10090 GN=Psma3 PE=1 SV=3	0.0105743	Psma3
28.52	28.3007	28.736	28.826	28.6472	28.388	27.5535	27.5159	27.4142	27.3624	27.3566	27.4343	+	HFD_LFD	54.831	533	1.77739e-07	0	1.13016	12.6491	28.5696	27.4395	O70475	O70475	UDP-glucose 6-dehydrogenase	Ugdh	sp|O70475|UGDH_MOUSE UDP-glucose 6-dehydrogenase OS=Mus musculus OX=10090 GN=Ugdh PE=1 SV=1	1.13016	Ugdh
24.9223	24.6182	24.7543	25.1145	24.6593	24.8314	24.871	24.8621	24.9191	24.8469	24.5667	24.9481			18.757	72	0.842878	0.892697	-0.0190144	-0.20343	24.8166	24.8357	O70492	O70492	Sorting nexin-3	Snx3	sp|O70492|SNX3_MOUSE Sorting nexin-3 OS=Mus musculus OX=10090 GN=Snx3 PE=1 SV=3	-0.0190144	Snx3
23.1567	23.3467	23.4959	23.7288	23.7354	23.4074	21.6677	23.0281	22.7826	23.4595	23.0404	23.4549			19.116	17	0.0724973	0.127499	0.57295	2.00733	23.4785	22.9055	O70493	O70493	Sorting nexin-12	Snx12	sp|O70493|SNX12_MOUSE Sorting nexin-12 OS=Mus musculus OX=10090 GN=Snx12 PE=1 SV=1	0.57295	Snx12
26.8367	26.9339	26.7204	26.6698	26.8418	27.1592	26.6484	26.6931	26.6951	26.8185	26.8356	26.2378			34.741	143	0.100837	0.167784	0.20555	1.80735	26.8603	26.6548	O70503;O70503-2	O70503	Very-long-chain 3-oxoacyl-CoA reductase	Hsd17b12	sp|O70503|DHB12_MOUSE Very-long-chain 3-oxoacyl-CoA reductase OS=Mus musculus OX=10090 GN=Hsd17b12 PE=1 SV=1;sp|O70503-2|DHB12_MOUSE Isoform 2 of Very-long-chain 3-oxoacyl-CoA reductase OS=Mus musculus OX=10090 GN=Hsd17b12	0.20555	Hsd17b12
25.1125	24.8488	24.7675	24.9832	24.435	25.1817	24.9032	24.8829	25.3004	25.0762	24.3369	25.0208			84.998	62	0.856289	0.902482	-0.0319684	-0.185835	24.8881	24.9201	O70570	O70570	Polymeric immunoglobulin receptor;Secretory component	Pigr	sp|O70570|PIGR_MOUSE Polymeric immunoglobulin receptor OS=Mus musculus OX=10090 GN=Pigr PE=1 SV=1	-0.0319684	Pigr
23.0934	22.7367	22.3971	22.9666	22.4792	24.5534	21.9647	22.8298	23.3427	22.7056	21.2839	22.7201			153.91	4	0.228697	0.330043	0.563283	1.28221	23.0377	22.4744	O88322	O88322	Nidogen-2	Nid2	sp|O88322|NID2_MOUSE Nidogen-2 OS=Mus musculus OX=10090 GN=Nid2 PE=1 SV=2	0.563283	Nid2
26.2028	25.9463	25.9701	26.5727	26.1548	26.0633	26.2253	26.1243	26.2066	26.2336	25.7867	26.1504			66.406	164	0.798311	0.8628	0.030543	0.262438	26.1517	26.1211	O88342	O88342	WD repeat-containing protein 1	Wdr1	sp|O88342|WDR1_MOUSE WD repeat-containing protein 1 OS=Mus musculus OX=10090 GN=Wdr1 PE=1 SV=3	0.030543	Wdr1
26.8242	26.6341	27.0002	26.9045	26.46	26.8326	26.5262	26.2869	26.5458	26.3647	26.5036	26.6382	+	HFD_LFD	70.35	438	0.0109418	0.0273138	0.298334	3.11635	26.7759	26.4776	O88428;Q60967	O88428	Bifunctional 3-phosphoadenosine 5-phosphosulfate synthase 2;Sulfate adenylyltransferase;Adenylyl-sulfate kinase	Papss2	sp|O88428|PAPS2_MOUSE Bifunctional 3-phosphoadenosine 5-phosphosulfate synthase 2 OS=Mus musculus OX=10090 GN=Papss2 PE=1 SV=2	0.298334	Papss2
24.12	26.4085	26.8093	25.9289	25.4135	25.871	26.8711	25.7075	25.4966	26.038	26.7715	26.154			29.758	49	0.372283	0.488715	-0.414588	-0.934049	25.7585	26.1731	O88441	O88441	Metaxin-2	Mtx2	sp|O88441|MTX2_MOUSE Metaxin-2 OS=Mus musculus OX=10090 GN=Mtx2 PE=1 SV=1	-0.414588	Mtx2
28.4115	28.6004	28.4368	28.4205	28.3173	28.5157	28.6463	28.6045	28.6456	28.877	28.4942	28.4544			35.66	642	0.0411745	0.0806183	-0.16998	-2.34235	28.4503	28.6203	O88451	O88451	Retinol dehydrogenase 7	Rdh7	sp|O88451|RDH7_MOUSE Retinol dehydrogenase 7 OS=Mus musculus OX=10090 GN=Rdh7 PE=1 SV=1	-0.16998	Rdh7
24.538	24.4928	24.2782	24.8433	25.3607	25.2836	25.1357	25.2748	25.2309	24.9743	25.6347	25.2525			53.918	26	0.0495366	0.0922353	-0.451087	-2.23363	24.7994	25.2505	O88455	O88455	7-dehydrocholesterol reductase	Dhcr7	sp|O88455|DHCR7_MOUSE 7-dehydrocholesterol reductase OS=Mus musculus OX=10090 GN=Dhcr7 PE=1 SV=1	-0.451087	Dhcr7
25.5832	25.3282	25.6758	25.7504	25.8142	25.6545	25.1349	25.4277	25.1785	25.2084	25.4521	25.529	+	HFD_LFD	28.463	67	0.00925759	0.0239912	0.312639	3.21472	25.6344	25.3218	O88456;Q9D7J7	O88456	Calpain small subunit 1	Capns1	sp|O88456|CPNS1_MOUSE Calpain small subunit 1 OS=Mus musculus OX=10090 GN=Capns1 PE=1 SV=1	0.312639	Capns1
23.9627	23.5541	23.6662	24.2716	23.6298	24.002	23.8416	24.0008	23.9722	23.0173	23.8163	23.6559			68.393	22	0.501215	0.615268	0.130405	0.697783	23.8478	23.7174	O88487	O88487	Cytoplasmic dynein 1 intermediate chain 2	Dync1i2	sp|O88487|DC1I2_MOUSE Cytoplasmic dynein 1 intermediate chain 2 OS=Mus musculus OX=10090 GN=Dync1i2 PE=1 SV=1	0.130405	Dync1i2
24.1494	24.242	24.7198	25.2809	25.5707	24.5086	21.7433	21.4397	21.7307	22.3315	23.0264	21.7118	+	HFD_LFD	139.41	9	9.02569e-06	0.000253968	2.748	8.24567	24.7452	21.9972	O88492;O88492-2	O88492	Perilipin-4	Plin4	sp|O88492|PLIN4_MOUSE Perilipin-4 OS=Mus musculus OX=10090 GN=Plin4 PE=1 SV=2;sp|O88492-2|PLIN4_MOUSE Isoform 2 of Perilipin-4 OS=Mus musculus OX=10090 GN=Plin4	2.748	Plin4
25.7147	25.5192	25.5941	25.5919	24.925	25.1602	25.795	25.7702	25.554	25.6046	25.3209	25.3117			34.49	66	0.371269	0.488143	-0.141898	-0.936117	25.4175	25.5594	O88531	O88531	Palmitoyl-protein thioesterase 1	Ppt1	sp|O88531|PPT1_MOUSE Palmitoyl-protein thioesterase 1 OS=Mus musculus OX=10090 GN=Ppt1 PE=1 SV=2	-0.141898	Ppt1
25.9801	26.0102	26.1661	25.9765	25.816	26.0411	26.5696	26.3034	26.0448	26.1473	25.9672	26.2525			53.873	128	0.0542758	0.0995	-0.215812	-2.17967	25.9983	26.2142	O88533	O88533	Aromatic-L-amino-acid decarboxylase	Ddc	sp|O88533|DDC_MOUSE Aromatic-L-amino-acid decarboxylase OS=Mus musculus OX=10090 GN=Ddc PE=1 SV=1	-0.215812	Ddc
24.8681	25.188	25.2218	25.4374	25.163	24.9467	25.2008	25.0671	25.1976	25.1686	25.1147	25.3098			47.832	36	0.675144	0.761196	-0.0389175	-0.431664	25.1375	25.1764	O88543	O88543	COP9 signalosome complex subunit 3	Cops3	sp|O88543|CSN3_MOUSE COP9 signalosome complex subunit 3 OS=Mus musculus OX=10090 GN=Cops3 PE=1 SV=3	-0.0389175	Cops3
24.8385	24.9068	25.0158	25.4201	25.6368	24.994	25.1483	25.0642	25.0916	24.8857	24.9573	25.2529			46.284	88	0.635909	0.730181	0.0686906	0.488239	25.1354	25.0667	O88544	O88544	COP9 signalosome complex subunit 4	Cops4	sp|O88544|CSN4_MOUSE COP9 signalosome complex subunit 4 OS=Mus musculus OX=10090 GN=Cops4 PE=1 SV=1	0.0686906	Cops4
24.5875	24.5743	24.5502	24.356	24.5511	24.7362	24.6633	24.761	24.7953	24.6772	25.0715	24.618			35.88	33	0.0335647	0.0672417	-0.205167	-2.46194	24.5592	24.7644	O88545	O88545	COP9 signalosome complex subunit 6	Cops6	sp|O88545|CSN6_MOUSE COP9 signalosome complex subunit 6 OS=Mus musculus OX=10090 GN=Cops6 PE=1 SV=1	-0.205167	Cops6
29.1241	28.8626	28.8271	28.983	28.8605	28.9875	29.1422	29.0781	29.1246	29.1088	28.7994	29.1145			37.402	497	0.116606	0.190278	-0.120458	-1.71769	28.9408	29.0613	O88569;O88569-2;O88569-3	O88569	Heterogeneous nuclear ribonucleoproteins A2/B1	Hnrnpa2b1	sp|O88569|ROA2_MOUSE Heterogeneous nuclear ribonucleoproteins A2/B1 OS=Mus musculus OX=10090 GN=Hnrnpa2b1 PE=1 SV=2;sp|O88569-2|ROA2_MOUSE Isoform 2 of Heterogeneous nuclear ribonucleoproteins A2/B1 OS=Mus musculus OX=10090 GN=Hnrnpa2b1;sp|O88569-3|ROA2_MO	-0.120458	Hnrnpa2b1
27.7953	27.7829	27.9334	28.0005	27.9604	27.6637	28.3533	28.6032	28.4463	28.3768	28.8255	28.4695	+	HFD_LFD	29.486	631	2.48333e-05	0.000235294	-0.656407	-7.3397	27.856	28.5124	O88587;O88587-2	O88587	Catechol O-methyltransferase	Comt	sp|O88587|COMT_MOUSE Catechol O-methyltransferase OS=Mus musculus OX=10090 GN=Comt PE=1 SV=2;sp|O88587-2|COMT_MOUSE Isoform Soluble of Catechol O-methyltransferase OS=Mus musculus OX=10090 GN=Comt	-0.656407	Comt
24.602	24.5297	24.7377	24.992	24.2258	24.2477	24.7753	24.4749	24.5994	24.7021	24.5647	24.5165			13.553	12	0.70708	0.788909	-0.0496642	-0.386699	24.5558	24.6055	O88653	O88653	Ragulator complex protein LAMTOR3	Lamtor3	sp|O88653|LTOR3_MOUSE Ragulator complex protein LAMTOR3 OS=Mus musculus OX=10090 GN=Lamtor3 PE=1 SV=1	-0.0496642	Lamtor3
26.0304	26.3717	26.3269	25.8501	25.9398	25.5725	23.3729	25.2826	25.3672	25.5684	25.3919	25.5388			24.452	84	0.0298446	0.060299	0.928278	2.53051	26.0152	25.087	O88668	O88668	Protein CREG1	Creg1	sp|O88668|CREG1_MOUSE Protein CREG1 OS=Mus musculus OX=10090 GN=Creg1 PE=1 SV=1	0.928278	Creg1
26.8407	26.7066	27.0766	26.7923	26.6948	26.7244	26.7756	26.6249	26.7095	26.7932	26.721	26.8614			49.548	295	0.407441	0.527392	0.0583369	0.86475	26.8059	26.7476	O88685	O88685	26S protease regulatory subunit 6A	Psmc3	sp|O88685|PRS6A_MOUSE 26S proteasome regulatory subunit 6A OS=Mus musculus OX=10090 GN=Psmc3 PE=1 SV=2	0.0583369	Psmc3
26.1592	25.8287	25.7616	25.87	25.8791	25.9149	26.6079	26.2938	26.4081	26.3469	25.9381	26.2148	+	HFD_LFD	29.8	130	0.003773	0.0122255	-0.399353	-3.75174	25.9023	26.3016	O88696	O88696	ATP-dependent Clp protease proteolytic subunit, mitochondrial	Clpp	sp|O88696|CLPP_MOUSE ATP-dependent Clp protease proteolytic subunit, mitochondrial OS=Mus musculus OX=10090 GN=Clpp PE=1 SV=1	-0.399353	Clpp
23.4292	22.9276	20.9587	23.6529	23.3705	23.5806	23.4003	23.5563	23.3893	23.49	23.5179	23.4973			47.744	12	0.27115	0.379557	-0.488562	-1.16476	22.9866	23.4752	O88712;O88712-2;P56546;P56546-2;O88712-3	O88712	C-terminal-binding protein 1;C-terminal-binding protein 2	Ctbp1;Ctbp2	sp|O88712|CTBP1_MOUSE C-terminal-binding protein 1 OS=Mus musculus OX=10090 GN=Ctbp1 PE=1 SV=2;sp|O88712-2|CTBP1_MOUSE Isoform 2 of C-terminal-binding protein 1 OS=Mus musculus OX=10090 GN=Ctbp1;sp|P56546|CTBP2_MOUSE C-terminal-binding protein 2 OS=Mus mus	-0.488562	Ctbp1
22.9606	24.2003	24.0922	23.9614	24.6709	24.8484	23.8058	23.9294	23.7933	23.8157	24.2155	23.4616			37.316	17	0.34676	0.461363	0.285398	0.987346	24.1223	23.8369	O88736	O88736	3-keto-steroid reductase	Hsd17b7	sp|O88736|DHB7_MOUSE 3-keto-steroid reductase/17-beta-hydroxysteroid dehydrogenase 7 OS=Mus musculus OX=10090 GN=Hsd17b7 PE=1 SV=1	0.285398	Hsd17b7
24.3815	24.1687	23.8713	24.4544	24.7581	24.3604	24.6536	24.1897	24.1277	24.3505	24.5118	24.2378			54.325	29	0.932162	0.957059	-0.0127964	-0.0872934	24.3324	24.3452	O88746;O88746-2	O88746	Target of Myb protein 1	Tom1	sp|O88746|TOM1_MOUSE Target of Myb protein 1 OS=Mus musculus OX=10090 GN=Tom1 PE=1 SV=1	-0.0127964	Tom1
25.4897	26.1247	25.4305	25.16	25.3275	26.2137	24.273	21.9104	23.5904	24.2543	24.2812	23.6111	+	HFD_LFD	58.33	69	0.000766716	0.00405742	1.97095	4.76158	25.6243	23.6534	O88833	O88833	Cytochrome P450 4A10	Cyp4a10	sp|O88833|CP4AA_MOUSE Cytochrome P450 4A10 OS=Mus musculus OX=10090 GN=Cyp4a10 PE=1 SV=2	1.97095	Cyp4a10
29.9041	29.667	29.914	29.9937	29.8907	29.9086	29.7234	29.8755	29.8659	29.7889	29.7764	29.8883			46.674	1549	0.280992	0.390128	0.0599445	1.13966	29.8797	29.8197	O88844	O88844	Isocitrate dehydrogenase [NADP] cytoplasmic	Idh1	sp|O88844|IDHC_MOUSE Isocitrate dehydrogenase [NADP] cytoplasmic OS=Mus musculus OX=10090 GN=Idh1 PE=1 SV=2	0.0599445	Idh1
26.1614	25.8283	25.8694	26.2404	25.9992	26.0554	25.9551	26.0256	25.9498	26.0215	26.0664	26.0746			20.911	54	0.885972	0.922268	0.0101798	0.147106	26.0257	26.0155	O88851	O88851	Putative hydrolase RBBP9	Rbbp9	sp|O88851|RBBP9_MOUSE Putative hydrolase RBBP9 OS=Mus musculus OX=10090 GN=Rbbp9 PE=1 SV=2	0.0101798	Rbbp9
23.82	23.5765	24.0678	23.8438	23.5502	23.9449	23.3268	23.7829	23.1446	23.6491	23.6206	23.8413			33.652	26	0.114104	0.187344	0.239624	1.73114	23.8005	23.5609	O88876;O88876-2	O88876	Short-chain dehydrogenase/reductase 3	Dhrs3	sp|O88876|DHRS3_MOUSE Short-chain dehydrogenase/reductase 3 OS=Mus musculus OX=10090 GN=Dhrs3 PE=1 SV=2	0.239624	Dhrs3
23.8925	24.4022	23.8012	24.3198	23.8844	23.9094	24.3606	24.0643	24.3094	24.3758	23.7263	24.0537			60.597	40	0.457447	0.573437	-0.113439	-0.772926	24.0349	24.1483	O88908	O88908	Sterol O-acyltransferase 2	Soat2	sp|O88908|SOAT2_MOUSE Sterol O-acyltransferase 2 OS=Mus musculus OX=10090 GN=Soat2 PE=1 SV=2	-0.113439	Soat2
25.309	25.0935	24.8829	24.993	25.1105	25.256	25.1399	25.0474	25.0623	24.8088	24.9685	25.1261			21.834	24	0.34077	0.455413	0.0820106	1.00027	25.1075	25.0255	O88952;O88951	O88952	Protein lin-7 homolog C	Lin7c	sp|O88952|LIN7C_MOUSE Protein lin-7 homolog C OS=Mus musculus OX=10090 GN=Lin7c PE=1 SV=2	0.0820106	Lin7c
24.6758	24.5458	24.6993	24.9472	24.6027	24.7409	23.8294	23.8318	24.0101	23.7947	23.6308	23.7228	+	HFD_LFD	32.549	54	3.72083e-07	0	0.898686	11.6948	24.7019	23.8033	O88958;Q9CRC9;Q9CRC9-2	O88958	Glucosamine-6-phosphate isomerase 1	Gnpda1	sp|O88958|GNPI1_MOUSE Glucosamine-6-phosphate isomerase 1 OS=Mus musculus OX=10090 GN=Gnpda1 PE=1 SV=3	0.898686	Gnpda1
24.8021	24.8015	24.5231	24.6232	25.839	25.2987	25.3135	25.0526	24.6421	24.3506	24.3788	24.6478			57.706	191	0.35101	0.465191	0.250397	0.978278	24.9813	24.7309	O88962	O88962	7-alpha-hydroxycholest-4-en-3-one 12-alpha-hydroxylase	Cyp8b1	sp|O88962|CP8B1_MOUSE 7-alpha-hydroxycholest-4-en-3-one 12-alpha-hydroxylase OS=Mus musculus OX=10090 GN=Cyp8b1 PE=1 SV=1	0.250397	Cyp8b1
26.5952	26.5273	26.1418	25.868	26.1164	26.2526	27.1865	26.9178	27.2053	27.1826	27.1896	27.227	+	HFD_LFD	44.93	230	2.17162e-05	0.0002	-0.901245	-7.45533	26.2502	27.1515	O88986	O88986	2-amino-3-ketobutyrate coenzyme A ligase, mitochondrial	Gcat	sp|O88986|KBL_MOUSE 2-amino-3-ketobutyrate coenzyme A ligase, mitochondrial OS=Mus musculus OX=10090 GN=Gcat PE=1 SV=2	-0.901245	Gcat
25.8858	25.8711	25.8144	26.7366	26.079	25.5005	25.6569	25.841	25.9923	26.1279	26.0537	25.7467			49.372	91	0.682148	0.767536	0.0781603	0.421725	25.9812	25.9031	O89017	O89017	Legumain	Lgmn	sp|O89017|LGMN_MOUSE Legumain OS=Mus musculus OX=10090 GN=Lgmn PE=1 SV=1	0.0781603	Lgmn
23.6573	23.4021	23.3113	23.4316	21.7162	23.261	23.4401	23.2007	23.3196	23.278	22.8925	23.3292			69.378	9	0.711711	0.790786	-0.11344	-0.380251	23.1299	23.2434	O89020;O89020-3;O89020-2;CON__REFSEQ:XP_585019	O89020	Afamin	Afm	sp|O89020|AFAM_MOUSE Afamin OS=Mus musculus OX=10090 GN=Afm PE=1 SV=2;sp|O89020-3|AFAM_MOUSE Isoform 3 of Afamin OS=Mus musculus OX=10090 GN=Afm;sp|O89020-2|AFAM_MOUSE Isoform 2 of Afamin OS=Mus musculus OX=10090 GN=Afm	-0.11344	Afm
27.9459	27.6755	27.5429	27.7615	27.7834	27.4892	27.9722	28.0025	27.8097	28.1261	27.667	27.8482			61.341	141	0.0575153	0.10416	-0.204564	-2.14533	27.6997	27.9043	O89023	O89023	Tripeptidyl-peptidase 1	Tpp1	sp|O89023|TPP1_MOUSE Tripeptidyl-peptidase 1 OS=Mus musculus OX=10090 GN=Tpp1 PE=1 SV=2	-0.204564	Tpp1
22.2461	22.7565	22.7908	22.8293	22.3772	23.6657	22.5083	23.0236	23.0113	23.1267	22.6632	21.8529			30.26	12	0.782048	0.849402	0.07995	0.28421	22.7776	22.6977	O89051	O89051	Integral membrane protein 2B;BRI2, membrane form;BRI2 intracellular domain;BRI2C, soluble form;Bri23 peptide	Itm2b	sp|O89051|ITM2B_MOUSE Integral membrane protein 2B OS=Mus musculus OX=10090 GN=Itm2b PE=1 SV=1	0.07995	Itm2b
24.4239	23.5901	22.9252	25.1954	23.6709	23.7696	23.3391	23.7052	23.5107	24.1565	23.8902	23.0057			50.989	19	0.384276	0.501358	0.327961	0.909912	23.9292	23.6012	O89053	O89053	Coronin-1A	Coro1a	sp|O89053|COR1A_MOUSE Coronin-1A OS=Mus musculus OX=10090 GN=Coro1a PE=1 SV=5	0.327961	Coro1a
26.8486	26.9318	26.8769	26.572	26.9675	26.5989	26.8769	26.7905	26.6943	26.6587	27.0888	26.8479			34.567	120	0.780478	0.847784	-0.0269035	-0.286318	26.7993	26.8262	O89079	O89079	Coatomer subunit epsilon	Cope	sp|O89079|COPE_MOUSE Coatomer subunit epsilon OS=Mus musculus OX=10090 GN=Cope PE=1 SV=3	-0.0269035	Cope
25.4154	25.187	25.1528	26.0986	25.6894	25.5593	25.5007	25.2965	25.3616	25.6204	25.4803	25.8452			16.604	39	0.998243	0.999105	-0.000371933	-0.0022573	25.5171	25.5174	O89086	O89086	RNA-binding protein 3	Rbm3	sp|O89086|RBM3_MOUSE RNA-binding protein 3 OS=Mus musculus OX=10090 GN=Rbm3 PE=1 SV=1	-0.000371933	Rbm3
23.4488	23.5853	23.5962	23.5619	24.0212	23.595	23.5337	23.6607	23.3932	23.5493	23.5984	23.6954			55.356	12	0.508296	0.622537	0.0629349	0.686015	23.6347	23.5718	O89110	O89110	Caspase-8;Caspase-8 subunit p18;Caspase-8 subunit p10	Casp8	sp|O89110|CASP8_MOUSE Caspase-8 OS=Mus musculus OX=10090 GN=Casp8 PE=1 SV=1	0.0629349	Casp8
27.1308	27.5183	26.43	26.7943	25.8196	26.5704	28.4781	27.8534	27.7649	28.0798	27.6104	27.9748	+	HFD_LFD	58.183	523	0.000931874	0.00482192	-1.2497	-4.63302	26.7105	27.9602	P00186;P00184	P00186	Cytochrome P450 1A2	Cyp1a2	sp|P00186|CP1A2_MOUSE Cytochrome P450 1A2 OS=Mus musculus OX=10090 GN=Cyp1a2 PE=1 SV=1	-1.2497	Cyp1a2
32.0373	31.8752	31.8794	31.9021	32.042	31.9564	31.8137	31.9979	32.0631	31.9848	31.9716	32.0691			39.771	2401	0.495171	0.608819	-0.0346403	-0.707907	31.9487	31.9834	P00329	P00329	Alcohol dehydrogenase 1	Adh1	sp|P00329|ADH1_MOUSE Alcohol dehydrogenase 1 OS=Mus musculus OX=10090 GN=Adh1 PE=1 SV=2	-0.0346403	Adh1
27.0761	26.8513	27.2523	27.0196	26.8749	27.06	26.9762	26.8558	26.9748	26.7646	26.7877	26.9475			21.606	284	0.0824656	0.14205	0.137954	1.92977	27.0224	26.8844	P00375	P00375	Dihydrofolate reductase	Dhfr	sp|P00375|DYR_MOUSE Dihydrofolate reductase OS=Mus musculus OX=10090 GN=Dhfr PE=1 SV=3	0.137954	Dhfr
25.5772	25.2061	25.0052	25.191	25.8371	25.8434	25.838	25.8801	26.0645	25.8334	26.0623	25.9735	+	HFD_LFD	56.909	52	0.00857489	0.0224525	-0.498642	-3.25995	25.4433	25.942	P00397	P00397	Cytochrome c oxidase subunit 1	Mtco1	sp|P00397|COX1_MOUSE Cytochrome c oxidase subunit 1 OS=Mus musculus OX=10090 GN=Mtco1 PE=1 SV=2	-0.498642	Mtco1
29.9821	29.9809	29.9791	29.5728	29.7731	29.812	30.0338	30.002	30.0262	30.0334	30.2385	30.1564	+	HFD_LFD	25.976	452	0.0134782	0.0321243	-0.23173	-2.99413	29.85	30.0817	P00405	P00405	Cytochrome c oxidase subunit 2	Mtco2	sp|P00405|COX2_MOUSE Cytochrome c oxidase subunit 2 OS=Mus musculus OX=10090 GN=Mtco2 PE=1 SV=1	-0.23173	Mtco2
25.5428	25.5149	25.7339	26.2904	26.113	25.6168	25.4123	25.5709	25.3855	25.1521	25.382	25.418	+	HFD_LFD	24.57	137	0.0158095	0.0361905	0.415175	2.90089	25.802	25.3868	P00493	P00493	Hypoxanthine-guanine phosphoribosyltransferase	Hprt1	sp|P00493|HPRT_MOUSE Hypoxanthine-guanine phosphoribosyltransferase OS=Mus musculus OX=10090 GN=Hprt1 PE=1 SV=3	0.415175	Hprt1
23.7008	23.438	26.1284	24.0101	23.6553	22.5496	22.4645	22.6873	22.5839	24.8884	21.649	22.5017			57.318	20	0.121069	0.196338	1.11793	1.69432	23.9137	22.7958	P00688	P00688	Pancreatic alpha-amylase	Amy2	sp|P00688|AMYP_MOUSE Pancreatic alpha-amylase OS=Mus musculus OX=10090 GN=Amy2 PE=1 SV=2	1.11793	Amy2
29.1628	28.8856	28.9096	29.0137	29.1187	29.2695	29.0543	29.22	29.2324	29.6798	28.7664	29.0641			29.032	428	0.44414	0.562776	-0.109516	-0.796679	29.06	29.1695	P00920	P00920	Carbonic anhydrase 2	Ca2	sp|P00920|CAH2_MOUSE Carbonic anhydrase 2 OS=Mus musculus OX=10090 GN=Ca2 PE=1 SV=4	-0.109516	Ca2
27.4619	27.3905	27.2109	27.6038	27.3509	27.3169	27.1276	27.3193	27.1325	27.2199	26.98	27.1369	+	HFD_LFD	186.48	1062	0.00790251	0.0206636	0.236426	3.30826	27.3891	27.1527	P01027;P01027-2	P01027	Complement C3;Complement C3 beta chain;C3-beta-c;Complement C3 alpha chain;C3a anaphylatoxin;Acylation stimulating protein;Complement C3b alpha chain;Complement C3c alpha chain fragment 1;Complement C3dg fragment;Complement C3g fragment;Complement C3d fragment;Complement C3f fragment;Complement C3c alpha chain fragment 2	C3	sp|P01027|CO3_MOUSE Complement C3 OS=Mus musculus OX=10090 GN=C3 PE=1 SV=3	0.236426	C3
25.7292	25.8348	26.0654	26.2459	25.8498	25.6976	25.3815	25.5242	25.3484	25.5153	25.7301	25.4252	+	HFD_LFD	192.91	299	0.00237916	0.00822069	0.41633	4.03529	25.9038	25.4874	P01029;CON__ENSEMBL:ENSBTAP00000007350;CON__P01030	P01029	Complement C4-B;Complement C4 beta chain;Complement C4 alpha chain;C4a anaphylatoxin;Complement C4 gamma chain	C4b	sp|P01029|CO4B_MOUSE Complement C4-B OS=Mus musculus OX=10090 GN=C4b PE=1 SV=3	0.41633	C4b
26.685	26.4849	26.2736	26.9313	27.2264	26.236	26.4421	25.9643	26.3542	26.4866	26.0844	26.9212			11.934	87	0.236803	0.340072	0.264086	1.25849	26.6395	26.3755	P01837	P01837	Ig kappa chain C region		sp|P01837|IGKC_MOUSE Immunoglobulin kappa constant OS=Mus musculus OX=10090 GN=Igkc PE=1 SV=2	0.264086
24.6005	24.1967	22.4123	25.6421	24.9146	23.2094	22.2756	24.3762	23.5471	23.937	22.3832	24.7273			36.595	25	0.351265	0.465266	0.621526	0.977736	24.1626	23.5411	P01864;P01863;P01865	P01864	Ig gamma-2A chain C region secreted form		sp|P01864|GCAB_MOUSE Ig gamma-2A chain C region secreted form OS=Mus musculus OX=10090 PE=1 SV=1	0.621526
25.5493	25.2809	24.3729	24.4379	25.6577	24.1499	24.2421	23.9711	24.0988	24.7699	24.4476	23.967			36.587	22	0.0522748	0.09611	0.658676	2.20188	24.9081	24.2494	P01867-2;P01867	P01867-2	Ig gamma-2B chain C region	Igh-3	sp|P01867-2|IGG2B_MOUSE Isoform 2 of Ig gamma-2B chain C region OS=Mus musculus OX=10090 GN=Igh-3;sp|P01867|IGG2B_MOUSE Ig gamma-2B chain C region OS=Mus musculus OX=10090 GN=Igh-3 PE=1 SV=3	0.658676	Igh-3
25.3517	24.8423	24.1799	24.4285	24.357	24.0068	24.8053	24.0687	25.1258	24.916	23.8806	23.8807			35.704	26	0.795157	0.861122	0.0815045	0.266649	24.5277	24.4462	P01868;P01869	P01868	Ig gamma-1 chain C region secreted form;Ig gamma-1 chain C region, membrane-bound form	Ighg1	sp|P01868|IGHG1_MOUSE Ig gamma-1 chain C region secreted form OS=Mus musculus OX=10090 GN=Ighg1 PE=1 SV=1;sp|P01869|IGH1M_MOUSE Ig gamma-1 chain C region, membrane-bound form OS=Mus musculus OX=10090 GN=Ighg1 PE=1 SV=2	0.0815045	Ighg1
26.068	25.8389	25.2296	26.0448	26.3924	25.2296	25.2602	25.3585	25.0307	25.7112	24.7978	26.3952			49.971	69	0.24291	0.348326	0.374957	1.24106	25.8006	25.4256	P01872;P01872-2	P01872	Ig mu chain C region	Ighm	sp|P01872|IGHM_MOUSE Immunoglobulin heavy constant mu OS=Mus musculus OX=10090 GN=Ighm PE=1 SV=2;sp|P01872-2|IGHM_MOUSE Isoform 2 of Immunoglobulin heavy constant mu OS=Mus musculus OX=10090 GN=Ighm	0.374957	Ighm
25.7549	25.9196	26.6381	25.7723	25.6694	26.3907	25.7601	25.9593	25.5997	22.3865	26.6922	26.2583			36.875	33	0.393236	0.511573	0.581492	0.892225	26.0242	25.4427	P01878	P01878	Ig alpha chain C region		sp|P01878|IGHA_MOUSE Ig alpha chain C region OS=Mus musculus OX=10090 PE=1 SV=1	0.581492
27.9827	27.3131	27.1927	28.3779	26.6476	28.0603	27.2314	27.7633	27.7922	27.9561	27.1202	27.38			13.779	87	0.857755	0.903453	0.0551977	0.183916	27.5957	27.5405	P01887	P01887	Beta-2-microglobulin	B2m	sp|P01887|B2MG_MOUSE Beta-2-microglobulin OS=Mus musculus OX=10090 GN=B2m PE=1 SV=2	0.0551977	B2m
26.5747	26.3986	26.7659	27.0577	26.5471	26.6009	25.8717	26.1085	25.7166	26.0139	26.4097	25.9288	+	HFD_LFD	37.251	114	0.000693316	0.00391919	0.649273	4.82852	26.6575	26.0082	P01898;P06339;P01895-2;P01895	P01898	H-2 class I histocompatibility antigen, Q10 alpha chain	H2-Q10	sp|P01898|HA10_MOUSE H-2 class I histocompatibility antigen, Q10 alpha chain OS=Mus musculus OX=10090 GN=H2-Q10 PE=1 SV=3	0.649273	H2-Q10
26.9102	26.8557	26.7173	28.0697	27.0345	26.6565	26.6744	26.9935	26.7776	27.0693	27.3601	26.6431			40.836	155	0.626333	0.72596	0.121005	0.502299	27.0406	26.9196	P01899	P01899	H-2 class I histocompatibility antigen, D-B alpha chain	H2-D1	sp|P01899|HA11_MOUSE H-2 class I histocompatibility antigen, D-B alpha chain OS=Mus musculus OX=10090 GN=H2-D1 PE=1 SV=2	0.121005	H2-D1
25.5175	25.4026	25.3866	26.5484	25.5876	25.4426	25.4307	25.6563	25.5166	25.6797	25.9259	25.125			41.301	134	0.676137	0.761848	0.0918512	0.430252	25.6476	25.5557	P01901;P14428;P14426;P01900;P01902	P01901	H-2 class I histocompatibility antigen, K-B alpha chain	H2-K1	sp|P01901|HA1B_MOUSE H-2 class I histocompatibility antigen, K-B alpha chain OS=Mus musculus OX=10090 GN=H2-K1 PE=1 SV=1	0.0918512	H2-K1
34.2749	34.1038	34.2388	34.2508	34.6407	34.2933	34.3595	34.2103	34.4601	34.7593	33.8063	34.3603			15.085	7356	0.865735	0.908109	-0.0255928	-0.173481	34.3004	34.326	P01942;P06467	P01942	Hemoglobin subunit alpha	Hba	sp|P01942|HBA_MOUSE Hemoglobin subunit alpha OS=Mus musculus OX=10090 GN=Hba PE=1 SV=2	-0.0255928	Hba
34.586	34.505	34.694	34.6938	34.7873	34.5149	34.3835	34.5595	34.5478	34.9013	34.2171	34.5683			15.84	8550	0.355644	0.469348	0.100587	0.968481	34.6302	34.5296	P02088;CON__Q3SX09;CON__P02070	P02088	Hemoglobin subunit beta-1	Hbb-b1	sp|P02088|HBB1_MOUSE Hemoglobin subunit beta-1 OS=Mus musculus OX=10090 GN=Hbb-b1 PE=1 SV=2	0.100587	Hbb-b1
30.1971	30.005	29.8685	30.1796	30.2759	29.6438	30.4132	30.1067	30.1105	30.2795	30.0623	30.045			15.328	216	0.245151	0.35029	-0.141225	-1.23475	30.0283	30.1695	P84244;P02301	P84244	Histone H3.3;Histone H3.3C	H3f3a;H3f3c	sp|P84244|H33_MOUSE Histone H3.3 OS=Mus musculus OX=10090 GN=H3-3a PE=1 SV=2;sp|P02301|H3C_MOUSE Histone H3.3C OS=Mus musculus OX=10090 GN=H3-5 PE=3 SV=3	-0.141225	H3f3a
24.1784	25.8471	24.6511	24.5656	25.0188	24.6425	24.4526	24.6539	24.5324	24.2942	24.0675	23.4615			160.68	39	0.0785562	0.13618	0.573565	1.95908	24.8172	24.2437	P02463	P02463	Collagen alpha-1(IV) chain;Arresten	Col4a1	sp|P02463|CO4A1_MOUSE Collagen alpha-1(IV) chain OS=Mus musculus OX=10090 GN=Col4a1 PE=1 SV=4	0.573565	Col4a1
25.3455	25.8273	25.9742	25.3654	26.0239	24.9713	25.7146	25.4434	25.5305	25.5879	26.1586	25.4159			36.059	28	0.786047	0.852476	-0.0572122	-0.278842	25.5846	25.6418	P03888	P03888	NADH-ubiquinone oxidoreductase chain 1	Mtnd1	sp|P03888|NU1M_MOUSE NADH-ubiquinone oxidoreductase chain 1 OS=Mus musculus OX=10090 GN=Mtnd1 PE=1 SV=3	-0.0572122	Mtnd1
26.0948	27.2268	26.7819	26.2133	26.7111	26.2998	26.8999	26.317	26.0685	26.0561	26.1677	27.1149			51.881	64	0.656376	0.744539	0.117272	0.458529	26.5546	26.4374	P03911	P03911	NADH-ubiquinone oxidoreductase chain 4	Mtnd4	sp|P03911|NU4M_MOUSE NADH-ubiquinone oxidoreductase chain 4 OS=Mus musculus OX=10090 GN=Mtnd4 PE=1 SV=1	0.117272	Mtnd4
26.979	27.3397	27.1457	26.9067	27.6923	26.8336	27.6421	26.9953	27.27	27.0559	27.2225	27.511			68.474	39	0.443626	0.56241	-0.133285	-0.797607	27.1495	27.2828	P03921	P03921	NADH-ubiquinone oxidoreductase chain 5	Mtnd5	sp|P03921|NU5M_MOUSE NADH-ubiquinone oxidoreductase chain 5 OS=Mus musculus OX=10090 GN=Mtnd5 PE=1 SV=3	-0.133285	Mtnd5
28.5229	28.4909	28.2968	28.416	28.4603	28.4939	28.863	28.7535	28.8792	28.7822	28.4815	28.8399	+	HFD_LFD	7.7662	88	0.000925869	0.00484404	-0.319757	-4.63725	28.4468	28.7666	P03930	P03930	ATP synthase protein 8	Mtatp8	sp|P03930|ATP8_MOUSE ATP synthase protein 8 OS=Mus musculus OX=10090 GN=Mtatp8 PE=1 SV=1	-0.319757	Mtatp8
23.0947	23.4121	22.8164	23.2867	22.8454	22.9532	24.3545	23.736	23.7327	23.8819	23.4927	23.6112	+	HFD_LFD	28.057	12	0.000906141	0.0047963	-0.733408	-4.65138	23.0681	23.8015	P03953;P03953-2	P03953	Complement factor D	Cfd	sp|P03953|CFAD_MOUSE Complement factor D OS=Mus musculus OX=10090 GN=Cfd PE=1 SV=1;sp|P03953-2|CFAD_MOUSE Isoform 2 of Complement factor D OS=Mus musculus OX=10090 GN=Cfd	-0.733408	Cfd
23.0948	22.3839	23.0321	23.2349	22.7965	22.6892	23.707	24.0664	23.2577	24.0794	23.0083	23.4941	+	HFD_LFD	36.228	13	0.00731005	0.0196485	-0.730244	-3.35447	22.8719	23.6022	P03987-2;P03987	P03987-2	Ig gamma-3 chain C region		sp|P03987-2|IGHG3_MOUSE Isoform 2 of Ig gamma-3 chain C region OS=Mus musculus OX=10090;sp|P03987|IGHG3_MOUSE Ig gamma-3 chain C region OS=Mus musculus OX=10090 PE=1 SV=2	-0.730244
26.3811	26.2696	26.4712	27.0097	27.2679	26.8572	26.1904	26.0182	26.3413	25.9775	25.9314	26.1569	+	HFD_LFD	14.65	78	0.00572481	0.016625	0.60683	3.50018	26.7094	26.1026	P04117;P24526;O08716	P04117	Fatty acid-binding protein, adipocyte	Fabp4	sp|P04117|FABP4_MOUSE Fatty acid-binding protein, adipocyte OS=Mus musculus OX=10090 GN=Fabp4 PE=1 SV=3	0.60683	Fabp4
24.9616	24.9756	25.2235	25.2334	25.0449	24.7637	24.3844	24.4562	24.2276	24.5358	24.5619	24.5343	+	HFD_LFD	85.004	113	6.47788e-05	0.000410256	0.583773	6.54939	25.0338	24.45	P04186;CON__Q3KUS7	P04186	Complement factor B;Complement factor B Ba fragment;Complement factor B Bb fragment	Cfb	sp|P04186|CFAB_MOUSE Complement factor B OS=Mus musculus OX=10090 GN=Cfb PE=1 SV=2	0.583773	Cfb
23.3884	23.5466	23.5467	23.6424	23.8129	23.3435	23.7673	23.3488	23.5622	23.7173	23.752	24.1264			67.581	10	0.21858	0.317954	-0.165567	-1.3128	23.5468	23.7123	P04627;Q99N57;P28028;P00532;Q99N57-2;P28028-1	P04627	Serine/threonine-protein kinase A-Raf	Araf	sp|P04627|ARAF_MOUSE Serine/threonine-protein kinase A-Raf OS=Mus musculus OX=10090 GN=Araf PE=1 SV=2	-0.165567	Araf
26.0112	26.3269	26.0448	26.2305	26.3812	26.2481	26.3897	26.3325	26.3719	26.9417	25.8611	26.3641			103.13	241	0.292296	0.402367	-0.169685	-1.11166	26.2071	26.3768	P04919;P04919-2	P04919	Band 3 anion transport protein	Slc4a1	sp|P04919|B3AT_MOUSE Band 3 anion transport protein OS=Mus musculus OX=10090 GN=Slc4a1 PE=1 SV=1;sp|P04919-2|B3AT_MOUSE Isoform 2 of Band 3 anion transport protein OS=Mus musculus OX=10090 GN=Slc4a1	-0.169685	Slc4a1
27.8042	27.824	27.6161	27.2732	27.7762	27.3749	28.3232	28.8574	28.7115	28.5658	28.3955	28.446	+	HFD_LFD	21.464	142	2.40453e-05	0.000240964	-0.938465	-7.36738	27.6114	28.5499	P04939;P11590	P04939	Major urinary protein 3	Mup3	sp|P04939|MUP3_MOUSE Major urinary protein 3 OS=Mus musculus OX=10090 GN=Mup3 PE=1 SV=1	-0.938465	Mup3
27.2662	26.9694	26.7821	27.2366	27.2966	27.0227	27.168	27.0739	27.2202	27.2579	27.2978	27.2179			39.355	243	0.244847	0.350066	-0.110349	-1.2356	27.0956	27.2059	P05064	P05064	Fructose-bisphosphate aldolase A	Aldoa	sp|P05064|ALDOA_MOUSE Fructose-bisphosphate aldolase A OS=Mus musculus OX=10090 GN=Aldoa PE=1 SV=2	-0.110349	Aldoa
24.0334	24.3752	24.542	24.4862	24.7271	24.6435	24.3795	24.3439	24.613	24.5714	24.6258	24.685			40.57	37	0.566075	0.677552	-0.0685282	-0.593427	24.4679	24.5364	P05132;P05132-2	P05132	cAMP-dependent protein kinase catalytic subunit alpha	Prkaca	sp|P05132|KAPCA_MOUSE cAMP-dependent protein kinase catalytic subunit alpha OS=Mus musculus OX=10090 GN=Prkaca PE=1 SV=3;sp|P05132-2|KAPCA_MOUSE Isoform 2 of cAMP-dependent protein kinase catalytic subunit alpha OS=Mus musculus OX=10090 GN=Prkaca	-0.0685282	Prkaca
30.0559	29.9588	29.8294	29.4898	29.776	30.0583	30.3198	30.0025	30.32	30.3172	30.316	30.3709	+	HFD_LFD	46.247	1033	0.0026094	0.00872241	-0.413037	-3.978	29.8614	30.2744	P05201	P05201	Aspartate aminotransferase, cytoplasmic	Got1	sp|P05201|AATC_MOUSE Aspartate aminotransferase, cytoplasmic OS=Mus musculus OX=10090 GN=Got1 PE=1 SV=3	-0.413037	Got1
31.1901	31.0182	31.0933	31.0813	30.8348	31.0112	31.0657	30.9646	31.0186	31.0839	30.7888	30.9701			47.411	1785	0.407932	0.527161	0.0561988	0.863814	31.0382	30.982	P05202	P05202	Aspartate aminotransferase, mitochondrial	Got2	sp|P05202|AATM_MOUSE Aspartate aminotransferase, mitochondrial OS=Mus musculus OX=10090 GN=Got2 PE=1 SV=1	0.0561988	Got2
27.5144	27.1249	26.6432	27.1507	27.6267	27.2815	27.4842	27.4686	27.5354	27.5237	27.5544	27.3379			50.151	59	0.103248	0.171955	-0.260448	-1.79285	27.2236	27.484	P05213;Q3UX10	P05213	Tubulin alpha-1B chain	Tuba1b	sp|P05213|TBA1B_MOUSE Tubulin alpha-1B chain OS=Mus musculus OX=10090 GN=Tuba1b PE=1 SV=2	-0.260448	Tuba1b
31.059	31.1715	31.2618	31.292	31.4738	31.1319	30.6444	30.7704	30.7601	30.8524	30.8252	30.7917	+	HFD_LFD	36.498	1357	4.28865e-05	0.000235294	0.457592	6.88177	31.2316	30.774	P06151;P00342	P06151	L-lactate dehydrogenase A chain	Ldha	sp|P06151|LDHA_MOUSE L-lactate dehydrogenase A chain OS=Mus musculus OX=10090 GN=Ldha PE=1 SV=3	0.457592	Ldha
23.4018	23.2594	23.3196	23.5773	23.278	23.3351	23.606	23.5631	23.2038	23.3965	23.3692	24.1842			188.88	15	0.221285	0.320584	-0.19195	-1.3045	23.3619	23.5538	P06684	P06684	Complement C5;Complement C5 beta chain;Complement C5 alpha chain;C5a anaphylatoxin;Complement C5 alpha chain	C5	sp|P06684|CO5_MOUSE Complement C5 OS=Mus musculus OX=10090 GN=C5 PE=1 SV=2	-0.19195	C5
27.6943	27.425	27.2492	27.3525	28.2825	27.7246	26.5535	26.2563	26.2403	26.4218	26.2857	26.5299	+	HFD_LFD	45.029	276	1.85716e-05	0.000210526	1.2401	7.59184	27.6213	26.3812	P06728	P06728	Apolipoprotein A-IV	Apoa4	sp|P06728|APOA4_MOUSE Apolipoprotein A-IV OS=Mus musculus OX=10090 GN=Apoa4 PE=1 SV=3	1.2401	Apoa4
28.476	28.3484	28.5726	28.7099	29.172	28.4621	28.8977	29.3862	29.3023	28.9152	29.3225	29.2079	+	HFD_LFD	62.766	682	0.0041698	0.0132174	-0.548458	-3.69102	28.6235	29.172	P06745;CON__Q3ZBD7	P06745	Glucose-6-phosphate isomerase	Gpi	sp|P06745|G6PI_MOUSE Glucose-6-phosphate isomerase OS=Mus musculus OX=10090 GN=Gpi PE=1 SV=4	-0.548458	Gpi
25.1021	24.7409	24.7364	24.8392	24.8681	24.8265	25.2091	24.8207	24.9977	25.12	24.6055	25.1433			37.547	24	0.257305	0.363557	-0.130497	-1.20132	24.8522	24.9827	P06797	P06797	Cathepsin L1;Cathepsin L1 heavy chain;Cathepsin L1 light chain	Ctsl	sp|P06797|CATL1_MOUSE Procathepsin L OS=Mus musculus OX=10090 GN=Ctsl PE=1 SV=2	-0.130497	Ctsl
28.6961	28.4587	28.9938	28.6608	30.0266	28.7934	28.4551	29.7262	29.5248	28.638	30.1316	29.3383			63.953	1121	0.321241	0.434725	-0.364079	-1.0436	28.9382	29.3023	P06801	P06801	NADP-dependent malic enzyme	Me1	sp|P06801|MAOX_MOUSE NADP-dependent malic enzyme OS=Mus musculus OX=10090 GN=Me1 PE=1 SV=2	-0.364079	Me1
24.837	25.0843	24.9628	24.5417	24.0437	24.4338	24.6082	24.5121	24.4939	24.4501	24.4519	24.7064			103.17	25	0.502713	0.616631	0.113439	0.695284	24.6506	24.5371	P06802;P06802-2	P06802	Ectonucleotide pyrophosphatase/phosphodiesterase family member 1;Alkaline phosphodiesterase I;Nucleotide pyrophosphatase	Enpp1	sp|P06802|ENPP1_MOUSE Ectonucleotide pyrophosphatase/phosphodiesterase family member 1 OS=Mus musculus OX=10090 GN=Enpp1 PE=1 SV=4;sp|P06802-2|ENPP1_MOUSE Isoform 1 of Ectonucleotide pyrophosphatase/phosphodiesterase family member 1 OS=Mus musculus OX=1009	0.113439	Enpp1
26.1166	25.8007	25.9982	26.3208	26.3384	25.9264	26.0007	26.0567	25.894	26.0777	25.9738	25.9574			139.14	95	0.353051	0.466908	0.0901499	0.97395	26.0835	25.9934	P06909	P06909	Complement factor H	Cfh	sp|P06909|CFAH_MOUSE Complement factor H OS=Mus musculus OX=10090 GN=Cfh PE=1 SV=2	0.0901499	Cfh
29.4154	29.0296	29.3845	29.0789	29.1698	29.2885	28.769	28.726	28.5895	28.7009	28.6769	28.7408	+	HFD_LFD	15.776	409	2.05267e-05	0.000205128	0.527286	7.50429	29.2278	28.7005	P07309	P07309	Transthyretin	Ttr	sp|P07309|TTHY_MOUSE Transthyretin OS=Mus musculus OX=10090 GN=Ttr PE=1 SV=1	0.527286	Ttr
25.8324	26.3381	26.4547	26.3747	26.7767	26.3369	25.6241	25.3904	25.4285	25.5325	25.4181	26.0009	+	HFD_LFD	38.676	174	0.000497751	0.00296774	0.786479	5.05205	26.3522	25.5658	P07356	P07356	Annexin A2	Anxa2	sp|P07356|ANXA2_MOUSE Annexin A2 OS=Mus musculus OX=10090 GN=Anxa2 PE=1 SV=2	0.786479	Anxa2
32.8746	32.6728	32.8667	32.6726	33.0001	32.7769	32.824	32.3314	32.5073	32.6523	32.1292	32.6289			68.692	4018	0.0260327	0.0548082	0.29844	2.61018	32.8106	32.5122	P07724;CON__P02768-1	P07724	Serum albumin	Alb	sp|P07724|ALBU_MOUSE Albumin OS=Mus musculus OX=10090 GN=Alb PE=1 SV=3	0.29844	Alb
30.3117	30.0837	29.8421	29.9397	30.5925	30.0757	30.2227	29.9251	29.8933	30.1145	29.5636	30.07			46.002	269	0.255125	0.361116	0.176046	1.20722	30.1409	29.9649	P07758	P07758	Alpha-1-antitrypsin 1-1	Serpina1a	sp|P07758|A1AT1_MOUSE Alpha-1-antitrypsin 1-1 OS=Mus musculus OX=10090 GN=Serpina1a PE=1 SV=4	0.176046	Serpina1a
27.5923	27.4793	26.8187	26.953	27.9418	27.0914	28.5571	28.5009	28.3519	28.5391	27.9798	28.4337	+	HFD_LFD	46.879	475	0.000260962	0.00217219	-1.081	-5.50225	27.3128	28.3938	P07759;P29621;Q80X76	P07759	Serine protease inhibitor A3K	Serpina3k	sp|P07759|SPA3K_MOUSE Serine protease inhibitor A3K OS=Mus musculus OX=10090 GN=Serpina3k PE=1 SV=2	-1.081	Serpina3k
27.541	27.5269	27.5724	27.8123	27.6034	27.42	27.9972	27.7799	27.7353	27.8484	27.5206	27.9505			84.787	635	0.0275994	0.0575303	-0.226003	-2.57612	27.5793	27.8053	P07901	P07901	Heat shock protein HSP 90-alpha	Hsp90aa1	sp|P07901|HS90A_MOUSE Heat shock protein HSP 90-alpha OS=Mus musculus OX=10090 GN=Hsp90aa1 PE=1 SV=4	-0.226003	Hsp90aa1
27.8652	27.5744	27.626	27.9796	27.6098	27.7471	27.8782	27.8083	27.7025	27.8278	27.4382	27.8279			71.982	768	0.888252	0.923048	-0.0134617	-0.144142	27.7337	27.7471	P08003	P08003	Protein disulfide-isomerase A4	Pdia4	sp|P08003|PDIA4_MOUSE Protein disulfide-isomerase A4 OS=Mus musculus OX=10090 GN=Pdia4 PE=1 SV=3	-0.0134617	Pdia4
24.1993	23.9294	23.7891	24.5054	24.573	23.8715	25.3545	24.6434	25.0511	24.9859	25.2503	25.6243	+	HFD_LFD	19.724	51	0.00041365	0.00261988	-1.00698	-5.17904	24.1446	25.1516	P08030	P08030	Adenine phosphoribosyltransferase	Aprt	sp|P08030|APT_MOUSE Adenine phosphoribosyltransferase OS=Mus musculus OX=10090 GN=Aprt PE=1 SV=2	-1.00698	Aprt
24.557	24.4394	24.4677	24.3302	24.5969	24.5365	24.6057	24.5129	24.5402	25.0176	24.463	24.3923			279.86	92	0.332688	0.44661	-0.100669	-1.01797	24.488	24.5886	P08032	P08032	Spectrin alpha chain, erythrocytic 1	Spta1	sp|P08032|SPTA1_MOUSE Spectrin alpha chain, erythrocytic 1 OS=Mus musculus OX=10090 GN=Spta1 PE=1 SV=3	-0.100669	Spta1
22.9457	22.8609	22.3763	22.7845	22.5055	22.7504	22.1872	23.2074	23.0521	23.0483	22.527	22.0196			36.695	18	0.894661	0.926879	0.030297	0.135817	22.7039	22.6736	P08101;P08101-2;P08101-3	P08101	Low affinity immunoglobulin gamma Fc region receptor II	Fcgr2	sp|P08101|FCGR2_MOUSE Low affinity immunoglobulin gamma Fc region receptor II OS=Mus musculus OX=10090 GN=Fcgr2 PE=1 SV=2;sp|P08101-2|FCGR2_MOUSE Isoform IIB2 of Low affinity immunoglobulin gamma Fc region receptor II OS=Mus musculus OX=10090 GN=Fcgr2;sp|P	0.030297	Fcgr2
29.3021	29.0715	29.0352	29.4383	29.139	29.0931	29.4766	29.2906	29.207	29.4299	29.052	29.4104			92.475	1412	0.183816	0.274571	-0.131204	-1.42783	29.1799	29.3111	P08113	P08113	Endoplasmin	Hsp90b1	sp|P08113|ENPL_MOUSE Endoplasmin OS=Mus musculus OX=10090 GN=Hsp90b1 PE=1 SV=2	-0.131204	Hsp90b1
25.1474	26.1451	24.9536	25.8237	25.5183	25.5988	25.3893	25.4321	25.066	25.0555	24.9228	24.8255			167.32	81	0.0689786	0.12277	0.415934	2.03712	25.5311	25.1152	P08122	P08122	Collagen alpha-2(IV) chain;Canstatin	Col4a2	sp|P08122|CO4A2_MOUSE Collagen alpha-2(IV) chain OS=Mus musculus OX=10090 GN=Col4a2 PE=1 SV=4	0.415934	Col4a2
24.3367	24.1683	24.3335	24.5009	24.6778	24.4068	23.8003	23.718	23.7698	23.7604	23.5364	24.1305	+	HFD_LFD	11.186	49	0.000163922	0.00147368	0.618138	5.83951	24.404	23.7859	P08207	P08207	Protein S100-A10	S100a10	sp|P08207|S10AA_MOUSE Protein S100-A10 OS=Mus musculus OX=10090 GN=S100a10 PE=1 SV=2	0.618138	S100a10
28.689	28.44	28.7516	28.5233	28.7478	28.6296	27.7484	27.9148	27.7356	27.7507	27.8285	28.0012	+	HFD_LFD	35.866	402	3.41882e-07	0	0.800349	11.8008	28.6302	27.8299	P08226	P08226	Apolipoprotein E	Apoe	sp|P08226|APOE_MOUSE Apolipoprotein E OS=Mus musculus OX=10090 GN=Apoe PE=1 SV=2	0.800349	Apoe
32.2221	31.8679	31.9893	32.3085	32.0518	31.9962	32.1705	32.2178	32.251	32.0477	31.8552	32.1569			15.942	675	0.633659	0.729072	-0.043877	-0.491532	32.0726	32.1165	P08228	P08228	Superoxide dismutase [Cu-Zn]	Sod1	sp|P08228|SODC_MOUSE Superoxide dismutase [Cu-Zn] OS=Mus musculus OX=10090 GN=Sod1 PE=1 SV=2	-0.043877	Sod1
30.4991	30.2485	30.4204	30.3637	30.38	30.231	30.4562	30.2165	30.3118	30.3068	30.2664	30.4304			35.611	1127	0.659013	0.746051	0.0257514	0.454734	30.3571	30.3314	P08249	P08249	Malate dehydrogenase, mitochondrial	Mdh2	sp|P08249|MDHM_MOUSE Malate dehydrogenase, mitochondrial OS=Mus musculus OX=10090 GN=Mdh2 PE=1 SV=3	0.0257514	Mdh2
24.2075	24.1658	23.7493	24.298	24.3886	24.9414	24.4453	24.7839	24.6158	24.4754	24.2	24.4523			21.656	26	0.276239	0.384945	-0.203699	-1.15169	24.2918	24.4955	P32883;P08556;P32883-2;Q61411;Q61411-2;P23175;P01113;P01117;P01115	P32883	GTPase KRas;GTPase KRas, N-terminally processed;GTPase NRas;GTPase HRas;GTPase HRas, N-terminally processed	Kras;Nras;Hras	sp|P32883|RASK_MOUSE GTPase KRas OS=Mus musculus OX=10090 GN=Kras PE=1 SV=1;sp|P08556|RASN_MOUSE GTPase NRas OS=Mus musculus OX=10090 GN=Nras PE=1 SV=1;sp|P32883-2|RASK_MOUSE Isoform 2B of GTPase KRas OS=Mus musculus OX=10090 GN=Kras;sp|Q61411|RASH_MOUSE G	-0.203699	Kras
25.3377	25.4846	25.2078	25.8632	25.4573	25.3689	25.5553	25.4366	25.3319	25.4526	25.4314	25.5709			40.489	69	0.921944	0.94885	-0.00986163	-0.100487	25.4532	25.4631	P08752;B2RSH2;Q8CGK7;P20612;P50149;Q3V3I2	P08752	Guanine nucleotide-binding protein G(i) subunit alpha-2	Gnai2	sp|P08752|GNAI2_MOUSE Guanine nucleotide-binding protein G(i) subunit alpha-2 OS=Mus musculus OX=10090 GN=Gnai2 PE=1 SV=5	-0.00986163	Gnai2
25.3954	25.9421	25.5402	25.5591	25.3583	25.6667	25.4809	25.467	25.2707	25.7159	25.6946	25.5634			88.231	114	0.690868	0.776185	0.0448599	0.409413	25.577	25.5321	P09055;P09055-2	P09055	Integrin beta-1	Itgb1	sp|P09055|ITB1_MOUSE Integrin beta-1 OS=Mus musculus OX=10090 GN=Itgb1 PE=1 SV=1;sp|P09055-2|ITB1_MOUSE Isoform 2 of Integrin beta-1 OS=Mus musculus OX=10090 GN=Itgb1	0.0448599	Itgb1
30.5829	30.3229	30.4787	30.7313	30.4795	30.4504	30.2438	30.151	30.1766	30.286	30.0859	30.161	+	HFD_LFD	57.058	2432	0.000453432	0.00273333	0.323574	5.11584	30.5076	30.1841	P09103	P09103	Protein disulfide-isomerase	P4hb	sp|P09103|PDIA1_MOUSE Protein disulfide-isomerase OS=Mus musculus OX=10090 GN=P4hb PE=1 SV=2	0.323574	P4hb
26.8227	26.5906	26.573	26.7005	26.8805	26.6461	26.9308	26.6377	26.6561	26.6725	26.5228	26.9154			76.722	398	0.814683	0.8742	-0.0202869	-0.240656	26.7022	26.7225	P09405	P09405	Nucleolin	Ncl	sp|P09405|NUCL_MOUSE Nucleolin OS=Mus musculus OX=10090 GN=Ncl PE=1 SV=2	-0.0202869	Ncl
30.0389	29.6622	29.9071	29.9548	30.1534	29.9985	29.8727	30.0266	30.1026	29.9303	29.7993	30.1342			44.55	1249	0.776973	0.845978	-0.0251389	-0.291033	29.9525	29.9776	P09411;P09041	P09411	Phosphoglycerate kinase 1	Pgk1	sp|P09411|PGK1_MOUSE Phosphoglycerate kinase 1 OS=Mus musculus OX=10090 GN=Pgk1 PE=1 SV=4	-0.0251389	Pgk1
25.0477	24.5985	24.4449	24.3586	24.7108	24.3208	25.7923	24.9384	26.0009	25.8291	24.9406	25.8725	+	HFD_LFD	21.066	38	0.00154183	0.00640316	-0.982088	-4.30804	24.5802	25.5623	P09528	P09528	Ferritin heavy chain;Ferritin heavy chain, N-terminally processed	Fth1	sp|P09528|FRIH_MOUSE Ferritin heavy chain OS=Mus musculus OX=10090 GN=Fth1 PE=1 SV=2	-0.982088	Fth1
29.7613	29.5347	29.4729	29.5577	29.326	29.604	29.525	29.417	29.6627	29.633	29.3634	29.4424			24.603	468	0.653712	0.743301	0.0355167	0.462372	29.5428	29.5073	P09671	P09671	Superoxide dismutase [Mn], mitochondrial	Sod2	sp|P09671|SODM_MOUSE Superoxide dismutase [Mn], mitochondrial OS=Mus musculus OX=10090 GN=Sod2 PE=1 SV=3	0.0355167	Sod2
28.8181	28.9096	28.2685	27.6155	29.5056	28.3238	28.4843	27.9284	27.9221	28.0578	28.4554	28.2803			11.309	148	0.206075	0.302297	0.385463	1.35228	28.5735	28.188	P09813	P09813	Apolipoprotein A-II;Proapolipoprotein A-II	Apoa2	sp|P09813|APOA2_MOUSE Apolipoprotein A-II OS=Mus musculus OX=10090 GN=Apoa2 PE=1 SV=2	0.385463	Apoa2
22.2009	22.2971	21.8491	22.1496	21.8788	22.3832	22.2048	22.7435	22.9141	22.3262	21.3281	21.3281			34.798	11	0.961736	0.972709	-0.0143703	-0.0491909	22.1264	22.1408	P09925	P09925	Surfeit locus protein 1	Surf1	sp|P09925|SURF1_MOUSE Surfeit locus protein 1 OS=Mus musculus OX=10090 GN=Surf1 PE=1 SV=3	-0.0143703	Surf1
31.0836	31.0503	31.079	31.1545	31.096	31.0942	31.1059	31.7164	31.3023	31.7626	31.1902	31.4443	+	HFD_LFD	13.509	334	0.0152996	0.0352134	-0.327365	-2.92003	31.0929	31.4203	Q3THW5;P0C0S6	Q3THW5	Histone H2A.V;Histone H2A.Z	H2afv;H2afz	sp|Q3THW5|H2AV_MOUSE Histone H2A.V OS=Mus musculus OX=10090 GN=H2az2 PE=1 SV=3;sp|P0C0S6|H2AZ_MOUSE Histone H2A.Z OS=Mus musculus OX=10090 GN=H2az1 PE=1 SV=2	-0.327365	H2afv
24.3211	24.4432	24.2019	23.7492	24.2409	25.3558	24.2459	25.5575	25.5085	25.4416	25.3233	24.6183			6.954	87	0.040979	0.0802849	-0.730515	-2.34514	24.3853	25.1159	P0DN34	P0DN34			sp|P0DN34|NDUB1_MOUSE NADH dehydrogenase [ubiquinone] 1 beta subcomplex subunit 1 OS=Mus musculus OX=10090 GN=Ndufb1 PE=1 SV=1	-0.730515
29.4168	29.1759	29.3638	29.5631	29.3096	29.3384	29.4056	29.2678	29.2909	29.3312	29.0807	29.5037			16.837	408	0.552963	0.666951	0.0479635	0.613942	29.3613	29.3133	P0DP28;P0DP27;P0DP26;Q9D6P8	P0DP28			sp|P0DP28|CALM3_MOUSE Calmodulin-3 OS=Mus musculus OX=10090 GN=Calm3 PE=1 SV=1;sp|P0DP27|CALM2_MOUSE Calmodulin-2 OS=Mus musculus OX=10090 GN=Calm2 PE=1 SV=1;sp|P0DP26|CALM1_MOUSE Calmodulin-1 OS=Mus musculus OX=10090 GN=Calm1 PE=1 SV=1	0.0479635
31.7627	31.6109	31.5143	31.6648	31.7872	31.7125	31.9218	31.9492	31.9237	31.8575	31.8131	31.9758	+	HFD_LFD	50.113	1840	0.000731841	0.004	-0.231452	-4.7925	31.6754	31.9068	P10126;P62631	P10126	Elongation factor 1-alpha 1	Eef1a1	sp|P10126|EF1A1_MOUSE Elongation factor 1-alpha 1 OS=Mus musculus OX=10090 GN=Eef1a1 PE=1 SV=3	-0.231452	Eef1a1
28.8464	28.6171	29.0024	28.8778	28.9965	28.8014	28.8503	28.548	28.7212	28.6522	28.4988	28.7683			36.023	610	0.044003	0.0846195	0.183806	2.30335	28.8569	28.6731	P10518	P10518	Delta-aminolevulinic acid dehydratase	Alad	sp|P10518|HEM2_MOUSE Delta-aminolevulinic acid dehydratase OS=Mus musculus OX=10090 GN=Alad PE=1 SV=1	0.183806	Alad
28.8167	28.5223	28.7212	28.6472	28.5052	28.3843	28.3471	28.2376	28.2404	28.4562	28.0504	28.288	+	HFD_LFD	37.279	289	0.00306175	0.00999365	0.329528	3.87944	28.5995	28.27	P10605	P10605	Cathepsin B;Cathepsin B light chain;Cathepsin B heavy chain	Ctsb	sp|P10605|CATB_MOUSE Cathepsin B OS=Mus musculus OX=10090 GN=Ctsb PE=1 SV=2	0.329528	Ctsb
26.4564	26.5928	26.7383	26.5528	26.7278	26.6786	26.7626	26.6406	26.5853	26.5942	26.642	26.697			46.402	110	0.591906	0.69889	-0.0291586	-0.553764	26.6244	26.6536	P10630;P10630-2	P10630	Eukaryotic initiation factor 4A-II;Eukaryotic initiation factor 4A-II, N-terminally processed	Eif4a2	sp|P10630|IF4A2_MOUSE Eukaryotic initiation factor 4A-II OS=Mus musculus OX=10090 GN=Eif4a2 PE=1 SV=2;sp|P10630-2|IF4A2_MOUSE Isoform 2 of Eukaryotic initiation factor 4A-II OS=Mus musculus OX=10090 GN=Eif4a2	-0.0291586	Eif4a2
30.7422	30.2328	30.3228	30.7902	30.4942	30.6816	30.2952	30.5137	30.72	30.5511	30.0962	30.4533			11.675	295	0.432979	0.550094	0.105742	0.816967	30.544	30.4382	P10639	P10639	Thioredoxin	Txn	sp|P10639|THIO_MOUSE Thioredoxin OS=Mus musculus OX=10090 GN=Txn PE=1 SV=3	0.105742	Txn
32.393	32.323	32.7794	32.8598	32.5258	32.2361	32.0224	31.7967	32.0338	32.0944	31.9056	32.0032	+	HFD_LFD	25.97	2209	0.000664545	0.00381633	0.543543	4.85684	32.5195	31.976	P10649	P10649	Glutathione S-transferase Mu 1	Gstm1	sp|P10649|GSTM1_MOUSE Glutathione S-transferase Mu 1 OS=Mus musculus OX=10090 GN=Gstm1 PE=1 SV=2	0.543543	Gstm1
22.8903	21.5594	22.5622	23.1437	23.235	22.4521	22.7573	23.0558	22.2293	22.7701	22.6147	22.9216			58.336	3	0.766333	0.836616	-0.084348	-0.305387	22.6405	22.7248	P10852;P10852-2	P10852	4F2 cell-surface antigen heavy chain	Slc3a2	sp|P10852|4F2_MOUSE 4F2 cell-surface antigen heavy chain OS=Mus musculus OX=10090 GN=Slc3a2 PE=1 SV=1;sp|P10852-2|4F2_MOUSE Isoform 2 of 4F2 cell-surface antigen heavy chain OS=Mus musculus OX=10090 GN=Slc3a2	-0.084348	Slc3a2
32.1062	32.0746	31.9481	32.1313	32.139	31.9232	32.2596	32.2411	32.2233	32.3244	32.1037	32.4311	+	HFD_LFD	13.906	1082	0.00512928	0.01531	-0.210117	-3.56606	32.0537	32.2639	Q6ZWY9;Q64478;P10853;P10854;Q64475;Q64525;Q8CGP2;Q8CGP1;Q8CGP2-2;Q9D2U9;Q8CGP0;Q64524	Q6ZWY9	Histone H2B type 1-C/E/G;Histone H2B type 1-H;Histone H2B type 1-F/J/L;Histone H2B type 1-M;Histone H2B type 1-B;Histone H2B type 2-B;Histone H2B type 1-P;Histone H2B type 1-K;Histone H2B type 3-A;Histone H2B type 3-B;Histone H2B type 2-E	Hist1h2bc;Hist1h2bh;Hist1h2bf;Hist1h2bm;Hist1h2bb;Hist2h2bb;Hist1h2bp;Hist1h2bk;Hist3h2ba;Hist3h2bb;Hist2h2be	sp|Q6ZWY9|H2B1C_MOUSE Histone H2B type 1-C/E/G OS=Mus musculus OX=10090 GN=H2bc4 PE=1 SV=3;sp|Q64478|H2B1H_MOUSE Histone H2B type 1-H OS=Mus musculus OX=10090 GN=H2bc9 PE=1 SV=3;sp|P10853|H2B1F_MOUSE Histone H2B type 1-F/J/L OS=Mus musculus OX=10090 GN=H2b	-0.210117	Hist1h2bc
27.4167	27.9621	27.2301	27.1992	27.5033	27.4303	28.1375	28.0204	28.2126	28.1016	27.6485	27.9749	+	HFD_LFD	20.861	99	0.00237078	0.00823529	-0.558983	-4.03749	27.4569	28.0159	P10922	P10922	Histone H1.0;Histone H1.0, N-terminally processed	H1f0	sp|P10922|H10_MOUSE Histone H1.0 OS=Mus musculus OX=10090 GN=H1-0 PE=2 SV=4	-0.558983	H1f0
25.0427	24.807	24.6665	25.0515	24.7559	24.8771	24.8786	25.19	24.741	24.6497	24.976	24.8444			14.427	23	0.897919	0.928374	-0.0131613	-0.131589	24.8668	24.8799	P11031	P11031	Activated RNA polymerase II transcriptional coactivator p15	Sub1	sp|P11031|TCP4_MOUSE Activated RNA polymerase II transcriptional coactivator p15 OS=Mus musculus OX=10090 GN=Sub1 PE=1 SV=3	-0.0131613	Sub1
27.8789	30.67	26.1041	28.5882	28.3414	28.5635	27.9773	28.7461	27.8662	28.0666	27.5393	27.0124			138.03	132	0.464062	0.579298	0.489694	0.761284	28.3577	27.868	P11087;P11087-2	P11087	Collagen alpha-1(I) chain	Col1a1	sp|P11087|CO1A1_MOUSE Collagen alpha-1(I) chain OS=Mus musculus OX=10090 GN=Col1a1 PE=1 SV=4;sp|P11087-2|CO1A1_MOUSE Isoform 2 of Collagen alpha-1(I) chain OS=Mus musculus OX=10090 GN=Col1a1	0.489694	Col1a1
27.2638	27.1433	26.803	27.3556	27.1295	27.4904	26.6179	26.922	26.694	26.7915	26.6881	26.5882	+	HFD_LFD	272.53	867	0.00128097	0.00555649	0.480661	4.42656	27.1976	26.717	P11276	P11276	Fibronectin;Anastellin	Fn1	sp|P11276|FINC_MOUSE Fibronectin OS=Mus musculus OX=10090 GN=Fn1 PE=1 SV=4	0.480661	Fn1
30.8049	30.4838	30.8347	30.9529	30.3369	30.536	30.6106	30.4492	30.5244	30.5586	30.1121	30.4801			22.329	1261	0.128019	0.205506	0.202358	1.65942	30.6582	30.4558	P11352	P11352	Glutathione peroxidase 1	Gpx1	sp|P11352|GPX1_MOUSE Glutathione peroxidase 1 OS=Mus musculus OX=10090 GN=Gpx1 PE=1 SV=2	0.202358	Gpx1
26.0562	25.7216	25.8251	25.9287	25.9198	25.8918	25.7795	25.8751	25.8307	25.8604	25.7202	25.5213			43.865	40	0.104873	0.174272	0.125988	1.78324	25.8905	25.7645	P11438	P11438	Lysosome-associated membrane glycoprotein 1	Lamp1	sp|P11438|LAMP1_MOUSE Lysosome-associated membrane glycoprotein 1 OS=Mus musculus OX=10090 GN=Lamp1 PE=1 SV=2	0.125988	Lamp1
25.7822	25.4916	25.4742	25.4869	26.2605	26.1426	25.5407	24.9006	25.7952	26.3583	25.0722	26.099			34.106	47	0.607492	0.711583	0.145333	0.530278	25.773	25.6277	P11440;Q14AX6;Q69ZA1-2;Q14AX6-2;Q04735-2;Q8K0D0-2;O35495-2;O35495-3;Q99J95-3;Q99J95-2;P97377-2;P30285;Q14AX6-3;Q69ZA1;Q64261;Q3V3A1;Q99J95;P97377;Q04899;O35495;Q8K0D0;Q04735;Q3V3A1-3	P11440	Cyclin-dependent kinase 1	Cdk1	sp|P11440|CDK1_MOUSE Cyclin-dependent kinase 1 OS=Mus musculus OX=10090 GN=Cdk1 PE=1 SV=3	0.145333	Cdk1
30.1066	30.1621	30.0372	30.2667	30.0643	30.0767	30.3005	30.1523	30.1823	30.2607	30.054	30.2695			83.28	2004	0.128824	0.206462	-0.0842816	-1.65549	30.1189	30.2032	P11499	P11499	Heat shock protein HSP 90-beta	Hsp90ab1	sp|P11499|HS90B_MOUSE Heat shock protein HSP 90-beta OS=Mus musculus OX=10090 GN=Hsp90ab1 PE=1 SV=3	-0.0842816	Hsp90ab1
29.0927	28.5531	29.0495	28.1716	29.2185	28.562	28.4927	29.8164	29.0871	29.7643	29.3262	28.9418			20.663	171	0.111581	0.184911	-0.463533	-1.74499	28.7746	29.2381	P11589	P11589	Major urinary protein 2	Mup2	sp|P11589|MUP2_MOUSE Major urinary protein 2 OS=Mus musculus OX=10090 GN=Mup2 PE=1 SV=1	-0.463533	Mup2
23.2223	23.0712	23.1803	23.1184	23.2033	23.2949	22.9676	23.2777	23.0416	23.123	22.8273	23.0556			115.04	14	0.0847214	0.145557	0.132925	1.91345	23.1817	23.0488	P11688	P11688	Integrin alpha-5;Integrin alpha-5 heavy chain;Integrin alpha-5 light chain	Itga5	sp|P11688|ITA5_MOUSE Integrin alpha-5 OS=Mus musculus OX=10090 GN=Itga5 PE=1 SV=3	0.132925	Itga5
28.9472	29.2074	28.7297	29.0788	29.0416	28.8536	29.4416	29.1846	29.17	29.5067	29.0683	29.2326	+	HFD_LFD	56.949	872	0.0142874	0.0337067	-0.290892	-2.96003	28.9764	29.2673	P11714	P11714	Cytochrome P450 2D9	Cyp2d9	sp|P11714|CP2D9_MOUSE Cytochrome P450 2D9 OS=Mus musculus OX=10090 GN=Cyp2d9 PE=1 SV=2	-0.290892	Cyp2d9
32.2648	32.223	32.1648	32.0929	31.5337	32.0511	32.1902	32.0858	32.1197	32.0958	31.8842	31.9175			39.764	1715	0.959877	0.97185	0.00617854	0.0515825	32.055	32.0489	P11725	P11725	Ornithine carbamoyltransferase, mitochondrial	Otc	sp|P11725|OTC_MOUSE Ornithine transcarbamylase, mitochondrial OS=Mus musculus OX=10090 GN=Otc PE=1 SV=1	0.00617854	Otc
23.9332	24.0663	23.8957	22.138	24.3438	23.665	23.21	23.2295	23.6403	22.4219	21.276	23.9638			34.9	7	0.190368	0.282559	0.71675	1.40482	23.6737	22.9569	P11862	P11862	Growth arrest-specific protein 2	Gas2	sp|P11862|GAS2_MOUSE Growth arrest-specific protein 2 OS=Mus musculus OX=10090 GN=Gas2 PE=1 SV=1	0.71675	Gas2
25.6745	25.6462	25.8067	25.7031	25.4026	25.7222	25.6148	25.6119	25.8115	25.5742	25.7576	25.4875			40.32	161	0.831306	0.886635	0.0162703	0.218669	25.6592	25.6429	P11930	P11930	Nucleoside diphosphate-linked moiety X motif 19, mitochondrial	Nudt19	sp|P11930|NUD19_MOUSE Nucleoside diphosphate-linked moiety X motif 19 OS=Mus musculus OX=10090 GN=Nudt19 PE=1 SV=2	0.0162703	Nudt19
26.3238	26.2676	26.2383	26.374	26.2071	26.4803	26.4759	26.6349	26.5835	26.4433	26.3446	26.4518	+	HFD_LFD	60.448	378	0.0149957	0.0347337	-0.173777	-2.93175	26.3152	26.489	P11983;P11983-2	P11983	T-complex protein 1 subunit alpha	Tcp1	sp|P11983|TCPA_MOUSE T-complex protein 1 subunit alpha OS=Mus musculus OX=10090 GN=Tcp1 PE=1 SV=3;sp|P11983-2|TCPA_MOUSE Isoform 2 of T-complex protein 1 subunit alpha OS=Mus musculus OX=10090 GN=Tcp1	-0.173777	Tcp1
24.9561	24.9026	25.0163	24.9412	25.0435	24.6761	24.469	24.7717	24.7003	24.8031	24.8414	24.773			74.194	135	0.0284377	0.0585951	0.196168	2.55868	24.9226	24.7264	P12265	P12265	Beta-glucuronidase	Gusb	sp|P12265|BGLR_MOUSE Beta-glucuronidase OS=Mus musculus OX=10090 GN=Gusb PE=1 SV=2	0.196168	Gusb
25.8501	26.1416	25.884	26.0883	26.1936	25.8239	25.9542	25.7276	25.7783	25.6292	25.6772	26.0083			45.389	123	0.0518442	0.0957688	0.201124	2.20676	25.9969	25.7958	P12367;P31324	P12367	cAMP-dependent protein kinase type II-alpha regulatory subunit	Prkar2a	sp|P12367|KAP2_MOUSE cAMP-dependent protein kinase type II-alpha regulatory subunit OS=Mus musculus OX=10090 GN=Prkar2a PE=1 SV=2	0.201124	Prkar2a
24.8278	24.8878	25.1758	25.358	25.2298	25.0905	24.9482	25.2287	25.0984	25.1073	25.1691	25.3888			85.359	99	0.560772	0.673305	-0.061827	-0.601692	25.0949	25.1568	P12382;Q9WUA3-2	P12382	ATP-dependent 6-phosphofructokinase, liver type	Pfkl	sp|P12382|PFKAL_MOUSE ATP-dependent 6-phosphofructokinase, liver type OS=Mus musculus OX=10090 GN=Pfkl PE=1 SV=4	-0.061827	Pfkl
33.7642	33.6578	33.9267	33.7386	34.3619	33.6673	33.9665	33.7688	33.9759	33.9019	33.9396	34.1102			14.245	2629	0.459123	0.575554	-0.09106	-0.769965	33.8528	33.9438	P12710	P12710	Fatty acid-binding protein, liver	Fabp1	sp|P12710|FABPL_MOUSE Fatty acid-binding protein, liver OS=Mus musculus OX=10090 GN=Fabp1 PE=1 SV=2	-0.09106	Fabp1
31.006	30.5884	30.6591	30.6766	30.7261	30.7537	30.8948	30.7656	30.8854	30.7275	30.661	30.6859			16.101	439	0.63535	0.729891	-0.0350596	-0.489056	30.735	30.77	P12787	P12787	Cytochrome c oxidase subunit 5A, mitochondrial	Cox5a	sp|P12787|COX5A_MOUSE Cytochrome c oxidase subunit 5A, mitochondrial OS=Mus musculus OX=10090 GN=Cox5a PE=1 SV=2	-0.0350596	Cox5a
25.2605	25.8695	26.454	25.5012	24.3218	26.4509	23.4161	18.3432	20.6677	23.4472	18.625	18.1166	+	HFD_LFD	55.74	184	0.000652925	0.00379487	5.207	4.86865	25.643	20.436	P12790	P12790	Cytochrome P450 2B9	Cyp2b9	sp|P12790|CP2B9_MOUSE Cytochrome P450 2B9 OS=Mus musculus OX=10090 GN=Cyp2b9 PE=1 SV=2	5.207	Cyp2b9
25.9358	25.8572	26.1081	26.05	26.1091	26.0422	26.1445	25.9888	25.8601	25.81	25.8334	25.8154			21.867	95	0.142632	0.222582	0.108366	1.59128	26.0171	25.9087	P12815;P12815-2	P12815	Programmed cell death protein 6	Pdcd6	sp|P12815|PDCD6_MOUSE Programmed cell death protein 6 OS=Mus musculus OX=10090 GN=Pdcd6 PE=1 SV=2;sp|P12815-2|PDCD6_MOUSE Isoform 2 of Programmed cell death protein 6 OS=Mus musculus OX=10090 GN=Pdcd6	0.108366	Pdcd6
27.7268	27.9655	27.6141	27.7905	27.6542	27.8886	28.1593	28.1574	28.0087	28.0936	27.8215	28.0336	+	HFD_LFD	29.976	371	0.00484173	0.0147403	-0.272378	-3.60077	27.7733	28.0457	P12970	P12970	60S ribosomal protein L7a	Rpl7a	sp|P12970|RL7A_MOUSE 60S ribosomal protein L7a OS=Mus musculus OX=10090 GN=Rpl7a PE=1 SV=2	-0.272378	Rpl7a
25.9623	25.6149	25.6201	25.7371	25.9755	25.8823	25.7046	25.5006	25.3075	25.7033	25.0929	25.4897	+	HFD_LFD	85.941	172	0.0178787	0.0396684	0.332281	2.82913	25.7987	25.4664	P13020;P13020-2;CON__Q3SX14	P13020	Gelsolin	Gsn	sp|P13020|GELS_MOUSE Gelsolin OS=Mus musculus OX=10090 GN=Gsn PE=1 SV=3;sp|P13020-2|GELS_MOUSE Isoform 2 of Gelsolin OS=Mus musculus OX=10090 GN=Gsn	0.332281	Gsn
24.907	24.7555	24.8865	25.0195	24.7401	25.0691	24.9876	25.0521	25.0768	24.8919	24.9204	25.1602			52.292	72	0.114013	0.187356	-0.118552	-1.73164	24.8963	25.0148	P13439	P13439	Uridine 5-monophosphate synthase;Orotate phosphoribosyltransferase;Orotidine 5-phosphate decarboxylase	Umps	sp|P13439|UMPS_MOUSE Uridine 5-monophosphate synthase OS=Mus musculus OX=10090 GN=Umps PE=1 SV=3	-0.118552	Umps
24.9372	25.0162	25.5822	26.1187	26.5334	25.2334	26.6146	27.1364	26.9568	26.6334	28.0677	27.1126	+	HFD_LFD	41.046	217	0.00120525	0.00524786	-1.51672	-4.4658	25.5702	27.0869	P13516;Q99PL7;Q6T707	P13516	Acyl-CoA desaturase 1	Scd1	sp|P13516|ACOD1_MOUSE Acyl-CoA desaturase 1 OS=Mus musculus OX=10090 GN=Scd1 PE=1 SV=2	-1.51672	Scd1
26.9791	26.5608	26.6171	26.5802	26.8441	26.9178	26.5297	26.8394	26.9297	27.1623	26.0521	26.4718			28.33	242	0.640757	0.734115	0.0856593	0.481161	26.7498	26.6642	P13634	P13634	Carbonic anhydrase 1	Ca1	sp|P13634|CAH1_MOUSE Carbonic anhydrase 1 OS=Mus musculus OX=10090 GN=Ca1 PE=1 SV=4	0.0856593	Ca1
29.9466	29.9084	29.9091	29.8494	30.7095	30.0909	29.6934	29.7169	29.688	29.5773	29.696	29.7063	+	HFD_LFD	37.572	756	0.0156616	0.0359044	0.389334	2.90638	30.069	29.6797	P13707	P13707	Glycerol-3-phosphate dehydrogenase [NAD(+)], cytoplasmic	Gpd1	sp|P13707|GPDA_MOUSE Glycerol-3-phosphate dehydrogenase [NAD(+)], cytoplasmic OS=Mus musculus OX=10090 GN=Gpd1 PE=1 SV=3	0.389334	Gpd1
26.687	27.0509	28.1926	27.6483	26.26	26.7424	24.1343	24.4798	25.0844	25.2286	25.104	23.9194	+	HFD_LFD	25.608	89	5.85788e-05	0.000424779	2.43845	6.62946	27.0969	24.6584	P13745	P13745	Glutathione S-transferase A1;Glutathione S-transferase A1, N-terminally processed	Gsta1	sp|P13745|GSTA1_MOUSE Glutathione S-transferase A1 OS=Mus musculus OX=10090 GN=Gsta1 PE=1 SV=2	2.43845	Gsta1
26.4424	26.767	26.2829	26.2908	26.2812	26.378	26.8113	26.7595	26.9155	26.7969	26.5086	26.79	+	HFD_LFD	35.194	150	0.00367234	0.0120242	-0.356567	-3.76821	26.4071	26.7636	P14094	P14094	Sodium/potassium-transporting ATPase subunit beta-1	Atp1b1	sp|P14094|AT1B1_MOUSE Sodium/potassium-transporting ATPase subunit beta-1 OS=Mus musculus OX=10090 GN=Atp1b1 PE=1 SV=1	-0.356567	Atp1b1
27.9338	28.1746	27.9525	27.7608	28.1376	28.0683	28.4911	28.367	28.2454	28.3682	28.0967	28.3779	+	HFD_LFD	16.605	114	0.00337621	0.0110031	-0.319792	-3.81952	28.0046	28.3244	P14115	P14115	60S ribosomal protein L27a	Rpl27a	sp|P14115|RL27A_MOUSE 60S ribosomal protein L27a OS=Mus musculus OX=10090 GN=Rpl27a PE=1 SV=5	-0.319792	Rpl27a
27.6625	27.9288	27.3659	27.584	27.6076	27.6979	28.0495	28.0064	27.8574	27.9421	27.7718	28.0184	+	HFD_LFD	16.445	378	0.00604418	0.0173807	-0.299789	-3.46771	27.6411	27.9409	P14131	P14131	40S ribosomal protein S16	Rps16	sp|P14131|RS16_MOUSE 40S ribosomal protein S16 OS=Mus musculus OX=10090 GN=Rps16 PE=1 SV=4	-0.299789	Rps16
28.279	28.644	28.1293	28.3849	28.2777	28.3648	28.6623	28.6282	28.493	28.5306	28.4145	28.5263			31.419	513	0.0327517	0.0657525	-0.195872	-2.47626	28.3466	28.5425	P14148	P14148	60S ribosomal protein L7	Rpl7	sp|P14148|RL7_MOUSE 60S ribosomal protein L7 OS=Mus musculus OX=10090 GN=Rpl7 PE=1 SV=2	-0.195872	Rpl7
30.6617	30.3871	30.6042	30.7229	30.4334	30.658	30.8363	30.8955	30.9328	30.8052	30.7587	30.8457	+	HFD_LFD	36.511	962	0.00136255	0.00586667	-0.26782	-4.38694	30.5779	30.8457	P14152	P14152	Malate dehydrogenase, cytoplasmic	Mdh1	sp|P14152|MDHC_MOUSE Malate dehydrogenase, cytoplasmic OS=Mus musculus OX=10090 GN=Mdh1 PE=1 SV=3	-0.26782	Mdh1
29.067	28.7959	28.8103	28.9145	28.6442	28.8979	28.8811	28.9516	28.9655	28.8981	28.889	29.1551			32.838	472	0.185139	0.275237	-0.101791	-1.42313	28.855	28.9568	P14206	P14206	40S ribosomal protein SA	Rpsa	sp|P14206|RSSA_MOUSE 40S ribosomal protein SA OS=Mus musculus OX=10090 GN=Rpsa PE=1 SV=4	-0.101791	Rpsa
29.8305	29.4516	29.5858	29.8505	29.7	29.5745	29.7906	29.7792	29.712	29.835	29.5281	29.717			47.994	1053	0.447342	0.566673	-0.061492	-0.790921	29.6655	29.727	P14211	P14211	Calreticulin	Calr	sp|P14211|CALR_MOUSE Calreticulin OS=Mus musculus OX=10090 GN=Calr PE=1 SV=1	-0.061492	Calr
25.8059	25.8623	25.7499	26.0674	25.8449	25.7871	26.3081	26.5829	26.4354	26.511	26.0608	26.3036	+	HFD_LFD	57.106	80	0.000175644	0.00152941	-0.514072	-5.78868	25.8529	26.367	P14246	P14246	Solute carrier family 2, facilitated glucose transporter member 2	Slc2a2	sp|P14246|GTR2_MOUSE Solute carrier family 2, facilitated glucose transporter member 2 OS=Mus musculus OX=10090 GN=Slc2a2 PE=1 SV=3	-0.514072	Slc2a2
25.0203	24.7823	24.5689	24.4803	24.7877	24.8683	24.5096	25.0505	24.8675	24.5325	25.0615	24.5993			55.72	72	0.88908	0.923271	-0.018864	-0.143065	24.7513	24.7702	P14576;P14576-2	P14576	Signal recognition particle 54 kDa protein	Srp54	sp|P14576|SRP54_MOUSE Signal recognition particle 54 kDa protein OS=Mus musculus OX=10090 GN=Srp54 PE=1 SV=2	-0.018864	Srp54
26.1894	26.2578	26.3487	26.3486	26.4439	26.3519	26.4296	26.3825	26.2607	26.2674	26.2715	26.2817			60.718	271	0.869522	0.910507	0.00783157	0.168536	26.3234	26.3155	P14685	P14685	26S proteasome non-ATPase regulatory subunit 3	Psmd3	sp|P14685|PSMD3_MOUSE 26S proteasome non-ATPase regulatory subunit 3 OS=Mus musculus OX=10090 GN=Psmd3 PE=1 SV=3	0.00783157	Psmd3
25.589	25.2431	24.9752	25.5554	25.2783	25.5105	25.308	25.3675	25.3946	25.4277	25.2653	25.5053			66.785	119	0.853599	0.901271	-0.0195055	-0.18936	25.3586	25.3781	P14733	P14733	Lamin-B1	Lmnb1	sp|P14733|LMNB1_MOUSE Lamin-B1 OS=Mus musculus OX=10090 GN=Lmnb1 PE=1 SV=3	-0.0195055	Lmnb1
28.314	28.2172	28.3059	28.2956	28.2558	28.2443	28.3087	28.4267	28.5637	28.3446	28.4099	28.5125	+	HFD_LFD	75.884	1007	0.00448215	0.0139042	-0.155545	-3.64732	28.2722	28.4277	P14824	P14824	Annexin A6	Anxa6	sp|P14824|ANXA6_MOUSE Annexin A6 OS=Mus musculus OX=10090 GN=Anxa6 PE=1 SV=3	-0.155545	Anxa6
28.123	28.1324	28.0098	28.0539	28.0777	28.3728	28.0726	28.4965	28.3587	28.2954	28.2675	28.2804			34.216	327	0.0549505	0.100399	-0.1669	-2.17236	28.1283	28.2952	P14869	P14869	60S acidic ribosomal protein P0	Rplp0	sp|P14869|RLA0_MOUSE 60S acidic ribosomal protein P0 OS=Mus musculus OX=10090 GN=Rplp0 PE=1 SV=3	-0.1669	Rplp0
30.766	30.4931	30.8419	31.1725	31.1422	30.8075	30.8766	30.7935	30.7597	30.651	30.5908	30.837			42.119	1150	0.316967	0.429198	0.11915	1.05335	30.8706	30.7514	P15105	P15105	Glutamine synthetase	Glul	sp|P15105|GLNA_MOUSE Glutamine synthetase OS=Mus musculus OX=10090 GN=Glul PE=1 SV=6	0.11915	Glul
26.2844	26.475	26.4536	26.132	26.1344	26.3882	26.294	26.2014	26.2707	26.3161	26.2272	26.3052			99.795	87	0.532284	0.646708	0.042188	0.646867	26.3113	26.2691	P15116	P15116	Cadherin-2	Cdh2	sp|P15116|CADH2_MOUSE Cadherin-2 OS=Mus musculus OX=10090 GN=Cdh2 PE=1 SV=2	0.042188	Cdh2
25.6138	25.4372	25.6283	25.7461	25.9065	25.8513	25.655	25.9327	25.893	26.3317	25.2099	25.6817			29.978	92	0.615286	0.719385	-0.0867869	-0.518652	25.6972	25.784	P15327	P15327	Bisphosphoglycerate mutase	Bpgm	sp|P15327|PMGE_MOUSE Bisphosphoglycerate mutase OS=Mus musculus OX=10090 GN=Bpgm PE=1 SV=2	-0.0867869	Bpgm
24.1877	24.5652	24.3209	24.4982	24.5132	24.4369	24.4493	24.1979	24.5206	24.9735	23.9538	24.1476			245.25	59	0.77379	0.84361	0.0465482	0.295321	24.4203	24.3738	P15508	P15508	Spectrin beta chain, erythrocytic	Sptb	sp|P15508|SPTB1_MOUSE Spectrin beta chain, erythrocytic OS=Mus musculus OX=10090 GN=Sptb PE=1 SV=4	0.0465482	Sptb
26.8373	26.722	26.8787	27.5107	26.8964	27.0043	27.4894	27.4855	27.2449	27.329	27.1097	27.499	+	HFD_LFD	17.208	175	0.014876	0.0345196	-0.384712	-2.93644	26.9749	27.3596	P15532	P15532	Nucleoside diphosphate kinase A	Nme1	sp|P15532|NDKA_MOUSE Nucleoside diphosphate kinase A OS=Mus musculus OX=10090 GN=Nme1 PE=1 SV=1	-0.384712	Nme1
28.2908	28.2039	28.8956	28.9204	28.4849	28.7018	28.1296	27.8693	27.8726	28.0281	27.8055	28.1271	+	HFD_LFD	25.716	324	0.00122936	0.00538983	0.610872	4.45303	28.5829	27.972	P15626	P15626	Glutathione S-transferase Mu 2	Gstm2	sp|P15626|GSTM2_MOUSE Glutathione S-transferase Mu 2 OS=Mus musculus OX=10090 GN=Gstm2 PE=1 SV=2	0.610872	Gstm2
29.9007	30.6103	29.9691	30.2526	30.0931	30.0714	30.2785	30.3183	30.3274	30.4385	30.1382	30.2426			21.266	255	0.236498	0.339804	-0.141065	-1.25937	30.1495	30.2906	P15864;Q07133	P15864	Histone H1.2	Hist1h1c	sp|P15864|H12_MOUSE Histone H1.2 OS=Mus musculus OX=10090 GN=H1-2 PE=1 SV=2	-0.141065	Hist1h1c
33.5646	33.3456	33.726	33.3324	33.5275	33.5315	33.2919	33.2453	33.1238	32.9092	32.8881	33.4374	+	HFD_LFD	29.366	3085	0.00801543	0.0210183	0.355315	3.29986	33.5046	33.1493	P16015	P16015	Carbonic anhydrase 3	Ca3	sp|P16015|CAH3_MOUSE Carbonic anhydrase 3 OS=Mus musculus OX=10090 GN=Ca3 PE=1 SV=3	0.355315	Ca3
27.3004	27.0495	27.6337	27.7427	27.6492	27.4713	24.4744	24.9192	24.7184	24.4482	24.7368	25.1509	+	HFD_LFD	14.866	155	6.17678e-09	0	2.73315	17.9451	27.4745	24.7413	P16045	P16045	Galectin-1	Lgals1	sp|P16045|LEG1_MOUSE Galectin-1 OS=Mus musculus OX=10090 GN=Lgals1 PE=1 SV=3	2.73315	Lgals1
24.4813	24.7458	24.8022	24.6259	24.9832	24.2418	24.8461	24.8179	24.3945	24.5162	24.9515	24.7632			12.51	35	0.630626	0.727418	-0.0682001	-0.495983	24.6467	24.7149	P16254	P16254	Signal recognition particle 14 kDa protein;Signal recognition particle 14 kDa protein, N-terminally processed	Srp14	sp|P16254|SRP14_MOUSE Signal recognition particle 14 kDa protein OS=Mus musculus OX=10090 GN=Srp14 PE=1 SV=1	-0.0682001	Srp14
23.0723	23.3598	22.9402	23.2559	23.4463	23.2407	22.9808	23.4015	23.238	23.261	22.9966	23.0371			52.977	16	0.533226	0.647709	0.0667302	0.645351	23.2192	23.1525	P16294	P16294	Coagulation factor IX;Coagulation factor IXa light chain;Coagulation factor IXa heavy chain	F9	sp|P16294|FA9_MOUSE Coagulation factor IX OS=Mus musculus OX=10090 GN=F9 PE=2 SV=3	0.0667302	F9
29.8277	29.8539	29.5859	29.3308	29.519	29.6514	30.1788	29.8492	29.9382	29.9749	29.8602	30.3442	+	HFD_LFD	51.899	1290	0.00585174	0.0170026	-0.396121	-3.48706	29.6281	30.0242	P16331	P16331	Phenylalanine-4-hydroxylase	Pah	sp|P16331|PH4H_MOUSE Phenylalanine-4-hydroxylase OS=Mus musculus OX=10090 GN=Pah PE=1 SV=4	-0.396121	Pah
27.1493	27.0954	27.0732	27.1256	27.0862	27.133	27.2086	27.1561	27.2215	27.2066	26.976	27.1851			82.843	431	0.249446	0.355249	-0.0485414	-1.22279	27.1104	27.159	P16332	P16332	Methylmalonyl-CoA mutase, mitochondrial	Mut	sp|P16332|MUTA_MOUSE Methylmalonyl-CoA mutase, mitochondrial OS=Mus musculus OX=10090 GN=Mmut PE=1 SV=2	-0.0485414	Mut
23.884	24.1309	24.123	23.843	24.1382	23.7974	24.1582	24.5617	24.3323	24.1337	24.5258	24.1593	+	HFD_LFD	107.96	115	0.00997036	0.0254366	-0.32576	-3.17102	23.9861	24.3118	P16406	P16406	Glutamyl aminopeptidase	Enpep	sp|P16406|AMPE_MOUSE Glutamyl aminopeptidase OS=Mus musculus OX=10090 GN=Enpep PE=1 SV=1	-0.32576	Enpep
32.9413	33.0114	32.9322	32.7791	32.4404	32.9296	32.9078	32.7754	33.0566	33.0106	32.8971	32.8163			46.584	5968	0.473902	0.588247	-0.0716635	-0.744162	32.839	32.9106	P16460	P16460	Argininosuccinate synthase	Ass1	sp|P16460|ASSY_MOUSE Argininosuccinate synthase OS=Mus musculus OX=10090 GN=Ass1 PE=1 SV=1	-0.0716635	Ass1
26.9901	26.7729	26.7655	26.8994	26.709	26.8492	26.9156	26.8987	26.8676	26.9079	26.7554	26.8244			284.59	911	0.546181	0.66013	-0.030604	-0.624662	26.831	26.8616	P16546;P16546-2	P16546	Spectrin alpha chain, non-erythrocytic 1	Sptan1	sp|P16546|SPTN1_MOUSE Spectrin alpha chain, non-erythrocytic 1 OS=Mus musculus OX=10090 GN=Sptan1 PE=1 SV=4;sp|P16546-2|SPTN1_MOUSE Isoform 2 of Spectrin alpha chain, non-erythrocytic 1 OS=Mus musculus OX=10090 GN=Sptan1	-0.030604	Sptan1
25.969	25.8295	25.7122	26.1843	25.7222	25.6317	25.6796	25.7715	25.628	25.9217	25.3912	25.7934			53.844	85	0.225647	0.325989	0.143935	1.29131	25.8415	25.6976	P16675	P16675	Lysosomal protective protein;Lysosomal protective protein 32 kDa chain;Lysosomal protective protein 20 kDa chain	Ctsa	sp|P16675|PPGB_MOUSE Lysosomal protective protein OS=Mus musculus OX=10090 GN=Ctsa PE=1 SV=1	0.143935	Ctsa
32.439	32.2544	32.6445	32.5621	32.7573	32.5169	32.4898	32.6092	32.6057	32.4364	32.58	32.6326			35.81	3320	0.707781	0.788743	-0.0299257	-0.385722	32.529	32.5589	P16858;Q64467	P16858	Glyceraldehyde-3-phosphate dehydrogenase	Gapdh	sp|P16858|G3P_MOUSE Glyceraldehyde-3-phosphate dehydrogenase OS=Mus musculus OX=10090 GN=Gapdh PE=1 SV=2	-0.0299257	Gapdh
26.7414	26.4031	26.5184	26.7015	26.7064	26.5978	26.6847	26.6863	26.7445	26.738	26.5452	26.7318			45.681	136	0.240474	0.344818	-0.0770206	-1.24796	26.6114	26.6884	P17047;P17047-3;P17047-2	P17047	Lysosome-associated membrane glycoprotein 2	Lamp2	sp|P17047|LAMP2_MOUSE Lysosome-associated membrane glycoprotein 2 OS=Mus musculus OX=10090 GN=Lamp2 PE=1 SV=2;sp|P17047-3|LAMP2_MOUSE Isoform LAMP-2C of Lysosome-associated membrane glycoprotein 2 OS=Mus musculus OX=10090 GN=Lamp2;sp|P17047-2|LAMP2_MOUSE I	-0.0770206	Lamp2
30.9048	30.5239	30.8737	30.7982	31.1727	30.7736	30.6456	30.8671	30.9908	30.6874	30.8244	30.8887			47.14	2108	0.818279	0.876665	0.0238301	0.235891	30.8412	30.8173	P17182;P21550;P17183	P17182	Alpha-enolase	Eno1	sp|P17182|ENOA_MOUSE Alpha-enolase OS=Mus musculus OX=10090 GN=Eno1 PE=1 SV=3	0.0238301	Eno1
27.5943	27.8433	27.6747	27.6124	27.701	27.3413	27.757	27.5115	27.4736	27.5537	27.8037	27.9597			56.477	328	0.649397	0.741005	-0.0486828	-0.468609	27.6278	27.6765	P17225	P17225	Polypyrimidine tract-binding protein 1	Ptbp1	sp|P17225|PTBP1_MOUSE Polypyrimidine tract-binding protein 1 OS=Mus musculus OX=10090 GN=Ptbp1 PE=1 SV=2	-0.0486828	Ptbp1
23.7764	24.0177	23.6772	23.9812	23.7643	23.728	23.73	23.8805	23.7088	23.882	23.7678	23.8664			107.66	70	0.788428	0.854226	0.0181789	0.275651	23.8241	23.8059	P17426;P17426-2	P17426	AP-2 complex subunit alpha-1	Ap2a1	sp|P17426|AP2A1_MOUSE AP-2 complex subunit alpha-1 OS=Mus musculus OX=10090 GN=Ap2a1 PE=1 SV=1;sp|P17426-2|AP2A1_MOUSE Isoform B of AP-2 complex subunit alpha-1 OS=Mus musculus OX=10090 GN=Ap2a1	0.0181789	Ap2a1
26.2243	26.4275	26.1884	26.2986	26.3835	26.1932	26.3141	26.2417	26.1905	26.2395	26.1894	26.3218			104.02	440	0.462995	0.578537	0.0364075	0.763153	26.2859	26.2495	P17427	P17427	AP-2 complex subunit alpha-2	Ap2a2	sp|P17427|AP2A2_MOUSE AP-2 complex subunit alpha-2 OS=Mus musculus OX=10090 GN=Ap2a2 PE=1 SV=2	0.0364075	Ap2a2
29.2657	28.8194	28.9892	29.2595	28.9847	29.4406	28.8929	29.0471	29.2218	28.9234	28.7495	28.8456			52.513	240	0.153856	0.235569	0.179786	1.54302	29.1265	28.9467	P17563	P17563	Selenium-binding protein 1	Selenbp1	sp|P17563|SBP1_MOUSE Methanethiol oxidase OS=Mus musculus OX=10090 GN=Selenbp1 PE=1 SV=2	0.179786	Selenbp1
27.6724	27.1357	26.9454	27.1312	27.3095	27.7441	27.2433	27.8852	27.8478	27.9714	26.7853	27.0935			7.3325	45	0.552789	0.667032	-0.148037	-0.614216	27.323	27.4711	P17665	P17665	Cytochrome c oxidase subunit 7C, mitochondrial	Cox7c	sp|P17665|COX7C_MOUSE Cytochrome c oxidase subunit 7C, mitochondrial OS=Mus musculus OX=10090 GN=Cox7c PE=1 SV=1	-0.148037	Cox7c
29.8822	30.3079	30.0895	29.8782	29.8911	29.6031	30.0475	29.9268	29.7042	30.0065	30.135	30.0437			60.855	916	0.764204	0.835902	-0.0352812	-0.308268	29.942	29.9773	P17717	P17717	UDP-glucuronosyltransferase 2B17	Ugt2b17	sp|P17717|UDB17_MOUSE UDP-glucuronosyltransferase 2B17 OS=Mus musculus OX=10090 GN=Ugt2b17 PE=1 SV=1	-0.0352812	Ugt2b17
31.2564	30.8543	30.9614	31.3191	31.281	31.135	31.0313	31.164	31.2081	31.2311	31.0031	31.2661			17.971	921	0.860183	0.904521	-0.0161041	-0.180739	31.1345	31.1506	P17742	P17742	Peptidyl-prolyl cis-trans isomerase A;Peptidyl-prolyl cis-trans isomerase A, N-terminally processed	Ppia	sp|P17742|PPIA_MOUSE Peptidyl-prolyl cis-trans isomerase A OS=Mus musculus OX=10090 GN=Ppia PE=1 SV=2	-0.0161041	Ppia
31.2725	31.0287	31.0547	31.2668	31.3571	31.061	31.0819	31.243	31.3081	31.1875	31.158	31.4321			26.712	862	0.439493	0.559045	-0.0616357	-0.805086	31.1735	31.2351	P17751;P17751-2	P17751	Triosephosphate isomerase	Tpi1	sp|P17751|TPIS_MOUSE Triosephosphate isomerase OS=Mus musculus OX=10090 GN=Tpi1 PE=1 SV=5;sp|P17751-2|TPIS_MOUSE Isoform 2 of Triosephosphate isomerase OS=Mus musculus OX=10090 GN=Tpi1	-0.0616357	Tpi1
24.8144	24.5963	24.4631	25.0283	24.9412	24.5448	25.5664	24.975	25.2759	25.6426	25.0948	25.2657	+	HFD_LFD	70.078	91	0.00236605	0.00825	-0.572069	-4.03873	24.7313	25.3034	Q61696;P17879	Q61696	Heat shock 70 kDa protein 1A;Heat shock 70 kDa protein 1B	Hspa1a;Hspa1b	sp|Q61696|HS71A_MOUSE Heat shock 70 kDa protein 1A OS=Mus musculus OX=10090 GN=Hspa1a PE=1 SV=2;sp|P17879|HS71B_MOUSE Heat shock 70 kDa protein 1B OS=Mus musculus OX=10090 GN=Hspa1b PE=1 SV=3	-0.572069	Hspa1a
28.6059	28.4474	28.5028	28.7642	28.7384	28.3655	28.5794	28.5418	28.6274	28.627	28.1923	28.2982			44.953	327	0.375423	0.492193	0.0930093	0.927677	28.5707	28.4777	P18242	P18242	Cathepsin D	Ctsd	sp|P18242|CATD_MOUSE Cathepsin D OS=Mus musculus OX=10090 GN=Ctsd PE=1 SV=1	0.0930093	Ctsd
26.6729	26.6359	26.797	26.7948	26.9009	26.8174	26.4757	26.4322	26.4316	26.2934	26.2362	26.7123	+	HFD_LFD	42.444	113	0.00153437	0.00636508	0.339573	4.31112	26.7698	26.4302	P18572;P18572-2	P18572	Basigin	Bsg	sp|P18572|BASI_MOUSE Basigin OS=Mus musculus OX=10090 GN=Bsg PE=1 SV=2;sp|P18572-2|BASI_MOUSE Isoform 2 of Basigin OS=Mus musculus OX=10090 GN=Bsg	0.339573	Bsg
28.3371	28.2571	28.2413	28.5499	28.3438	28.336	28.2266	28.3546	28.3502	28.3724	28.3188	28.4637			18.559	383	0.9505	0.966747	-0.00349077	-0.063654	28.3442	28.3477	P18760	P18760	Cofilin-1	Cfl1	sp|P18760|COF1_MOUSE Cofilin-1 OS=Mus musculus OX=10090 GN=Cfl1 PE=1 SV=3	-0.00349077	Cfl1
29.369	29.3596	29.6971	29.92	30.5318	29.8699	30.3298	31.0433	31.1443	30.4612	31.553	30.6132	+	HFD_LFD	272.43	4883	0.00218445	0.00773145	-1.06625	-4.08849	29.7912	30.8575	P19096	P19096	Fatty acid synthase;[Acyl-carrier-protein] S-acetyltransferase;[Acyl-carrier-protein] S-malonyltransferase;3-oxoacyl-[acyl-carrier-protein] synthase;3-oxoacyl-[acyl-carrier-protein] reductase;3-hydroxyacyl-[acyl-carrier-protein] dehydratase;Enoyl-[acyl-carrier-protein] reductase;Oleoyl-[acyl-carrier-protein] hydrolase	Fasn	sp|P19096|FAS_MOUSE Fatty acid synthase OS=Mus musculus OX=10090 GN=Fasn PE=1 SV=2	-1.06625	Fasn
32.8851	32.6759	31.6747	32.2884	32.111	31.7194	33.8025	33.649	33.816	33.9217	33.2707	33.7163	+	HFD_LFD	23.609	2436	5.84323e-05	0.000428571	-1.47029	-6.63146	32.2258	33.696	P19157;P46425	P19157	Glutathione S-transferase P 1;Glutathione S-transferase P 2	Gstp1;Gstp2	sp|P19157|GSTP1_MOUSE Glutathione S-transferase P 1 OS=Mus musculus OX=10090 GN=Gstp1 PE=1 SV=2;sp|P46425|GSTP2_MOUSE Glutathione S-transferase P 2 OS=Mus musculus OX=10090 GN=Gstp2 PE=1 SV=2	-1.47029	Gstp1
24.9082	24.6785	24.9968	24.974	25.0857	24.8788	24.5276	24.5185	24.4273	24.5502	24.3085	24.2872	+	HFD_LFD	70.268	148	6.38526e-05	0.000413793	0.48379	6.56081	24.9203	24.4365	P19221;CON__P00735	P19221	Prothrombin;Activation peptide fragment 1;Activation peptide fragment 2;Thrombin light chain;Thrombin heavy chain	F2	sp|P19221|THRB_MOUSE Prothrombin OS=Mus musculus OX=10090 GN=F2 PE=1 SV=1	0.48379	F2
27.9893	28.2376	27.6863	27.7947	28.1437	27.9798	28.5028	28.3339	28.3501	28.277	28.0732	28.3996	+	HFD_LFD	23.464	184	0.00662905	0.0188288	-0.350853	-3.41262	27.9719	28.3228	P19253	P19253	60S ribosomal protein L13a	Rpl13a	sp|P19253|RL13A_MOUSE 60S ribosomal protein L13a OS=Mus musculus OX=10090 GN=Rpl13a PE=1 SV=4	-0.350853	Rpl13a
28.5607	28.3541	28.4247	28.3626	28.5964	28.3758	28.5448	28.4526	28.4819	28.4355	28.3669	28.516			13.813	323	0.691983	0.777375	-0.0205876	-0.407844	28.4457	28.4663	P19536	P19536	Cytochrome c oxidase subunit 5B, mitochondrial	Cox5b	sp|P19536|COX5B_MOUSE Cytochrome c oxidase subunit 5B, mitochondrial OS=Mus musculus OX=10090 GN=Cox5b PE=1 SV=1	-0.0205876	Cox5b
26.3125	26.1908	27.5225	27.7264	27.2474	26.4756	26.0223	25.7534	25.7488	26.273	25.7109	26.3252	+	HFD_LFD	25.701	98	0.00961072	0.0248228	0.940276	3.19266	26.9125	25.9723	P19639	P19639	Glutathione S-transferase Mu 3	Gstm3	sp|P19639|GSTM3_MOUSE Glutathione S-transferase Mu 3 OS=Mus musculus OX=10090 GN=Gstm3 PE=1 SV=2	0.940276	Gstm3
29.3279	29.3772	29.0989	29.4072	29.3734	29.2623	29.5178	29.4737	29.5475	29.3782	29.3194	29.3597			19.53	473	0.0643666	0.115195	-0.124914	-2.07844	29.3078	29.4327	P19783	P19783	Cytochrome c oxidase subunit 4 isoform 1, mitochondrial	Cox4i1	sp|P19783|COX41_MOUSE Cytochrome c oxidase subunit 4 isoform 1, mitochondrial OS=Mus musculus OX=10090 GN=Cox4i1 PE=1 SV=2	-0.124914	Cox4i1
29.7665	29.5193	29.5333	29.9117	29.5651	29.4674	29.9237	29.802	29.6864	29.8861	29.5095	29.9436			72.421	1920	0.125147	0.201434	-0.16466	-1.67363	29.6272	29.7919	P20029	P20029	78 kDa glucose-regulated protein	Hspa5	sp|P20029|BIP_MOUSE Endoplasmic reticulum chaperone BiP OS=Mus musculus OX=10090 GN=Hspa5 PE=1 SV=3	-0.16466	Hspa5
28.9444	28.4462	28.2109	30.149	29.0456	28.7631	27.9985	28.1458	28.4829	28.5997	28.6569	28.3284			5.0526	60	0.0882188	0.151215	0.557826	1.88892	28.9265	28.3687	P20065-2;P20065	P20065-2	Thymosin beta-4;Hematopoietic system regulatory peptide	Tmsb4x	sp|P20065-2|TYB4_MOUSE Isoform Short of Thymosin beta-4 OS=Mus musculus OX=10090 GN=Tmsb4x;sp|P20065|TYB4_MOUSE Thymosin beta-4 OS=Mus musculus OX=10090 GN=Tmsb4x PE=1 SV=1	0.557826	Tmsb4x
28.4823	28.2851	28.673	28.6344	28.681	28.4955	28.4382	28.4219	28.3358	28.3638	28.283	28.4738			28.127	320	0.0471091	0.0895059	0.155755	2.26323	28.5418	28.3861	P20108	P20108	Thioredoxin-dependent peroxide reductase, mitochondrial	Prdx3	sp|P20108|PRDX3_MOUSE Thioredoxin-dependent peroxide reductase, mitochondrial OS=Mus musculus OX=10090 GN=Prdx3 PE=1 SV=1	0.155755	Prdx3
26.7135	26.4986	26.308	27.2868	27.1241	26.9876	26.2908	26.4458	26.3866	26.5879	26.1621	26.7696			53.687	411	0.0586948	0.106198	0.379269	2.13329	26.8197	26.4405	P20152;P08553;P19246;P08551;P46660;P15331;P15331-3	P20152	Vimentin	Vim	sp|P20152|VIME_MOUSE Vimentin OS=Mus musculus OX=10090 GN=Vim PE=1 SV=3	0.379269	Vim
26.3243	26.7645	26.6907	26.5243	25.7184	26.2924	26.2764	25.6425	25.1147	25.8653	25.2816	26.0585	+	HFD_LFD	56.74	253	0.0176981	0.0392367	0.679278	2.83504	26.3858	25.7065	P20852;P15392	P20852	Cytochrome P450 2A5;Cytochrome P450 2A4	Cyp2a5;Cyp2a4	sp|P20852|CP2A5_MOUSE Cytochrome P450 2A5 OS=Mus musculus OX=10090 GN=Cyp2a5 PE=2 SV=1;sp|P15392|CP2A4_MOUSE Cytochrome P450 2A4 OS=Mus musculus OX=10090 GN=Cyp2a4 PE=2 SV=3	0.679278	Cyp2a5
26.6402	26.4517	26.3991	26.4704	26.5033	26.3737	26.5152	26.2266	26.1728	26.4663	26.089	26.4383			90.807	252	0.0880674	0.151243	0.155039	1.88996	26.4731	26.318	P20918;CON__P06868	P20918	Plasminogen;Plasmin heavy chain A;Activation peptide;Angiostatin;Plasmin heavy chain A, short form;Plasmin light chain B	Plg	sp|P20918|PLMN_MOUSE Plasminogen OS=Mus musculus OX=10090 GN=Plg PE=1 SV=3	0.155039	Plg
22.8761	22.8695	22.0816	23.0616	22.6779	22.7816	22.5631	23.0838	22.3645	22.9828	21.9695	21.5481			32.994	6	0.296851	0.407307	0.306093	1.10062	22.7247	22.4186	P21107	P21107	Tropomyosin alpha-3 chain	Tpm3	sp|P21107|TPM3_MOUSE Tropomyosin alpha-3 chain OS=Mus musculus OX=10090 GN=Tpm3 PE=1 SV=3	0.306093	Tpm3
27.5461	27.1904	27.3583	27.6623	27.4405	27.4344	27.3043	27.2517	27.1999	27.3679	27.1319	27.3225			29.02	340	0.0404748	0.07974	0.175638	2.3524	27.4387	27.263	P21107-2	P21107-2	Tropomyosin alpha-3 chain	Tpm3	sp|P21107-2|TPM3_MOUSE Isoform 2 of Tropomyosin alpha-3 chain OS=Mus musculus OX=10090 GN=Tpm3	0.175638	Tpm3
24.3151	24.2457	24.3717	24.1092	24.1943	23.9486	24.0328	24.1783	24.1615	24.0643	23.9369	24.7759			42.024	39	0.966981	0.977135	0.00582472	0.042443	24.1974	24.1916	P21278;P30677;P21279	P21278	Guanine nucleotide-binding protein subunit alpha-11;Guanine nucleotide-binding protein subunit alpha-14	Gna11;Gna14	sp|P21278|GNA11_MOUSE Guanine nucleotide-binding protein subunit alpha-11 OS=Mus musculus OX=10090 GN=Gna11 PE=1 SV=1;sp|P30677|GNA14_MOUSE Guanine nucleotide-binding protein subunit alpha-14 OS=Mus musculus OX=10090 GN=Gna14 PE=1 SV=2	0.00582472	Gna11
23.9763	24.5043	24.2289	24.3312	24.249	24.2851	23.4601	23.6369	23.3961	23.7312	23.3312	23.3327	+	HFD_LFD	140.38	44	1.17581e-05	0.000242424	0.781131	8.00131	24.2625	23.4814	P21440;B5X0E4	P21440	Multidrug resistance protein 3	Abcb4	sp|P21440|MDR3_MOUSE Phosphatidylcholine translocator ABCB4 OS=Mus musculus OX=10090 GN=Abcb4 PE=1 SV=2	0.781131	Abcb4
28.484	28.3203	28.5826	28.4473	28.6706	28.2776	28.1832	28.0039	27.9222	28.0419	27.8897	28.2698	+	HFD_LFD	53.6	296	0.000748795	0.00405825	0.411953	4.77728	28.4637	28.0518	P21614	P21614	Vitamin D-binding protein	Gc	sp|P21614|VTDB_MOUSE Vitamin D-binding protein OS=Mus musculus OX=10090 GN=Gc PE=1 SV=2	0.411953	Gc
24.9837	24.6921	24.7008	24.7925	24.71	24.8552	24.7812	24.9541	24.8984	24.9139	24.6228	24.8877			67.317	121	0.448607	0.568186	-0.0539687	-0.788655	24.789	24.843	P21619;P21619-2	P21619	Lamin-B2	Lmnb2	sp|P21619|LMNB2_MOUSE Lamin-B2 OS=Mus musculus OX=10090 GN=Lmnb2 PE=1 SV=2;sp|P21619-2|LMNB2_MOUSE Isoform B3 of Lamin-B2 OS=Mus musculus OX=10090 GN=Lmnb2	-0.0539687	Lmnb2
23.1551	23.4073	22.6266	23.9933	22.8825	23.1106	22.9487	23.2613	21.8978	23.0797	24.8706	21.5212			78.863	14	0.618936	0.721321	0.26603	0.513233	23.1959	22.9299	P21958	P21958	Antigen peptide transporter 1	Tap1	sp|P21958|TAP1_MOUSE Antigen peptide transporter 1 OS=Mus musculus OX=10090 GN=Tap1 PE=1 SV=3	0.26603	Tap1
27.8966	27.9715	27.8378	28.4568	28.1276	28.0293	27.5555	27.642	27.5788	27.6834	27.6146	27.5422	+	HFD_LFD	77.06	419	0.000693741	0.0038995	0.450531	4.82811	28.0533	27.6027	P21981	P21981	Protein-glutamine gamma-glutamyltransferase 2	Tgm2	sp|P21981|TGM2_MOUSE Protein-glutamine gamma-glutamyltransferase 2 OS=Mus musculus OX=10090 GN=Tgm2 PE=1 SV=4	0.450531	Tgm2
26.292	26.0639	26.0264	26.0498	25.6949	26.0712	26.5742	26.4218	26.5505	26.5462	26.2996	26.4894	+	HFD_LFD	47.13	242	0.000523961	0.00312766	-0.447251	-5.01711	26.033	26.4803	P22315	P22315	Ferrochelatase, mitochondrial	Fech	sp|P22315|HEMH_MOUSE Ferrochelatase, mitochondrial OS=Mus musculus OX=10090 GN=Fech PE=1 SV=2	-0.447251	Fech
30.184	29.9379	29.7879	29.8665	30.3031	29.8942	30.027	29.7225	29.7012	29.8793	29.4646	29.8338			45.974	790	0.0762456	0.132628	0.224196	1.97705	29.9956	29.7714	P22599	P22599	Alpha-1-antitrypsin 1-2	Serpina1b	sp|P22599|A1AT2_MOUSE Alpha-1-antitrypsin 1-2 OS=Mus musculus OX=10090 GN=Serpina1b PE=1 SV=2	0.224196	Serpina1b
25.0154	25.2574	25.2149	25.3191	25.1407	25.2407	25.1464	25.0652	25.0273	25.0944	25.3701	25.3643			91.349	100	0.796258	0.86219	0.0200761	0.265179	25.198	25.178	P22892	P22892	AP-1 complex subunit gamma-1	Ap1g1	sp|P22892|AP1G1_MOUSE AP-1 complex subunit gamma-1 OS=Mus musculus OX=10090 GN=Ap1g1 PE=1 SV=3	0.0200761	Ap1g1
24.6988	24.8224	24.5603	25.2044	24.9662	24.6326	24.8601	24.6128	24.6713	24.4729	24.5811	25.1456			39.344	72	0.531678	0.646152	0.0901629	0.647843	24.8141	24.724	P22907;P22907-2	P22907	Porphobilinogen deaminase	Hmbs	sp|P22907|HEM3_MOUSE Porphobilinogen deaminase OS=Mus musculus OX=10090 GN=Hmbs PE=1 SV=2;sp|P22907-2|HEM3_MOUSE Isoform 2 of Porphobilinogen deaminase OS=Mus musculus OX=10090 GN=Hmbs	0.0901629	Hmbs
25.9443	26.0573	25.772	25.9989	26.0811	25.9654	26.2823	26.1028	26.0028	26.1138	25.985	26.1579			161.93	351	0.0544707	0.0996938	-0.137613	-2.17755	25.9698	26.1074	P23116	P23116	Eukaryotic translation initiation factor 3 subunit A	Eif3a	sp|P23116|EIF3A_MOUSE Eukaryotic translation initiation factor 3 subunit A OS=Mus musculus OX=10090 GN=Eif3a PE=1 SV=5	-0.137613	Eif3a
24.9888	24.8188	24.695	25.1803	24.9347	24.8324	25.0046	25.245	24.9643	25.0566	24.8437	25.1315			20.855	26	0.166242	0.252034	-0.13261	-1.49322	24.9083	25.0409	P23198;Q61686	P23198	Chromobox protein homolog 3	Cbx3	sp|P23198|CBX3_MOUSE Chromobox protein homolog 3 OS=Mus musculus OX=10090 GN=Cbx3 PE=1 SV=2	-0.13261	Cbx3
23.7252	24.0789	24.1521	24.1951	23.5717	24.0142	24.3353	24.3752	24.4526	24.0862	24.8113	24.5897	+	HFD_LFD	113.58	29	0.00689989	0.0190732	-0.485517	-3.38879	23.9562	24.4417	P23249	P23249	Putative helicase MOV-10	Mov10	sp|P23249|MOV10_MOUSE Putative helicase MOV-10 OS=Mus musculus OX=10090 GN=Mov10 PE=1 SV=2	-0.485517	Mov10
28.7412	28.5039	28.6017	28.8973	28.4128	28.7112	28.8641	28.8264	28.9728	28.8063	28.6918	28.7806			32.277	531	0.0514133	0.0952727	-0.178991	-2.21169	28.6447	28.8237	P23492	P23492	Purine nucleoside phosphorylase	Pnp	sp|P23492|PNPH_MOUSE Purine nucleoside phosphorylase OS=Mus musculus OX=10090 GN=Pnp PE=1 SV=2	-0.178991	Pnp
25.1506	24.7641	24.9591	24.5314	25.0276	25.1801	25.1048	24.99	25.1357	24.9597	24.773	24.8461			24.634	42	0.784739	0.851164	-0.0327269	-0.280597	24.9355	24.9682	P23506;P23506-2	P23506	Protein-L-isoaspartate(D-aspartate) O-methyltransferase	Pcmt1	sp|P23506|PIMT_MOUSE Protein-L-isoaspartate(D-aspartate) O-methyltransferase OS=Mus musculus OX=10090 GN=Pcmt1 PE=1 SV=3;sp|P23506-2|PIMT_MOUSE Isoform 2 of Protein-L-isoaspartate(D-aspartate) O-methyltransferase OS=Mus musculus OX=10090 GN=Pcmt1	-0.0327269	Pcmt1
26.1514	25.9946	25.8831	26.0036	25.6243	26.0994	26.046	25.734	25.905	26.0344	25.6296	25.8251			34.072	129	0.365913	0.48153	0.0970408	0.947097	25.9594	25.8624	P23589	P23589	Carbonic anhydrase 5A, mitochondrial	Ca5a	sp|P23589|CAH5A_MOUSE Carbonic anhydrase 5A, mitochondrial OS=Mus musculus OX=10090 GN=Ca5a PE=1 SV=2	0.0970408	Ca5a
24.7883	24.6471	24.7802	25.1255	24.9076	24.835	25.191	25.1102	25.1049	25.1926	24.9046	25.1818	+	HFD_LFD	35.877	121	0.00730324	0.0196952	-0.266886	-3.35503	24.8473	25.1142	P23591	P23591	GDP-L-fucose synthase	Tsta3	sp|P23591|FCL_MOUSE GDP-L-fucose synthase OS=Mus musculus OX=10090 GN=Gfus PE=1 SV=3	-0.266886	Tsta3
23.5694	23.0841	22.7466	23.2648	22.6969	23.3427	22.9258	23.448	23.4448	23.5479	22.8976	22.5459			73.12	12	0.936847	0.959262	-0.0175756	-0.0812492	23.1174	23.135	P23780;Q8VC60	P23780	Beta-galactosidase	Glb1	sp|P23780|BGAL_MOUSE Beta-galactosidase OS=Mus musculus OX=10090 GN=Glb1 PE=1 SV=1	-0.0175756	Glb1
28.0193	27.9003	27.9503	27.7781	28.0224	27.7572	27.18	27.3122	27.1907	27.4006	27.1308	27.2017	+	HFD_LFD	61.055	300	8.55049e-07	0	0.668592	10.696	27.9046	27.236	P23953	P23953	Carboxylesterase 1C	Ces1c	sp|P23953|EST1C_MOUSE Carboxylesterase 1C OS=Mus musculus OX=10090 GN=Ces1c PE=1 SV=4	0.668592	Ces1c
31.6196	31.3408	31.5266	31.5288	31.4938	31.4576	31.6164	31.373	31.5089	31.3766	31.3758	31.4789			59.795	2258	0.489959	0.606722	0.0395943	0.716701	31.4945	31.4549	P24270	P24270	Catalase	Cat	sp|P24270|CATA_MOUSE Catalase OS=Mus musculus OX=10090 GN=Cat PE=1 SV=4	0.0395943	Cat
28.2793	28.0907	27.8488	28.2856	27.847	28.0529	28.4866	28.5385	28.3383	28.396	28.1584	28.4867	+	HFD_LFD	23.713	529	0.00661408	0.0187861	-0.33335	-3.41397	28.0674	28.4007	P24369	P24369	Peptidyl-prolyl cis-trans isomerase B	Ppib	sp|P24369|PPIB_MOUSE Peptidyl-prolyl cis-trans isomerase B OS=Mus musculus OX=10090 GN=Ppib PE=1 SV=2	-0.33335	Ppib
28.1199	28.4858	28.0506	28.0277	28.3539	28.0651	28.6567	28.4967	28.576	28.6096	28.4986	28.4974	+	HFD_LFD	57.233	447	0.00112469	0.00516017	-0.372028	-4.51052	28.1838	28.5559	P24456	P24456	Cytochrome P450 2D10	Cyp2d10	sp|P24456|CP2DA_MOUSE Cytochrome P450 2D10 OS=Mus musculus OX=10090 GN=Cyp2d10 PE=1 SV=2	-0.372028	Cyp2d10
27.3862	27.4452	28.0062	27.8378	26.7938	27.3031	26.3911	26.7601	27.0732	27.0982	26.9045	26.1359	+	HFD_LFD	25.564	203	0.0109291	0.0273711	0.734891	3.11703	27.4621	26.7272	P24472	P24472	Glutathione S-transferase A4	Gsta4	sp|P24472|GSTA4_MOUSE Glutathione S-transferase A4 OS=Mus musculus OX=10090 GN=Gsta4 PE=1 SV=3	0.734891	Gsta4
26.3222	26.3602	26.3663	26.4199	26.2561	26.3446	26.5099	26.4294	26.6319	26.4557	26.4281	26.5504	+	HFD_LFD	69.05	364	0.0027415	0.00897049	-0.156007	-3.94747	26.3449	26.5009	P24527	P24527	Leukotriene A-4 hydrolase	Lta4h	sp|P24527|LKHA4_MOUSE Leukotriene A-4 hydrolase OS=Mus musculus OX=10090 GN=Lta4h PE=1 SV=4	-0.156007	Lta4h
24.4026	23.9587	24.1789	24.2742	24.0518	24.342	24.7492	24.5493	24.5156	24.5146	24.0372	24.6132			55.814	90	0.0348939	0.0693238	-0.295163	-2.43925	24.2014	24.4965	P24547	P24547	Inosine-5-monophosphate dehydrogenase 2	Impdh2	sp|P24547|IMDH2_MOUSE Inosine-5-monophosphate dehydrogenase 2 OS=Mus musculus OX=10090 GN=Impdh2 PE=1 SV=2	-0.295163	Impdh2
31.7346	31.6708	31.9455	32.0902	31.7745	31.6648	31.032	30.894	30.7597	30.7565	30.8232	30.8077	+	HFD_LFD	54.467	3273	3.16585e-07	0	0.967876	11.8978	31.8134	30.8455	P24549	P24549	Retinal dehydrogenase 1	Aldh1a1	sp|P24549|AL1A1_MOUSE Retinal dehydrogenase 1 OS=Mus musculus OX=10090 GN=Aldh1a1 PE=1 SV=5	0.967876	Aldh1a1
25.2252	25.4189	25.5058	25.4592	25.1404	25.5021	25.4284	25.3589	25.3184	25.3082	25.0922	25.5988			31.172	28	0.796986	0.862704	0.0244576	0.264207	25.3753	25.3508	P24668	P24668	Cation-dependent mannose-6-phosphate receptor	M6pr	sp|P24668|MPRD_MOUSE Cation-dependent mannose-6-phosphate receptor OS=Mus musculus OX=10090 GN=M6pr PE=1 SV=1	0.0244576	M6pr
25.0196	25.2093	25.0986	24.8819	24.3163	24.9279	25.5722	25.337	25.457	25.369	25.0288	25.5279	+	HFD_LFD	34.906	52	0.0105078	0.0266951	-0.473056	-3.14013	24.9089	25.382	P24721	P24721	Asialoglycoprotein receptor 2	Asgr2	sp|P24721|ASGR2_MOUSE Asialoglycoprotein receptor 2 OS=Mus musculus OX=10090 GN=Asgr2 PE=1 SV=1	-0.473056	Asgr2
28.3362	28.2439	28.2194	28.3791	28.3554	28.2909	28.5389	28.4755	28.4775	28.5057	28.1939	28.502			31.231	429	0.0317016	0.0643422	-0.144769	-2.49529	28.3041	28.4489	P25444	P25444	40S ribosomal protein S2	Rps2	sp|P25444|RS2_MOUSE 40S ribosomal protein S2 OS=Mus musculus OX=10090 GN=Rps2 PE=1 SV=3	-0.144769	Rps2
31.0357	30.8597	31.0574	30.9718	31.1746	30.9954	30.9733	31.1097	31.3347	31.0858	31.51	31.1911			35.039	1695	0.0659349	0.118002	-0.184991	-2.06408	31.0158	31.2008	P25688	P25688	Uricase	Uox	sp|P25688|URIC_MOUSE Uricase OS=Mus musculus OX=10090 GN=Uox PE=1 SV=2	-0.184991	Uox
23.0968	22.9867	22.6827	23.6797	22.8129	23.0367	22.9511	23.0003	23.106	23.236	22.9278	23.0581			58.812	16	0.985931	0.989256	0.00267951	0.0180792	23.0492	23.0466	P25911;P25911-2;P05480;P08103;P08103-2;P05480-1	P25911	Tyrosine-protein kinase Lyn	Lyn	sp|P25911|LYN_MOUSE Tyrosine-protein kinase Lyn OS=Mus musculus OX=10090 GN=Lyn PE=1 SV=4;sp|P25911-2|LYN_MOUSE Isoform 2 of Tyrosine-protein kinase Lyn OS=Mus musculus OX=10090 GN=Lyn	0.00267951	Lyn
26.6374	26.7336	26.3524	26.8419	26.5823	26.4952	26.648	26.5067	26.409	26.5317	26.4962	26.5884			269.82	846	0.347333	0.461871	0.0771805	0.986118	26.6071	26.53	P26039	P26039	Talin-1	Tln1	sp|P26039|TLN1_MOUSE Talin-1 OS=Mus musculus OX=10090 GN=Tln1 PE=1 SV=2	0.0771805	Tln1
25.8154	25.6738	25.5175	26.6381	25.8626	25.839	25.5863	25.7795	25.7251	25.782	25.7269	25.4713			67.766	157	0.230432	0.33214	0.212539	1.27707	25.8911	25.6785	P26041	P26041	Moesin	Msn	sp|P26041|MOES_MOUSE Moesin OS=Mus musculus OX=10090 GN=Msn PE=1 SV=3	0.212539	Msn
27.6654	27.4434	27.4891	27.6133	27.3947	27.6229	27.527	27.5144	27.4853	27.4343	27.2104	27.4285			68.542	656	0.140668	0.220942	0.104822	1.60006	27.5381	27.4333	P26043	P26043	Radixin	Rdx	sp|P26043|RADI_MOUSE Radixin OS=Mus musculus OX=10090 GN=Rdx PE=1 SV=3	0.104822	Rdx
26.5982	26.8082	26.8352	26.7638	26.4389	26.7679	26.8418	26.9404	26.9223	26.9585	26.7614	26.6048			42.031	259	0.134266	0.21272	-0.136191	-1.62948	26.702	26.8382	P26150;O35469;P26149;P24815	P26150	3 beta-hydroxysteroid dehydrogenase/Delta 5-->4-isomerase type 3;3-beta-hydroxy-Delta(5)-steroid dehydrogenase;Steroid Delta-isomerase;3 beta-hydroxysteroid dehydrogenase/Delta 5-->4-isomerase type 6;3-beta-hydroxy-Delta(5)-steroid dehydrogenase;Steroid Delta-isomerase	Hsd3b3;Hsd3b6	sp|P26150|3BHS3_MOUSE 3 beta-hydroxysteroid dehydrogenase/Delta 5-->4-isomerase type 3 OS=Mus musculus OX=10090 GN=Hsd3b3 PE=1 SV=3;sp|O35469|3BHS6_MOUSE 3 beta-hydroxysteroid dehydrogenase/Delta 5-->4-isomerase type 6 OS=Mus musculus OX=10090 GN=Hsd3b6 PE	-0.136191	Hsd3b3
26.997	27.0322	26.9617	26.9134	26.9146	26.9206	27.176	27.0612	27.0283	27.0147	26.925	27.2311			100.11	261	0.042967	0.0832595	-0.116119	-2.31734	26.9566	27.0727	P26231;Q65CL1	P26231	Catenin alpha-1	Ctnna1	sp|P26231|CTNA1_MOUSE Catenin alpha-1 OS=Mus musculus OX=10090 GN=Ctnna1 PE=1 SV=1	-0.116119	Ctnna1
23.816	23.5266	23.7511	23.6377	23.6568	23.7183	23.7855	23.6489	23.5331	23.6352	23.3448	23.4806			71.382	6	0.161458	0.246474	0.113061	1.51206	23.6844	23.5714	P26262	P26262	Plasma kallikrein;Plasma kallikrein heavy chain;Plasma kallikrein light chain	Klkb1	sp|P26262|KLKB1_MOUSE Plasma kallikrein OS=Mus musculus OX=10090 GN=Klkb1 PE=1 SV=2	0.113061	Klkb1
23.0771	22.5104	21.4415	27.2407	27.1727	21.3542	27.2388	27.1316	27.2037	27.2201	27.0559	27.2267	+	HFD_LFD	12.254	39	0.0123608	0.0298167	-3.38003	-3.0448	23.7995	27.1795	P26350	P26350	Prothymosin alpha;Prothymosin alpha, N-terminally processed;Thymosin alpha	Ptma	sp|P26350|PTMA_MOUSE Prothymosin alpha OS=Mus musculus OX=10090 GN=Ptma PE=1 SV=2	-3.38003	Ptma
24.955	24.5966	24.5479	24.7965	24.6613	24.8734	24.6287	24.9284	24.6989	24.836	24.6322	24.8748			53.516	60	0.74725	0.822852	-0.0280609	-0.331308	24.7385	24.7665	P26369	P26369	Splicing factor U2AF 65 kDa subunit	U2af2	sp|P26369|U2AF2_MOUSE Splicing factor U2AF 65 kDa subunit OS=Mus musculus OX=10090 GN=U2af2 PE=1 SV=3	-0.0280609	U2af2
31.9828	31.7916	31.8857	32.0719	31.5837	31.8493	31.6056	31.5	31.4751	31.6011	31.1963	31.3359	+	HFD_LFD	61.336	2949	0.0015333	0.00635857	0.408494	4.31156	31.8608	31.4523	P26443	P26443	Glutamate dehydrogenase 1, mitochondrial	Glud1	sp|P26443|DHE3_MOUSE Glutamate dehydrogenase 1, mitochondrial OS=Mus musculus OX=10090 GN=Glud1 PE=1 SV=1	0.408494	Glud1
26.8327	26.5999	26.9166	27.0118	27.1597	26.9383	26.8554	26.8908	26.8803	26.7744	26.7505	26.8193			36.539	181	0.333109	0.446668	0.0813834	1.01704	26.9098	26.8285	P26516	P26516	26S proteasome non-ATPase regulatory subunit 7	Psmd7	sp|P26516|PSMD7_MOUSE 26S proteasome non-ATPase regulatory subunit 7 OS=Mus musculus OX=10090 GN=Psmd7 PE=1 SV=2	0.0813834	Psmd7
26.6007	26.5936	26.7844	26.4764	26.8457	26.2673	26.7383	26.5709	26.5698	26.6255	26.8479	26.8515			58.388	134	0.318625	0.431784	-0.105945	-1.04956	26.5947	26.7006	P26638	P26638	Serine--tRNA ligase, cytoplasmic	Sars	sp|P26638|SYSC_MOUSE Serine--tRNA ligase, cytoplasmic OS=Mus musculus OX=10090 GN=Sars1 PE=1 SV=3	-0.105945	Sars
25.531	25.2294	25.233	26.1885	25.6847	25.6163	25.2993	25.2108	25.2036	25.2389	25.4823	25.1329			29.661	34	0.0633804	0.113582	0.319229	2.08763	25.5805	25.2613	P26645	P26645	Myristoylated alanine-rich C-kinase substrate	Marcks	sp|P26645|MARCS_MOUSE Myristoylated alanine-rich C-kinase substrate OS=Mus musculus OX=10090 GN=Marcks PE=1 SV=2	0.319229	Marcks
26.0048	25.7885	25.6773	25.9634	26.0903	25.7581	25.7541	25.6761	25.7777	25.6219	25.5638	25.8922			11.922	34	0.0698649	0.124018	0.166115	2.02948	25.8804	25.7143	P26883	P26883	Peptidyl-prolyl cis-trans isomerase FKBP1A	Fkbp1a	sp|P26883|FKB1A_MOUSE Peptidyl-prolyl cis-trans isomerase FKBP1A OS=Mus musculus OX=10090 GN=Fkbp1a PE=1 SV=2	0.166115	Fkbp1a
24.9961	25.2548	24.973	25.3152	25.206	25.1732	24.8832	25.041	25.0768	24.8784	24.9865	25.0035			131.63	160	0.0241881	0.0513215	0.174819	2.653	25.1531	24.9782	P27046	P27046	Alpha-mannosidase 2	Man2a1	sp|P27046|MA2A1_MOUSE Alpha-mannosidase 2 OS=Mus musculus OX=10090 GN=Man2a1 PE=1 SV=2	0.174819	Man2a1
24.4272	24.3403	23.9405	24.3111	24.598	24.3158	24.6376	24.1593	24.7047	24.609	23.9055	24.9017			23.656	49	0.374504	0.491073	-0.164174	-0.929538	24.3221	24.4863	P27048;P63163	P27048	Small nuclear ribonucleoprotein-associated protein B;Small nuclear ribonucleoprotein-associated protein N	Snrpb;Snrpn	sp|P27048|RSMB_MOUSE Small nuclear ribonucleoprotein-associated protein B OS=Mus musculus OX=10090 GN=Snrpb PE=1 SV=1;sp|P63163|RSMN_MOUSE Small nuclear ribonucleoprotein-associated protein N OS=Mus musculus OX=10090 GN=Snrpn PE=1 SV=1	-0.164174	Snrpb
24.6514	24.4838	24.5149	24.8504	24.6941	24.6339	24.817	24.6327	24.9006	24.7463	24.7542	24.8468			117.43	61	0.0532918	0.0977916	-0.144868	-2.19049	24.6381	24.7829	P27546;P27546-2;P27546-3;P27546-4	P27546	Microtubule-associated protein 4	Map4	sp|P27546|MAP4_MOUSE Microtubule-associated protein 4 OS=Mus musculus OX=10090 GN=Map4 PE=1 SV=3;sp|P27546-2|MAP4_MOUSE Isoform 2 of Microtubule-associated protein 4 OS=Mus musculus OX=10090 GN=Map4;sp|P27546-3|MAP4_MOUSE Isoform 3 of Microtubule-associate	-0.144868	Map4
23.009	23.1403	22.883	23.2524	23.2185	22.8857	23.1426	23.6776	23.2386	23.4506	22.6565	22.9554			44.054	8	0.467156	0.582014	-0.122083	-0.755875	23.0648	23.1869	P27601	P27601	Guanine nucleotide-binding protein subunit alpha-13	Gna13	sp|P27601|GNA13_MOUSE Guanine nucleotide-binding protein subunit alpha-13 OS=Mus musculus OX=10090 GN=Gna13 PE=1 SV=1	-0.122083	Gna13
23.9849	24.0783	23.9983	24.3081	23.9275	24.0344	24.1697	24.1147	24.0788	24.0637	24.1322	24.034			87.22	39	0.471118	0.585193	-0.0435899	-0.748983	24.0552	24.0988	P27612	P27612	Phospholipase A-2-activating protein	Plaa	sp|P27612|PLAP_MOUSE Phospholipase A-2-activating protein OS=Mus musculus OX=10090 GN=Plaa PE=1 SV=4	-0.0435899	Plaa
28.8809	29.099	28.882	28.9735	28.8122	29.069	29.3149	29.2481	29.2402	29.2201	28.9591	29.2219	+	HFD_LFD	46.109	476	0.00474549	0.0146295	-0.247958	-3.61287	28.9528	29.2007	P27659	P27659	60S ribosomal protein L3	Rpl3	sp|P27659|RL3_MOUSE 60S ribosomal protein L3 OS=Mus musculus OX=10090 GN=Rpl3 PE=1 SV=3	-0.247958	Rpl3
27.3287	27.4788	27.4237	27.4801	27.6119	26.9381	27.2395	27.1623	27.2031	27.43	27.3332	27.7584			15.142	39	0.86727	0.9091	0.0224819	0.171476	27.3769	27.3544	P27661	P27661	Histone H2AX	H2afx	sp|P27661|H2AX_MOUSE Histone H2AX OS=Mus musculus OX=10090 GN=H2ax PE=1 SV=2	0.0224819	H2afx
29.4033	29.0384	29.0458	29.5024	28.9899	29.1291	29.3771	29.2848	29.2026	29.3543	29.034	29.3864			56.678	1341	0.414247	0.531548	-0.0883872	-0.851822	29.1848	29.2732	P27773	P27773	Protein disulfide-isomerase A3	Pdia3	sp|P27773|PDIA3_MOUSE Protein disulfide-isomerase A3 OS=Mus musculus OX=10090 GN=Pdia3 PE=1 SV=2	-0.0883872	Pdia3
25.7794	25.6498	25.6874	26.6761	25.6107	25.6505	25.7078	26.3264	26.0647	26.1248	26.3369	25.8704			30.26	98	0.270586	0.379117	-0.229499	-1.16622	25.8423	26.0718	P28063	P28063	Proteasome subunit beta type-8	Psmb8	sp|P28063|PSB8_MOUSE Proteasome subunit beta type-8 OS=Mus musculus OX=10090 GN=Psmb8 PE=1 SV=2	-0.229499	Psmb8
24.6393	24.7201	24.2876	22.1679	24.4357	24.9176	25.7672	25.0534	25.2159	25.5801	24.5082	25.0266			32.003	28	0.0525	0.096199	-0.997193	-2.19934	24.1947	25.1919	P28230	P28230	Gap junction beta-1 protein	Gjb1	sp|P28230|CXB1_MOUSE Gap junction beta-1 protein OS=Mus musculus OX=10090 GN=Gjb1 PE=1 SV=3	-0.997193	Gjb1
28.766	28.6869	28.8683	28.8412	28.6211	28.8531	28.7125	28.7798	28.8001	28.6964	28.6344	28.7269			98.124	1544	0.34137	0.455535	0.0477454	0.998966	28.7728	28.725	P28271;Q811J3	P28271	Cytoplasmic aconitate hydratase	Aco1	sp|P28271|ACOC_MOUSE Cytoplasmic aconitate hydratase OS=Mus musculus OX=10090 GN=Aco1 PE=1 SV=3	0.0477454	Aco1
24.2895	24.2215	24.2812	24.4438	24.3668	24.2607	24.4926	24.4874	24.2079	24.2994	25.0123	24.9585			35.49	42	0.0887528	0.15174	-0.265764	-1.88525	24.3106	24.5764	P28352	P28352	DNA-(apurinic or apyrimidinic site) lyase;DNA-(apurinic or apyrimidinic site) lyase, mitochondrial	Apex1	sp|P28352|APEX1_MOUSE DNA-(apurinic or apyrimidinic site) endonuclease OS=Mus musculus OX=10090 GN=Apex1 PE=1 SV=2	-0.265764	Apex1
30.8266	30.7208	30.6714	30.7742	30.7178	30.7878	31.0715	31.036	31.1882	31.0351	30.9541	31.0654	+	HFD_LFD	39.547	780	1.21371e-05	0.000238806	-0.30859	-7.97237	30.7498	31.0584	P28474;Q64437	P28474	Alcohol dehydrogenase class-3	Adh5	sp|P28474|ADHX_MOUSE Alcohol dehydrogenase class-3 OS=Mus musculus OX=10090 GN=Adh5 PE=1 SV=3	-0.30859	Adh5
23.599	23.9932	24.2813	23.7221	23.9124	23.6183	23.6856	23.4336	23.6565	23.6977	23.5683	24.1185			50.254	45	0.284666	0.394611	0.16101	1.13046	23.8544	23.6934	P28650;P28650-2	P28650	Adenylosuccinate synthetase isozyme 1	Adssl1	sp|P28650|PURA1_MOUSE Adenylosuccinate synthetase isozyme 1 OS=Mus musculus OX=10090 GN=Adss1 PE=1 SV=2;sp|P28650-2|PURA1_MOUSE Isoform 2 of Adenylosuccinate synthetase isozyme 1 OS=Mus musculus OX=10090 GN=Adss1	0.16101	Adssl1
24.3231	24.5989	24.5002	23.1641	24.3187	24.0989	24.338	24.1632	24.2596	24.1642	25.1366	24.5664			33.081	4	0.325112	0.438926	-0.27067	-1.03486	24.1673	24.438	P28651	P28651	Carbonic anhydrase-related protein	Ca8	sp|P28651|CAH8_MOUSE Carbonic anhydrase-related protein OS=Mus musculus OX=10090 GN=Ca8 PE=1 SV=5	-0.27067	Ca8
23.3427	26.5183	22.4653	23.3991	23.0769	25.1178	22.6101	24.2649	22.3987	22.7965	23.4099	22.5842			41.639	19	0.184804	0.274903	0.975965	1.42432	23.9867	23.0107	P28653	P28653	Biglycan	Bgn	sp|P28653|PGS1_MOUSE Biglycan OS=Mus musculus OX=10090 GN=Bgn PE=1 SV=1	0.975965	Bgn
22.9673	24.5066	21.6036	22.9414	23.3749	24.2941	22.7083	23.6067	22.7811	23.4601	22.4285	23.3823			39.809	36	0.651986	0.742081	0.220144	0.464864	23.2813	23.0612	P28654	P28654	Decorin	Dcn	sp|P28654|PGS2_MOUSE Decorin OS=Mus musculus OX=10090 GN=Dcn PE=1 SV=1	0.220144	Dcn
25.0185	25.5341	26.247	24.19	25.3918	25.8194	24.3791	25.3603	24.8342	25.5124	25.6428	25.1485			45.345	37	0.540105	0.654749	0.220551	0.63433	25.3668	25.1462	P28656	P28656	Nucleosome assembly protein 1-like 1	Nap1l1	sp|P28656|NP1L1_MOUSE Nucleosome assembly protein 1-like 1 OS=Mus musculus OX=10090 GN=Nap1l1 PE=1 SV=2	0.220551	Nap1l1
24.2787	24.4435	24.0082	24.4005	24.3639	24.2731	24.2792	24.2711	24.4833	24.1069	24.1181	24.3873			52.107	14	0.820575	0.879236	0.0203819	0.23285	24.2947	24.2743	P28659;P28659-4;P28659-2;P28659-3	P28659	CUGBP Elav-like family member 1	Celf1	sp|P28659|CELF1_MOUSE CUGBP Elav-like family member 1 OS=Mus musculus OX=10090 GN=Celf1 PE=1 SV=2;sp|P28659-4|CELF1_MOUSE Isoform 4 of CUGBP Elav-like family member 1 OS=Mus musculus OX=10090 GN=Celf1;sp|P28659-2|CELF1_MOUSE Isoform 2 of CUGBP Elav-like fa	0.0203819	Celf1
21.4453	23.5572	23.4007	21.6533	23.2042	23.4034	23.4344	23.3247	23.4516	23.2862	21.9423	23.278			128.78	7	0.472375	0.586796	-0.342197	-0.746804	22.7773	23.1195	P28660;P28660-2	P28660	Nck-associated protein 1	Nckap1	sp|P28660|NCKP1_MOUSE Nck-associated protein 1 OS=Mus musculus OX=10090 GN=Nckap1 PE=1 SV=2;sp|P28660-2|NCKP1_MOUSE Isoform 2 of Nck-associated protein 1 OS=Mus musculus OX=10090 GN=Nckap1	-0.342197	Nckap1
28.306	28.2589	28.0666	27.8201	28.3764	28.0251	28.4639	28.38	28.2319	28.5006	27.7484	28.3026			165.3	1158	0.38137	0.499179	-0.129062	-0.915711	28.1422	28.2712	P28665	P28665	Murinoglobulin-1	Mug1	sp|P28665|MUG1_MOUSE Murinoglobulin-1 OS=Mus musculus OX=10090 GN=Mug1 PE=1 SV=3	-0.129062	Mug1
25.342	25.3044	25.4182	25.6329	24.9195	25.2928	25.4205	25.4259	25.2525	25.5988	24.9336	25.4758			162.38	97	0.811374	0.870868	-0.0329005	-0.245049	25.3183	25.3512	P28666	P28666	Murinoglobulin-2	Mug2	sp|P28666|MUG2_MOUSE Murinoglobulin-2 OS=Mus musculus OX=10090 GN=Mug2 PE=1 SV=2	-0.0329005	Mug2
25.8949	25.734	25.6968	25.8672	25.8934	25.8149	25.9898	25.533	25.7685	26.2353	25.7793	26.078			63.458	24	0.476377	0.590367	-0.0804284	-0.739892	25.8169	25.8973	P28798	P28798	Granulins;Acrogranin;Granulin-1;Granulin-2;Granulin-3;Granulin-4;Granulin-5;Granulin-6;Granulin-7	Grn	sp|P28798|GRN_MOUSE Progranulin OS=Mus musculus OX=10090 GN=Grn PE=1 SV=2	-0.0804284	Grn
26.4691	26.5672	26.4238	26.3242	26.3334	26.4673	26.7689	26.5642	26.6846	26.5333	26.309	26.422			87.436	343	0.168145	0.254635	-0.116128	-1.48586	26.4308	26.547	P28843	P28843	Dipeptidyl peptidase 4;Dipeptidyl peptidase 4 membrane form;Dipeptidyl peptidase 4 soluble form	Dpp4	sp|P28843|DPP4_MOUSE Dipeptidyl peptidase 4 OS=Mus musculus OX=10090 GN=Dpp4 PE=1 SV=3	-0.116128	Dpp4
27.6619	27.4049	27.4562	27.5689	27.579	27.5738	27.7071	27.6129	27.5743	27.6669	27.3908	27.7076			70.67	533	0.290365	0.400479	-0.0691563	-1.11638	27.5408	27.61	P29341	P29341	Polyadenylate-binding protein 1	Pabpc1	sp|P29341|PABP1_MOUSE Polyadenylate-binding protein 1 OS=Mus musculus OX=10090 GN=Pabpc1 PE=1 SV=2	-0.0691563	Pabpc1
24.0357	24.0785	24.0957	25.0209	24.0398	24.0453	23.6358	23.8482	23.5557	23.8048	23.8401	23.6949	+	HFD_LFD	67.558	41	0.0154532	0.0356155	0.4894	2.9142	24.2193	23.7299	P29351;P29351-2;P29351-3	P29351	Tyrosine-protein phosphatase non-receptor type 6	Ptpn6	sp|P29351|PTN6_MOUSE Tyrosine-protein phosphatase non-receptor type 6 OS=Mus musculus OX=10090 GN=Ptpn6 PE=1 SV=2;sp|P29351-2|PTN6_MOUSE Isoform 2 of Tyrosine-protein phosphatase non-receptor type 6 OS=Mus musculus OX=10090 GN=Ptpn6;sp|P29351-3|PTN6_MOUSE	0.4894	Ptpn6
27.3326	26.8527	26.552	26.3903	26.6472	26.4635	27.8902	27.4168	27.8566	27.9104	27.1888	27.9864	+	HFD_LFD	20.802	153	0.000421179	0.00263584	-1.00183	-5.1666	26.7064	27.7082	P29391;P49945	P29391	Ferritin light chain 1;Ferritin light chain 2	Ftl1;Ftl2	sp|P29391|FRIL1_MOUSE Ferritin light chain 1 OS=Mus musculus OX=10090 GN=Ftl1 PE=1 SV=2;sp|P49945|FRIL2_MOUSE Ferritin light chain 2 OS=Mus musculus OX=10090 GN=Ftl2 PE=3 SV=2	-1.00183	Ftl1
23.3113	22.914	23.1432	23.8966	23.5162	23.3491	22.569	22.9559	22.6314	22.8764	22.5542	22.4829	+	HFD_LFD	60.612	18	0.00157176	0.00641245	0.67676	4.29581	23.3551	22.6783	P29416	P29416	Beta-hexosaminidase subunit alpha	Hexa	sp|P29416|HEXA_MOUSE Beta-hexosaminidase subunit alpha OS=Mus musculus OX=10090 GN=Hexa PE=1 SV=2	0.67676	Hexa
24.7712	24.1573	22.0915	23.9003	24.172	25.2675	24.0665	25.1904	25.2724	25.2962	24.4585	24.2803			8.9723	36	0.189262	0.280947	-0.700728	-1.40866	24.06	24.7607	P29595	P29595	NEDD8	Nedd8	sp|P29595|NEDD8_MOUSE NEDD8 OS=Mus musculus OX=10090 GN=Nedd8 PE=1 SV=2	-0.700728	Nedd8
27.8227	27.7089	27.7106	27.7403	27.8472	27.6236	27.9889	27.4649	27.4411	27.7671	27.6457	27.8329			37.325	162	0.590657	0.699031	0.0521221	0.55566	27.7422	27.6901	P29699	P29699	Alpha-2-HS-glycoprotein	Ahsg	sp|P29699|FETUA_MOUSE Alpha-2-HS-glycoprotein OS=Mus musculus OX=10090 GN=Ahsg PE=1 SV=1	0.0521221	Ahsg
29.1689	28.9585	29.061	29.2858	28.5464	29.269	28.8582	28.0856	28.4632	28.5306	28.5105	28.2617	+	HFD_LFD	48.354	1001	0.00327619	0.0108287	0.596622	3.83792	29.0483	28.4517	P29758	P29758	Ornithine aminotransferase, mitochondrial	Oat	sp|P29758|OAT_MOUSE Ornithine aminotransferase, mitochondrial OS=Mus musculus OX=10090 GN=Oat PE=1 SV=1	0.596622	Oat
25.4437	25.1455	25.0724	25.2576	25.6146	25.4343	25.4822	25.2876	25.2635	25.4509	25.0884	25.4208			54.848	83	0.968541	0.978119	-0.00418282	-0.040436	25.328	25.3322	P29788	P29788	Vitronectin	Vtn	sp|P29788|VTNC_MOUSE Vitronectin OS=Mus musculus OX=10090 GN=Vtn PE=1 SV=2	-0.00418282	Vtn
33.7856	33.8129	33.8981	33.5147	33.6083	33.6831	33.4606	33.3306	33.5093	33.3111	33.389	33.5116	+	HFD_LFD	25.36	1944	0.00138375	0.005893	0.298398	4.37706	33.7171	33.4187	P30115	P30115	Glutathione S-transferase A3	Gsta3	sp|P30115|GSTA3_MOUSE Glutathione S-transferase A3 OS=Mus musculus OX=10090 GN=Gsta3 PE=1 SV=2	0.298398	Gsta3
26.1635	25.8587	25.8312	25.9846	25.7966	26.0016	26.2902	26.1282	26.166	26.1522	25.8365	26.2009			51.572	205	0.0482819	0.0910661	-0.189639	-2.24875	25.9394	26.129	P30416	P30416	Peptidyl-prolyl cis-trans isomerase FKBP4;Peptidyl-prolyl cis-trans isomerase FKBP4, N-terminally processed	Fkbp4	sp|P30416|FKBP4_MOUSE Peptidyl-prolyl cis-trans isomerase FKBP4 OS=Mus musculus OX=10090 GN=Fkbp4 PE=1 SV=5	-0.189639	Fkbp4
25.6385	25.6385	25.4073	25.603	25.4225	25.4819	25.7019	25.5071	25.5321	25.5399	25.3823	25.4453			104.92	231	0.828389	0.883599	0.0138429	0.222518	25.532	25.5181	P30999;P30999-3;P30999-2	P30999	Catenin delta-1	Ctnnd1	sp|P30999|CTND1_MOUSE Catenin delta-1 OS=Mus musculus OX=10090 GN=Ctnnd1 PE=1 SV=2;sp|P30999-3|CTND1_MOUSE Isoform 3 of Catenin delta-1 OS=Mus musculus OX=10090 GN=Ctnnd1;sp|P30999-2|CTND1_MOUSE Isoform 2 of Catenin delta-1 OS=Mus musculus OX=10090 GN=Ctnn	0.0138429	Ctnnd1
24.1855	24.1694	23.8069	23.9389	24.2169	24.6637	23.9112	24.2293	24.3616	24.1917	23.8998	24.3584			53.497	36	0.97411	0.981214	0.00488504	0.0332747	24.1636	24.1587	P31001	P31001	Desmin	Des	sp|P31001|DESM_MOUSE Desmin OS=Mus musculus OX=10090 GN=Des PE=1 SV=3	0.00488504	Des
26.0218	25.9268	25.945	26.2708	26.0333	25.9913	25.8783	25.8204	25.7702	25.8604	25.6274	25.8214	+	HFD_LFD	33.997	120	0.0038594	0.012354	0.235132	3.73797	26.0315	25.7964	P31230	P31230	Aminoacyl tRNA synthase complex-interacting multifunctional protein 1;Endothelial monocyte-activating polypeptide 2	Aimp1	sp|P31230|AIMP1_MOUSE Aminoacyl tRNA synthase complex-interacting multifunctional protein 1 OS=Mus musculus OX=10090 GN=Aimp1 PE=1 SV=2	0.235132	Aimp1
24.6297	24.3242	23.6647	24.3149	24.4411	24.1446	23.7753	23.9277	22.7107	22.7228	23.5683	23.7923	+	HFD_LFD	15.088	13	0.00980905	0.0250736	0.837025	3.18062	24.2532	23.4162	P31532	P31532	Serum amyloid A-4 protein	Saa4	sp|P31532|SAA4_MOUSE Serum amyloid A-4 protein OS=Mus musculus OX=10090 GN=Saa4 PE=1 SV=2	0.837025	Saa4
23.5515	23.8219	23.2763	23.1669	23.3564	23.4875	23.7937	24.2595	23.985	24.0031	23.7612	23.8565	+	HFD_LFD	68.284	15	0.00201214	0.00743478	-0.49978	-4.1399	23.4434	23.9432	P31649	P31649	Sodium- and chloride-dependent GABA transporter 2	Slc6a13	sp|P31649|S6A13_MOUSE Sodium- and chloride-dependent GABA transporter 2 OS=Mus musculus OX=10090 GN=Slc6a13 PE=1 SV=1	-0.49978	Slc6a13
24.0559	24.3704	24.152	23.9869	23.9595	24.3946	24.6997	24.4366	24.324	24.1936	23.9278	24.4397			69.613	29	0.193333	0.286387	-0.183663	-1.39463	24.1532	24.3369	P31651	P31651	Sodium- and chloride-dependent betaine transporter	Slc6a12	sp|P31651|S6A12_MOUSE Sodium- and chloride-dependent betaine transporter OS=Mus musculus OX=10090 GN=Slc6a12 PE=2 SV=1	-0.183663	Slc6a12
32.232	32.0013	32.5426	32.5838	32.52	32.3654	32.1892	32.2756	32.2332	32.331	32.5323	32.5607			10	476	0.85808	0.903451	0.0205383	0.183491	32.3742	32.3537	P31786	P31786	Acyl-CoA-binding protein	Dbi	sp|P31786|ACBP_MOUSE Acyl-CoA-binding protein OS=Mus musculus OX=10090 GN=Dbi PE=1 SV=2	0.0205383	Dbi
25.7731	25.7111	26.015	25.6789	25.8846	25.5658	25.7688	25.6388	25.8495	25.8473	25.6464	25.0179			57.015	26	0.340894	0.455277	0.143322	0.999999	25.7714	25.6281	P31809;P31809-4;P31809-3;P31809-2	P31809	Carcinoembryonic antigen-related cell adhesion molecule 1	Ceacam1	sp|P31809|CEAM1_MOUSE Carcinoembryonic antigen-related cell adhesion molecule 1 OS=Mus musculus OX=10090 GN=Ceacam1 PE=1 SV=1;sp|P31809-4|CEAM1_MOUSE Isoform 4 of Carcinoembryonic antigen-related cell adhesion molecule 1 OS=Mus musculus OX=10090 GN=Ceacam1	0.143322	Ceacam1
25.6605	25.6656	25.4497	25.7012	26.1195	25.6033	25.8176	25.6699	25.5859	25.7151	25.5841	25.5248			43.474	11	0.629355	0.727278	0.0504084	0.49785	25.7	25.6496	P31938	P31938	Dual specificity mitogen-activated protein kinase kinase 1	Map2k1	sp|P31938|MP2K1_MOUSE Dual specificity mitogen-activated protein kinase kinase 1 OS=Mus musculus OX=10090 GN=Map2k1 PE=1 SV=2	0.0504084	Map2k1
31.5985	31.3668	31.435	31.4235	31.9345	31.6906	31.4058	31.6983	31.5769	31.6452	31.5611	31.4689			59.125	1989	0.877801	0.917365	0.0154495	0.157741	31.5748	31.5594	P32020;P32020-2	P32020	Non-specific lipid-transfer protein	Scp2	sp|P32020|SCP2_MOUSE Sterol carrier protein 2 OS=Mus musculus OX=10090 GN=Scp2 PE=1 SV=3;sp|P32020-2|SCP2_MOUSE Isoform SCP2 of Sterol carrier protein 2 OS=Mus musculus OX=10090 GN=Scp2	0.0154495	Scp2
24.2698	24.255	24.4495	24.3193	24.0527	24.4908	24.3905	24.5925	24.6515	24.7096	24.8251	24.8718	+	HFD_LFD	47.756	51	0.00323747	0.010725	-0.36729	-3.8452	24.3062	24.6735	P32067	P32067	Lupus La protein homolog	Ssb	sp|P32067|LA_MOUSE Lupus La protein homolog OS=Mus musculus OX=10090 GN=Ssb PE=1 SV=1	-0.36729	Ssb
23.9098	24.0086	23.9142	24.1458	23.8513	23.483	24.218	24.1779	24.0916	24.2293	24.3054	24.0539	+	HFD_LFD	40.512	34	0.0136873	0.0323622	-0.293911	-2.98512	23.8854	24.1793	P32233	P32233	Developmentally-regulated GTP-binding protein 1	Drg1	sp|P32233|DRG1_MOUSE Developmentally-regulated GTP-binding protein 1 OS=Mus musculus OX=10090 GN=Drg1 PE=1 SV=1	-0.293911	Drg1
26.4895	26.4078	26.5677	26.1517	26.4579	26.4739	26.3759	26.343	26.3846	26.4313	26.3892	26.5067			52.003	302	0.761968	0.834086	0.019639	0.311297	26.4248	26.4051	P32261;CON__P41361	P32261	Antithrombin-III	Serpinc1	sp|P32261|ANT3_MOUSE Antithrombin-III OS=Mus musculus OX=10090 GN=Serpinc1 PE=1 SV=1	0.019639	Serpinc1
24.3837	24.2125	24.2647	25.1304	24.1857	24.4478	24.5252	24.5013	24.6023	24.4113	24.539	24.3819			54.357	38	0.713709	0.792316	-0.0560363	-0.377474	24.4375	24.4935	P32921;P32921-2	P32921	Tryptophan--tRNA ligase, cytoplasmic;T1-TrpRS;T2-TrpRS	Wars	sp|P32921|SYWC_MOUSE Tryptophan--tRNA ligase, cytoplasmic OS=Mus musculus OX=10090 GN=Wars1 PE=1 SV=2;sp|P32921-2|SYWC_MOUSE Isoform 2 of Tryptophan--tRNA ligase, cytoplasmic OS=Mus musculus OX=10090 GN=Wars1	-0.0560363	Wars
28.1433	28.5702	27.9829	27.9025	28.3418	27.5478	28.5408	28.8843	28.7104	28.7435	28.5718	28.6046	+	HFD_LFD	55.948	850	0.0032847	0.0108199	-0.594468	-3.83633	28.0814	28.6759	P33267	P33267	Cytochrome P450 2F2	Cyp2f2	sp|P33267|CP2F2_MOUSE Cytochrome P450 2F2 OS=Mus musculus OX=10090 GN=Cyp2f2 PE=1 SV=1	-0.594468	Cyp2f2
26.6524	26.1636	25.7503	25.6524	26.5585	26.5345	25.2579	26.2723	26.2211	25.8563	25.9119	25.5428			10.982	71	0.147507	0.228665	0.374917	1.56992	26.2186	25.8437	P33622	P33622	Apolipoprotein C-III	Apoc3	sp|P33622|APOC3_MOUSE Apolipoprotein C-III OS=Mus musculus OX=10090 GN=Apoc3 PE=1 SV=2	0.374917	Apoc3
26.0497	25.6258	25.7666	26.4643	25.8352	25.8406	25.9405	25.8902	26.0103	26.0742	25.9098	26.1465			23.596	75	0.62148	0.722206	-0.0648893	-0.509464	25.9304	25.9953	P34022	P34022	Ran-specific GTPase-activating protein	Ranbp1	sp|P34022|RANG_MOUSE Ran-specific GTPase-activating protein OS=Mus musculus OX=10090 GN=Ranbp1 PE=1 SV=2	-0.0648893	Ranbp1
28.7401	28.4968	28.5198	28.8324	29.1337	28.5421	29.3294	29.0021	29.2681	29.1225	28.9236	29.5531	+	HFD_LFD	12.504	391	0.00536889	0.0156095	-0.488988	-3.53864	28.7108	29.1998	P34884	P34884	Macrophage migration inhibitory factor	Mif	sp|P34884|MIF_MOUSE Macrophage migration inhibitory factor OS=Mus musculus OX=10090 GN=Mif PE=1 SV=2	-0.488988	Mif
30.6831	30.611	30.5034	30.5208	30.5277	30.4938	30.3944	30.5504	30.4619	30.4454	30.4474	30.5317			62.515	2153	0.0534593	0.0980124	0.0847702	2.18863	30.5566	30.4718	P34914;P34914-2	P34914	Bifunctional epoxide hydrolase 2;Cytosolic epoxide hydrolase 2;Lipid-phosphate phosphatase	Ephx2	sp|P34914|HYES_MOUSE Bifunctional epoxide hydrolase 2 OS=Mus musculus OX=10090 GN=Ephx2 PE=1 SV=2;sp|P34914-2|HYES_MOUSE Isoform 2 of Bifunctional epoxide hydrolase 2 OS=Mus musculus OX=10090 GN=Ephx2	0.0847702	Ephx2
27.5309	27.569	27.4967	27.4372	27.0111	27.4858	27.9086	27.9174	28.0694	27.9489	27.401	27.9104	+	HFD_LFD	32.591	142	0.00623736	0.0179899	-0.437543	-3.44893	27.4218	27.8593	P34927	P34927	Asialoglycoprotein receptor 1	Asgr1	sp|P34927|ASGR1_MOUSE Asialoglycoprotein receptor 1 OS=Mus musculus OX=10090 GN=Asgr1 PE=1 SV=4	-0.437543	Asgr1
27.4576	26.9792	27.1103	27.0134	27.3781	27.3649	26.3771	26.5406	26.4463	26.316	26.3103	26.3528	+	HFD_LFD	9.6963	74	4.22212e-06	0	0.826736	8.97989	27.2172	26.3905	P34928	P34928	Apolipoprotein C-I;Truncated apolipoprotein C-I	Apoc1	sp|P34928|APOC1_MOUSE Apolipoprotein C-I OS=Mus musculus OX=10090 GN=Apoc1 PE=1 SV=1	0.826736	Apoc1
23.8332	23.8251	23.8829	24.2907	23.9772	23.8309	23.805	23.7582	23.7663	23.6035	24.0517	23.7651			108.34	35	0.148726	0.229044	0.148374	1.56467	23.94	23.7916	P35123	P35123	Ubiquitin carboxyl-terminal hydrolase 4	Usp4	sp|P35123|UBP4_MOUSE Ubiquitin carboxyl-terminal hydrolase 4 OS=Mus musculus OX=10090 GN=Usp4 PE=1 SV=3	0.148374	Usp4
23.5998	23.7607	23.7763	23.0771	23.2828	24.0001	23.7482	23.8614	24.1292	24.0736	23.944	23.9072			68.034	10	0.0381713	0.0754614	-0.361145	-2.38673	23.5828	23.9439	P35235;P35235-1	P35235	Tyrosine-protein phosphatase non-receptor type 11	Ptpn11	sp|P35235|PTN11_MOUSE Tyrosine-protein phosphatase non-receptor type 11 OS=Mus musculus OX=10090 GN=Ptpn11 PE=1 SV=3;sp|P35235-1|PTN11_MOUSE Isoform 2 of Tyrosine-protein phosphatase non-receptor type 11 OS=Mus musculus OX=10090 GN=Ptpn11	-0.361145	Ptpn11
25.735	25.708	25.6014	25.9519	25.4744	25.8598	25.5805	25.9738	25.9896	25.8583	25.7368	25.6141			23.412	97	0.50017	0.614321	-0.0704196	-0.699529	25.7217	25.7922	P35278	P35278	Ras-related protein Rab-5C	Rab5c	sp|P35278|RAB5C_MOUSE Ras-related protein Rab-5C OS=Mus musculus OX=10090 GN=Rab5c PE=1 SV=2	-0.0704196	Rab5c
26.2037	26.1133	26.0848	26.5131	26.1999	26.4866	26.2103	26.4292	26.3173	26.4717	26.259	26.1294			23.59	99	0.707506	0.789118	-0.0359011	-0.386106	26.2669	26.3028	P35279;P35279-2;P61294;Q8BHD0	P35279	Ras-related protein Rab-6A;Ras-related protein Rab-6B	Rab6a;Rab6b	sp|P35279|RAB6A_MOUSE Ras-related protein Rab-6A OS=Mus musculus OX=10090 GN=Rab6a PE=1 SV=4;sp|P35279-2|RAB6A_MOUSE Isoform 2 of Ras-related protein Rab-6A OS=Mus musculus OX=10090 GN=Rab6a;sp|P61294|RAB6B_MOUSE Ras-related protein Rab-6B OS=Mus musculus	-0.0359011	Rab6a
22.8208	22.9775	22.975	23.1386	22.7751	22.9153	22.9732	22.7063	22.7642	22.7867	23.0227	22.6116			24.106	15	0.171004	0.258155	0.122954	1.47494	22.9337	22.8108	P35282	P35282	Ras-related protein Rab-21	Rab21	sp|P35282|RAB21_MOUSE Ras-related protein Rab-21 OS=Mus musculus OX=10090 GN=Rab21 PE=1 SV=4	0.122954	Rab21
25.6881	25.7547	25.9545	26.1087	25.9293	25.8688	25.3497	25.4763	25.5988	25.5649	25.4725	25.4731	+	HFD_LFD	23.035	131	0.000237734	0.00198621	0.394805	5.56896	25.884	25.4892	P35293	P35293	Ras-related protein Rab-18	Rab18	sp|P35293|RAB18_MOUSE Ras-related protein Rab-18 OS=Mus musculus OX=10090 GN=Rab18 PE=1 SV=2	0.394805	Rab18
27.2474	27.1244	27.1337	27.3187	27.5382	27.1805	27.2771	27.3738	27.483	27.3078	27.5085	27.3016			43.231	303	0.148163	0.2285	-0.11818	-1.56709	27.2571	27.3753	P35486	P35486	Pyruvate dehydrogenase E1 component subunit alpha, somatic form, mitochondrial	Pdha1	sp|P35486|ODPA_MOUSE Pyruvate dehydrogenase E1 component subunit alpha, somatic form, mitochondrial OS=Mus musculus OX=10090 GN=Pdha1 PE=1 SV=1	-0.11818	Pdha1
28.5879	28.4917	28.6494	28.841	27.7544	28.3045	28.6091	28.6869	28.8286	28.671	28.5851	28.7274			72.257	795	0.151393	0.232611	-0.24656	-1.55334	28.4381	28.6847	P35492	P35492	Histidine ammonia-lyase	Hal	sp|P35492|HUTH_MOUSE Histidine ammonia-lyase OS=Mus musculus OX=10090 GN=Hal PE=1 SV=1	-0.24656	Hal
31.0902	30.8098	30.9138	31.043	30.8125	30.9586	31.0135	31.0101	31.0005	30.9642	30.6885	31.0412			46.175	1645	0.838828	0.890203	-0.0149797	-0.208758	30.938	30.953	P35505	P35505	Fumarylacetoacetase	Fah	sp|P35505|FAAA_MOUSE Fumarylacetoacetase OS=Mus musculus OX=10090 GN=Fah PE=1 SV=2	-0.0149797	Fah
25.4435	25.462	25.4327	25.5409	25.5493	25.406	25.7517	25.6288	25.559	25.6775	25.3569	26.0087			34.306	114	0.0628015	0.112686	-0.191367	-2.0931	25.4724	25.6638	P35550	P35550	rRNA 2-O-methyltransferase fibrillarin	Fbl	sp|P35550|FBRL_MOUSE rRNA 2-O-methyltransferase fibrillarin OS=Mus musculus OX=10090 GN=Fbl PE=1 SV=2	-0.191367	Fbl
28.0586	28.2111	28.042	28.2671	27.9887	28.1644	28.272	28.2064	28.1962	28.3179	28.0923	28.1696			67.277	513	0.143228	0.222635	-0.0870813	-1.58863	28.122	28.2091	P35564	P35564	Calnexin	Canx	sp|P35564|CALX_MOUSE Calnexin OS=Mus musculus OX=10090 GN=Canx PE=1 SV=1	-0.0870813	Canx
26.5066	26.4335	25.8041	25.7179	27.7191	26.5652	26.5926	26.7196	26.7575	26.6972	27.2846	26.8263			40.472	58	0.277964	0.387278	-0.355263	-1.1473	26.4577	26.813	P35576	P35576	Glucose-6-phosphatase	G6pc	sp|P35576|G6PC_MOUSE Glucose-6-phosphatase OS=Mus musculus OX=10090 GN=G6pc PE=1 SV=2	-0.355263	G6pc
24.7537	24.8772	24.8788	24.7357	24.7186	24.7857	24.6827	24.6172	24.6459	24.6461	24.6019	24.6633	+	HFD_LFD	48.542	97	0.000759279	0.00407692	0.148786	4.76805	24.7916	24.6428	P35585;Q9WVP1;Q9WVP1-2	P35585	AP-1 complex subunit mu-1	Ap1m1	sp|P35585|AP1M1_MOUSE AP-1 complex subunit mu-1 OS=Mus musculus OX=10090 GN=Ap1m1 PE=1 SV=3	0.148786	Ap1m1
31.3901	31.1449	31.3915	31.4426	31.2961	31.3335	31.346	31.2297	31.2701	31.2416	31.1021	31.3836			22.176	1360	0.256885	0.36343	0.0709133	1.20246	31.3331	31.2622	P35700	P35700	Peroxiredoxin-1	Prdx1	sp|P35700|PRDX1_MOUSE Peroxiredoxin-1 OS=Mus musculus OX=10090 GN=Prdx1 PE=1 SV=1	0.0709133	Prdx1
23.9703	23.5667	23.7845	23.5235	23.9355	24.5881	24.4321	24.2587	22.3584	22.047	24.6407	24.4685			25.814	11	0.708205	0.788921	0.193866	0.385132	23.8948	23.7009	P35762	P35762	CD81 antigen	Cd81	sp|P35762|CD81_MOUSE CD81 antigen OS=Mus musculus OX=10090 GN=Cd81 PE=1 SV=2	0.193866	Cd81
22.2507	23.3892	24.0788	23.4255	24.5182	21.9864	23.2887	23.9275	22.8864	23.9703	24.3558	24.2155			94.946	11	0.310652	0.421337	-0.499223	-1.06793	23.2748	23.774	P35951	P35951	Low-density lipoprotein receptor	Ldlr	sp|P35951|LDLR_MOUSE Low-density lipoprotein receptor OS=Mus musculus OX=10090 GN=Ldlr PE=1 SV=2	-0.499223	Ldlr
28.0089	27.8247	27.7573	27.9243	27.9047	27.8847	27.9933	27.9519	27.9726	28.0035	27.8112	28.1643			17.804	227	0.120139	0.195326	-0.0986973	-1.69912	27.8841	27.9828	P35979	P35979	60S ribosomal protein L12	Rpl12	sp|P35979|RL12_MOUSE 60S ribosomal protein L12 OS=Mus musculus OX=10090 GN=Rpl12 PE=1 SV=2	-0.0986973	Rpl12
28.1948	28.4449	27.9426	28.302	28.1819	28.2409	28.6168	28.5149	28.3962	28.5063	28.1323	28.2979			21.644	259	0.0780504	0.135534	-0.192895	-1.96297	28.2178	28.4107	P35980	P35980	60S ribosomal protein L18	Rpl18	sp|P35980|RL18_MOUSE 60S ribosomal protein L18 OS=Mus musculus OX=10090 GN=Rpl18 PE=1 SV=3	-0.192895	Rpl18
24.7501	25.8172	25.6473	25.2607	25.5802	24.9238	25.5747	24.594	24.6913	24.6923	25.6628	25.3065			22.371	46	0.37786	0.495075	0.242959	0.922758	25.3299	25.0869	P36536	P36536	GTP-binding protein SAR1a	Sar1a	sp|P36536|SAR1A_MOUSE GTP-binding protein SAR1a OS=Mus musculus OX=10090 GN=Sar1a PE=1 SV=1	0.242959	Sar1a
27.4611	27.0835	27.2539	27.4769	27.1736	27.5641	27.1911	27.1224	26.9873	26.9752	26.7584	26.9071	+	HFD_LFD	49.714	314	0.00638541	0.0182972	0.345273	3.43494	27.3355	26.9902	P36552	P36552	Oxygen-dependent coproporphyrinogen-III oxidase, mitochondrial	Cpox	sp|P36552|HEM6_MOUSE Oxygen-dependent coproporphyrinogen-III oxidase, mitochondrial OS=Mus musculus OX=10090 GN=Cpox PE=1 SV=2	0.345273	Cpox
25.6155	25.1624	25.5847	25.4109	25.5482	25.6166	25.7341	25.5953	25.7456	25.3736	25.6006	25.841			42.795	86	0.139061	0.218494	-0.158628	-1.60733	25.4897	25.6483	P36993;P36993-4;P36993-3;P36993-5	P36993	Protein phosphatase 1B	Ppm1b	sp|P36993|PPM1B_MOUSE Protein phosphatase 1B OS=Mus musculus OX=10090 GN=Ppm1b PE=1 SV=1;sp|P36993-4|PPM1B_MOUSE Isoform 3 of Protein phosphatase 1B OS=Mus musculus OX=10090 GN=Ppm1b;sp|P36993-3|PPM1B_MOUSE Isoform 2 of Protein phosphatase 1B OS=Mus muscul	-0.158628	Ppm1b
28.793	28.9716	28.6819	28.7051	28.4612	28.7135	28.7253	28.4218	28.5049	28.7231	28.2439	28.5343			77.043	793	0.0820575	0.14146	0.195475	1.93277	28.721	28.5256	P37040	P37040	NADPH--cytochrome P450 reductase	Por	sp|P37040|NCPR_MOUSE NADPH--cytochrome P450 reductase OS=Mus musculus OX=10090 GN=Por PE=1 SV=2	0.195475	Por
23.6092	23.0636	21.8164	22.4541	22.7529	23.731	22.5372	23.458	22.259	23.0254	22.5491	22.3712			22.576	10	0.570424	0.681147	0.204557	0.586682	22.9045	22.7	P37804	P37804	Transgelin	Tagln	sp|P37804|TAGL_MOUSE Transgelin OS=Mus musculus OX=10090 GN=Tagln PE=1 SV=3	0.204557	Tagln
29.073	28.9837	29.1085	28.8571	29.0622	28.8845	28.692	28.2272	28.4476	28.4645	28.3546	28.5662	+	HFD_LFD	34.238	473	4.62442e-05	0.000304762	0.53616	6.82019	28.9948	28.4587	P38060;Q8JZS7	P38060	Hydroxymethylglutaryl-CoA lyase, mitochondrial	Hmgcl	sp|P38060|HMGCL_MOUSE Hydroxymethylglutaryl-CoA lyase, mitochondrial OS=Mus musculus OX=10090 GN=Hmgcl PE=1 SV=2	0.53616	Hmgcl
29.7228	29.5305	29.5299	29.53	29.4254	29.5738	29.7808	29.5285	29.6458	29.717	29.4421	29.6487			73.46	1275	0.269213	0.3773	-0.0750907	-1.16979	29.5521	29.6272	P38647	P38647	Stress-70 protein, mitochondrial	Hspa9	sp|P38647|GRP75_MOUSE Stress-70 protein, mitochondrial OS=Mus musculus OX=10090 GN=Hspa9 PE=1 SV=3	-0.0750907	Hspa9
24.4278	24.5725	24.8492	24.5448	23.4429	24.4203	24.4144	24.4829	24.5277	24.4753	24.2525	24.2344			25.396	42	0.917735	0.944443	-0.0215753	-0.105927	24.3763	24.3978	P39039;P39039-2	P39039	Mannose-binding protein A	Mbl1	sp|P39039|MBL1_MOUSE Mannose-binding protein A OS=Mus musculus OX=10090 GN=Mbl1 PE=1 SV=1;sp|P39039-2|MBL1_MOUSE Isoform 2 of Mannose-binding protein A OS=Mus musculus OX=10090 GN=Mbl1	-0.0215753	Mbl1
24.8403	24.9142	24.6394	25.1135	24.8156	24.8142	25.0226	25.008	24.9294	25.0115	24.8931	24.9715			98.144	136	0.111647	0.184627	-0.116468	-1.74463	24.8562	24.9727	P39054;P39054-2;Q8BZ98;Q8BZ98-2;P39053;P39053-6;P39053-4;P39053-3;P39053-5	P39054	Dynamin-2	Dnm2	sp|P39054|DYN2_MOUSE Dynamin-2 OS=Mus musculus OX=10090 GN=Dnm2 PE=1 SV=2;sp|P39054-2|DYN2_MOUSE Isoform 2 of Dynamin-2 OS=Mus musculus OX=10090 GN=Dnm2	-0.116468	Dnm2
25.2624	25.7534	24.9114	25.8495	25.6892	25.2662	25.6414	25.425	24.9729	25.3848	25.2701	25.2409			182.17	42	0.464517	0.579305	0.132848	0.760486	25.4554	25.3225	P39061;P39061-1;P39061-2	P39061	Collagen alpha-1(XVIII) chain;Endostatin	Col18a1	sp|P39061|COIA1_MOUSE Collagen alpha-1(XVIII) chain OS=Mus musculus OX=10090 GN=Col18a1 PE=1 SV=4;sp|P39061-1|COIA1_MOUSE Isoform 2 of Collagen alpha-1(XVIII) chain OS=Mus musculus OX=10090 GN=Col18a1;sp|P39061-2|COIA1_MOUSE Isoform 3 of Collagen alpha-1(X	0.132848	Col18a1
24.4179	24.5019	24.6619	24.4559	24.3108	24.5778	24.6134	24.3425	24.5635	24.4165	24.3567	24.8256			194.74	65	0.732522	0.81101	-0.0320034	-0.351479	24.4877	24.5197	P39447	P39447	Tight junction protein ZO-1	Tjp1	sp|P39447|ZO1_MOUSE Tight junction protein ZO-1 OS=Mus musculus OX=10090 GN=Tjp1 PE=1 SV=2	-0.0320034	Tjp1
26.8689	26.7681	26.743	27.1502	26.9745	26.872	26.8173	26.7804	26.6978	26.77	26.7123	26.7517			51.564	261	0.0509397	0.0947614	0.141206	2.21715	26.8961	26.7549	P40124;Q9CYT6	P40124	Adenylyl cyclase-associated protein 1	Cap1	sp|P40124|CAP1_MOUSE Adenylyl cyclase-associated protein 1 OS=Mus musculus OX=10090 GN=Cap1 PE=1 SV=4	0.141206	Cap1
29.6226	29.3593	29.6535	29.6516	29.9698	29.5017	29.3079	29.6609	29.7234	29.364	29.5974	29.7632			67.63	1137	0.627085	0.725883	0.0569391	0.50119	29.6264	29.5695	P40142	P40142	Transketolase	Tkt	sp|P40142|TKT_MOUSE Transketolase OS=Mus musculus OX=10090 GN=Tkt PE=1 SV=1	0.0569391	Tkt
24.6114	24.5491	24.3846	24.733	24.5165	24.6901	24.7439	24.7231	24.7136	24.7954	24.4474	24.7634			38.113	77	0.139397	0.218779	-0.116997	-1.60581	24.5808	24.6978	P40336;P40336-2	P40336	Vacuolar protein sorting-associated protein 26A	Vps26a	sp|P40336|VP26A_MOUSE Vacuolar protein sorting-associated protein 26A OS=Mus musculus OX=10090 GN=Vps26a PE=1 SV=1;sp|P40336-2|VP26A_MOUSE Isoform 2 of Vacuolar protein sorting-associated protein 26A OS=Mus musculus OX=10090 GN=Vps26a	-0.116997	Vps26a
25.5144	25.2291	25.3398	25.3396	25.2239	25.4609	25.5267	25.33	25.4306	25.391	25.092	25.3736			27.987	34	0.938875	0.959258	-0.00603422	-0.0786343	25.3513	25.3573	P40630;P40630-2	P40630	Transcription factor A, mitochondrial	Tfam	sp|P40630|TFAM_MOUSE Transcription factor A, mitochondrial OS=Mus musculus OX=10090 GN=Tfam PE=1 SV=2;sp|P40630-2|TFAM_MOUSE Isoform Nuclear of Transcription factor A, mitochondrial OS=Mus musculus OX=10090 GN=Tfam	-0.00603422	Tfam
31.0735	31.019	30.9924	30.9933	30.7601	31.1138	31.5821	31.693	31.7495	31.5727	31.6821	31.7012	+	HFD_LFD	29.459	788	4.08828e-07	0	-0.671421	-11.5779	30.992	31.6634	P40936	P40936	Indolethylamine N-methyltransferase	Inmt	sp|P40936|INMT_MOUSE Indolethylamine N-methyltransferase OS=Mus musculus OX=10090 GN=Inmt PE=1 SV=1	-0.671421	Inmt
27.8741	28.0712	27.5137	27.8226	27.7654	27.9092	28.3268	28.2254	28.1482	28.1242	27.8439	27.9166			15.733	115	0.0288395	0.0593832	-0.271447	-2.55049	27.8261	28.0975	P41105	P41105	60S ribosomal protein L28	Rpl28	sp|P41105|RL28_MOUSE 60S ribosomal protein L28 OS=Mus musculus OX=10090 GN=Rpl28 PE=1 SV=2	-0.271447	Rpl28
30.3222	30.6048	30.4052	30.2104	30.3449	30.6217	30.2719	30.1465	30.0454	30.1862	29.9234	30.1002	+	HFD_LFD	77.951	1835	0.0042033	0.0133295	0.30591	3.68618	30.4182	30.1123	P41216	P41216	Long-chain-fatty-acid--CoA ligase 1	Acsl1	sp|P41216|ACSL1_MOUSE Long-chain-fatty-acid--CoA ligase 1 OS=Mus musculus OX=10090 GN=Acsl1 PE=1 SV=2	0.30591	Acsl1
22.8543	23.2482	23.0786	23.2239	23.176	23.129	23.1162	23.2206	23.093	23.1321	23.1108	22.9307			50.716	12	0.804921	0.866168	0.0177768	0.253628	23.1183	23.1006	P41241;P41242;P41242-3;P41242-2	P41241	Tyrosine-protein kinase CSK	Csk	sp|P41241|CSK_MOUSE Tyrosine-protein kinase CSK OS=Mus musculus OX=10090 GN=Csk PE=1 SV=2	0.0177768	Csk
25.8136	25.4437	25.6236	25.5429	25.5591	25.9936	24.992	25.6563	25.2805	25.2542	25.6762	25.4182			25.957	46	0.0626873	0.112783	0.283191	2.09418	25.6628	25.3796	P41317	P41317	Mannose-binding protein C	Mbl2	sp|P41317|MBL2_MOUSE Mannose-binding protein C OS=Mus musculus OX=10090 GN=Mbl2 PE=1 SV=2	0.283191	Mbl2
29.8467	29.8459	29.8147	29.8561	29.9002	29.9275	29.617	29.4399	29.4854	29.4577	29.2349	29.4485	+	HFD_LFD	32.25	488	1.31542e-05	0.000228571	0.417946	7.89931	29.8652	29.4472	P42125	P42125	Enoyl-CoA delta isomerase 1, mitochondrial	Eci1	sp|P42125|ECI1_MOUSE Enoyl-CoA delta isomerase 1, mitochondrial OS=Mus musculus OX=10090 GN=Eci1 PE=1 SV=2	0.417946	Eci1
25.6124	25.532	25.275	25.4812	25.3734	25.4027	25.5829	25.2995	25.4099	25.4982	25.8784	25.7909			41.525	100	0.235394	0.338508	-0.130502	-1.26256	25.4461	25.5766	P42208	P42208	Septin-2	2021-09-02	sp|P42208|SEPT2_MOUSE Septin-2 OS=Mus musculus OX=10090 GN=Septin2 PE=1 SV=2	-0.130502	2021-09-02
24.6104	24.7532	24.5331	26.726	24.7811	24.6942	24.5091	24.7932	24.5059	24.9345	25.6371	24.2874			87.196	132	0.560185	0.673298	0.238499	0.602608	25.0164	24.7779	P42225	P42225	Signal transducer and activator of transcription 1	Stat1	sp|P42225|STAT1_MOUSE Signal transducer and activator of transcription 1 OS=Mus musculus OX=10090 GN=Stat1 PE=1 SV=1	0.238499	Stat1
24.593	25.0056	24.7286	25.3028	25.0186	24.7722	24.8014	24.607	24.658	24.5804	24.8762	24.8198			88.053	80	0.152802	0.233894	0.179646	1.54741	24.9035	24.7238	P42227;P42227-2;P42227-3	P42227	Signal transducer and activator of transcription 3	Stat3	sp|P42227|STAT3_MOUSE Signal transducer and activator of transcription 3 OS=Mus musculus OX=10090 GN=Stat3 PE=1 SV=2;sp|P42227-2|STAT3_MOUSE Isoform Stat3B of Signal transducer and activator of transcription 3 OS=Mus musculus OX=10090 GN=Stat3;sp|P42227-3|	0.179646	Stat3
23.6322	23.7331	23.5222	23.7668	23.896	23.6523	23.8154	23.8766	23.751	23.8496	23.3079	23.6564			90.001	16	0.930464	0.956247	-0.00905323	-0.0894843	23.7004	23.7095	P42232;P42230	P42232	Signal transducer and activator of transcription 5B;Signal transducer and activator of transcription 5A	Stat5b;Stat5a	sp|P42232|STA5B_MOUSE Signal transducer and activator of transcription 5B OS=Mus musculus OX=10090 GN=Stat5b PE=1 SV=1;sp|P42230|STA5A_MOUSE Signal transducer and activator of transcription 5A OS=Mus musculus OX=10090 GN=Stat5a PE=1 SV=1	-0.00905323	Stat5b
23.44	23.2341	22.847	21.7491	22.8617	23.4178	23.4654	23.8718	23.3644	23.376	23.2802	23.803			98.47	21	0.0550738	0.100497	-0.601857	-2.17103	22.9249	23.5268	P42567;P42567-2	P42567	Epidermal growth factor receptor substrate 15	Eps15	sp|P42567|EPS15_MOUSE Epidermal growth factor receptor substrate 15 OS=Mus musculus OX=10090 GN=Eps15 PE=1 SV=1	-0.601857	Eps15
26.4826	26.8202	26.9637	26.7312	27.0025	26.4527	26.4811	26.2712	26.3907	26.3237	27.0654	26.6622			34.883	114	0.202527	0.298427	0.209766	1.36384	26.7421	26.5324	P42669	P42669	Transcriptional activator protein Pur-alpha	Pura	sp|P42669|PURA_MOUSE Transcriptional activator protein Pur-alpha OS=Mus musculus OX=10090 GN=Pura PE=1 SV=1	0.209766	Pura
26.9136	27.0715	26.9158	26.7291	26.9215	27.0798	27.032	26.8064	26.805	27.0408	27.1827	27.003			22.265	193	0.629643	0.727296	-0.0397644	-0.497427	26.9386	26.9783	P42925	P42925	Peroxisomal membrane protein 2	Pxmp2	sp|P42925|PXMP2_MOUSE Peroxisomal membrane protein 2 OS=Mus musculus OX=10090 GN=Pxmp2 PE=1 SV=2	-0.0397644	Pxmp2
27.0751	27.1769	27.2481	27.2272	27.1776	27.224	27.4037	27.3172	27.2712	27.2528	27.1637	27.3614			59.555	460	0.0326311	0.0657168	-0.106838	-2.47842	27.1881	27.295	P42932	P42932	T-complex protein 1 subunit theta	Cct8	sp|P42932|TCPQ_MOUSE T-complex protein 1 subunit theta OS=Mus musculus OX=10090 GN=Cct8 PE=1 SV=3	-0.106838	Cct8
30.2175	30.0434	29.8787	30.2333	30.2006	29.9966	30.1666	30.4044	30.0733	30.2718	30.1473	30.3101			12.352	224	0.113132	0.186405	-0.133896	-1.73644	30.095	30.2289	P43024	P43024	Cytochrome c oxidase subunit 6A1, mitochondrial	Cox6a1	sp|P43024|CX6A1_MOUSE Cytochrome c oxidase subunit 6A1, mitochondrial OS=Mus musculus OX=10090 GN=Cox6a1 PE=1 SV=2	-0.133896	Cox6a1
29.0468	29.4819	29.0816	29.1944	29.2412	29.1331	29.6579	29.5053	29.5546	29.6039	29.2834	29.6332	+	HFD_LFD	21.977	116	0.00238044	0.00816438	-0.343195	-4.03496	29.1965	29.5397	P43274	P43274	Histone H1.4	Hist1h1e	sp|P43274|H14_MOUSE Histone H1.4 OS=Mus musculus OX=10090 GN=H1-4 PE=1 SV=2	-0.343195	Hist1h1e
24.1372	24.789	24.0272	26.0917	24.064	25.1817	23.8161	24.7538	23.8651	24.2076	24.2943	23.9664			21.785	18	0.151462	0.232562	0.564563	1.55304	24.7151	24.1506	P43275	P43275	Histone H1.1	Hist1h1a	sp|P43275|H11_MOUSE Histone H1.1 OS=Mus musculus OX=10090 GN=H1-1 PE=1 SV=2	0.564563	Hist1h1a
25.7893	26.2829	26.2964	26.6986	26.2342	26.0534	25.7606	25.7259	25.5934	25.6613	25.6474	25.808	+	HFD_LFD	22.576	58	0.00199464	0.00743273	0.526372	4.14538	26.2258	25.6994	P43276	P43276	Histone H1.5	Hist1h1b	sp|P43276|H15_MOUSE Histone H1.5 OS=Mus musculus OX=10090 GN=H1-5 PE=1 SV=2	0.526372	Hist1h1b
27.21	27.8683	27.4549	27.7652	27.4716	27.4914	27.3514	27.0494	27.2881	27.1999	27.2109	27.0641	+	HFD_LFD	22.099	33	0.00914959	0.0237611	0.349613	3.22165	27.5436	27.194	P43277	P43277	Histone H1.3	Hist1h1d	sp|P43277|H13_MOUSE Histone H1.3 OS=Mus musculus OX=10090 GN=H1-3 PE=1 SV=2	0.349613	Hist1h1d
27.6398	27.3895	27.8291	27.5759	28.1535	28.1139	26.2429	26.2697	26.389	26.2336	26.7843	26.6513	+	HFD_LFD	46.646	341	6.12897e-06	0.000307692	1.35513	8.61358	27.7836	26.4285	P43883	P43883	Perilipin-2	Plin2	sp|P43883|PLIN2_MOUSE Perilipin-2 OS=Mus musculus OX=10090 GN=Plin2 PE=1 SV=2	1.35513	Plin2
25.1404	24.7863	24.791	25.52	24.9774	25.0488	25.4201	25.5665	25.584	25.4332	25.2715	25.454	+	HFD_LFD	35.732	148	0.00663786	0.0188218	-0.410934	-3.41183	25.044	25.4549	P45376	P45376	Aldose reductase	Akr1b1	sp|P45376|ALDR_MOUSE Aldo-keto reductase family 1 member B1 OS=Mus musculus OX=10090 GN=Akr1b1 PE=1 SV=3	-0.410934	Akr1b1
26.0843	25.826	26.0746	25.8702	25.7756	26.2443	26.2149	26.2441	26.3423	26.2334	26.2777	26.2032	+	HFD_LFD	18.709	123	0.00546615	0.015853	-0.273437	-3.52787	25.9792	26.2526	P45591	P45591	Cofilin-2	Cfl2	sp|P45591|COF2_MOUSE Cofilin-2 OS=Mus musculus OX=10090 GN=Cfl2 PE=1 SV=1	-0.273437	Cfl2
24.386	24.8063	24.6904	24.452	24.0042	24.834	24.8331	24.9474	24.7408	24.5667	24.694	24.7228			73.275	48	0.141826	0.221901	-0.221986	-1.59487	24.5288	24.7508	P45700	P45700	Mannosyl-oligosaccharide 1,2-alpha-mannosidase IA	Man1a1	sp|P45700|MA1A1_MOUSE Mannosyl-oligosaccharide 1,2-alpha-mannosidase IA OS=Mus musculus OX=10090 GN=Man1a1 PE=1 SV=1	-0.221986	Man1a1
27.6372	27.4273	27.536	27.4521	27.493	27.4546	27.1282	27.2005	27.3552	27.413	27.127	27.1092	+	HFD_LFD	15.344	102	0.00116648	0.00518455	0.277847	4.48691	27.5	27.2222	P45878	P45878	Peptidyl-prolyl cis-trans isomerase FKBP2	Fkbp2	sp|P45878|FKBP2_MOUSE Peptidyl-prolyl cis-trans isomerase FKBP2 OS=Mus musculus OX=10090 GN=Fkbp2 PE=1 SV=1	0.277847	Fkbp2
29.6761	29.3926	29.6159	29.4495	29.3629	29.5122	28.8419	28.6978	28.7984	28.8267	28.3629	28.7337	+	HFD_LFD	46.481	694	4.59889e-06	0	0.79132	8.8948	29.5015	28.7102	P45952	P45952	Medium-chain specific acyl-CoA dehydrogenase, mitochondrial	Acadm	sp|P45952|ACADM_MOUSE Medium-chain specific acyl-CoA dehydrogenase, mitochondrial OS=Mus musculus OX=10090 GN=Acadm PE=1 SV=1	0.79132	Acadm
23.8839	23.6648	23.6387	23.9902	23.9436	24.0255	24.3643	24.2711	24.3248	24.1978	23.8427	24.3594	+	HFD_LFD	63.53	30	0.00583321	0.0169766	-0.368911	-3.48895	23.8578	24.2267	P46061	P46061	Ran GTPase-activating protein 1	Rangap1	sp|P46061|RAGP1_MOUSE Ran GTPase-activating protein 1 OS=Mus musculus OX=10090 GN=Rangap1 PE=1 SV=2	-0.368911	Rangap1
24.3481	23.734	24.2436	24.7136	24.2481	24.2097	24.0404	24.0178	24.2952	24.177	23.7923	23.6322			25.424	22	0.144575	0.224178	0.256992	1.58268	24.2495	23.9925	P46412;P21765	P46412	Glutathione peroxidase 3	Gpx3	sp|P46412|GPX3_MOUSE Glutathione peroxidase 3 OS=Mus musculus OX=10090 GN=Gpx3 PE=1 SV=2	0.256992	Gpx3
24.8619	24.7298	25.0313	25.0022	24.8742	24.8962	25.0964	25.0223	24.8603	24.9173	24.4544	25.0095			82.613	38	0.956106	0.969446	0.00586923	0.0564363	24.8993	24.8934	P46460	P46460	Vesicle-fusing ATPase	Nsf	sp|P46460|NSF_MOUSE Vesicle-fusing ATPase OS=Mus musculus OX=10090 GN=Nsf PE=1 SV=2	0.00586923	Nsf
26.4786	26.7007	26.1971	26.72	24.9207	25.9432	26.8762	26.5605	26.336	26.2798	26.2575	22.5525			49.419	14	0.635021	0.729808	0.349611	0.489539	26.16	25.8104	P46467;Q8BPY9	P46467	Vacuolar protein sorting-associated protein 4B	Vps4b	sp|P46467|VPS4B_MOUSE Vacuolar protein sorting-associated protein 4B OS=Mus musculus OX=10090 GN=Vps4b PE=1 SV=2	0.349611	Vps4b
26.2257	26.1485	26.2187	26.2409	26.1936	26.2632	26.3094	26.2637	26.2215	26.2025	26.2267	26.3874			48.647	283	0.133588	0.211574	-0.0534528	-1.63267	26.2151	26.2685	P46471	P46471	26S protease regulatory subunit 7	Psmc2	sp|P46471|PRS7_MOUSE 26S proteasome regulatory subunit 7 OS=Mus musculus OX=10090 GN=Psmc2 PE=1 SV=5	-0.0534528	Psmc2
26.2443	26.169	26.2218	26.5551	26.1432	26.3478	26.1771	26.3586	26.28	26.3556	26.2056	26.0922			24.489	186	0.650211	0.74128	0.0353762	0.467432	26.2802	26.2448	P46638;Q9WTL2	P46638	Ras-related protein Rab-11B	Rab11b	sp|P46638|RB11B_MOUSE Ras-related protein Rab-11B OS=Mus musculus OX=10090 GN=Rab11b PE=1 SV=3	0.0353762	Rab11b
27.5416	27.2921	27.3747	26.9787	27.4567	27.1168	27.8436	27.4677	27.5039	27.3975	27.6709	27.8612	+	HFD_LFD	20.123	89	0.0191733	0.0416817	-0.330686	-2.78837	27.2934	27.6241	P46656	P46656	Adrenodoxin, mitochondrial	Fdx1	sp|P46656|ADX_MOUSE Adrenodoxin, mitochondrial OS=Mus musculus OX=10090 GN=Fdx1 PE=1 SV=1	-0.330686	Fdx1
24.9628	25.3412	25.7613	25.2566	25.4399	25.2144	24.7737	25.0252	25.0687	24.9767	25.0971	25.1723			50.02	60	0.0290469	0.0595988	0.310426	2.54632	25.3294	25.019	P46664	P46664	Adenylosuccinate synthetase isozyme 2	Adss	sp|P46664|PURA2_MOUSE Adenylosuccinate synthetase isozyme 2 OS=Mus musculus OX=10090 GN=Adss2 PE=1 SV=2	0.310426	Adss
25.0013	25.552	24.9377	25.0412	25.1446	25.175	25.7938	25.688	25.7338	25.8411	25.4074	25.7567	+	HFD_LFD	128.56	164	0.000445309	0.00271186	-0.561525	-5.12825	25.1419	25.7035	P46735;P46735-2	P46735	Unconventional myosin-Ib	Myo1b	sp|P46735|MYO1B_MOUSE Unconventional myosin-Ib OS=Mus musculus OX=10090 GN=Myo1b PE=1 SV=3;sp|P46735-2|MYO1B_MOUSE Isoform 2 of Unconventional myosin-Ib OS=Mus musculus OX=10090 GN=Myo1b	-0.561525	Myo1b
23.3745	22.7734	23.1897	23.3627	22.887	23.4704	23.4276	23.3868	23.4457	23.0962	23.239	23.3835			33.34	17	0.261201	0.368345	-0.153528	-1.19088	23.1763	23.3298	P46737;P46737-2	P46737	Lys-63-specific deubiquitinase BRCC36	Brcc3	sp|P46737|BRCC3_MOUSE Lys-63-specific deubiquitinase BRCC36 OS=Mus musculus OX=10090 GN=Brcc3 PE=1 SV=1	-0.153528	Brcc3
23.8627	24.1486	24.0354	23.8873	24.2958	24.078	24.4454	24.1776	24.2019	24.2942	24.3246	24.4661	+	HFD_LFD	102.71	72	0.0089768	0.0233259	-0.266994	-3.2329	24.0513	24.3183	P46935	P46935	E3 ubiquitin-protein ligase NEDD4	Nedd4	sp|P46935|NEDD4_MOUSE E3 ubiquitin-protein ligase NEDD4 OS=Mus musculus OX=10090 GN=Nedd4 PE=1 SV=3	-0.266994	Nedd4
25.2718	25.438	25.2709	25.5302	25.5049	25.3105	25.6234	25.5916	25.5656	25.5336	25.4855	25.609	+	HFD_LFD	80.597	172	0.0064287	0.018402	-0.180371	-3.43091	25.3877	25.5681	P46978	P46978	Dolichyl-diphosphooligosaccharide--protein glycosyltransferase subunit STT3A	Stt3a	sp|P46978|STT3A_MOUSE Dolichyl-diphosphooligosaccharide--protein glycosyltransferase subunit STT3A OS=Mus musculus OX=10090 GN=Stt3a PE=1 SV=1	-0.180371	Stt3a
28.8642	28.7725	29.0157	29.0461	29.2679	28.8454	28.7708	28.6001	28.5908	28.5459	28.73	28.8578	+	HFD_LFD	35.268	445	0.0091932	0.0237533	0.286078	3.21884	28.9686	28.6826	P47199	P47199	Quinone oxidoreductase	Cryz	sp|P47199|QOR_MOUSE Quinone oxidoreductase OS=Mus musculus OX=10090 GN=Cryz PE=1 SV=1	0.286078	Cryz
31.6098	31.4494	31.4885	31.369	31.5234	31.3151	31.6929	31.4164	31.518	31.5238	31.5467	31.639			56.537	2654	0.131228	0.209593	-0.096948	-1.64388	31.4592	31.5561	P47738	P47738	Aldehyde dehydrogenase, mitochondrial	Aldh2	sp|P47738|ALDH2_MOUSE Aldehyde dehydrogenase, mitochondrial OS=Mus musculus OX=10090 GN=Aldh2 PE=1 SV=1	-0.096948	Aldh2
28.9467	29.3022	29.4415	29.2961	29.4913	29.2551	27.9303	27.7801	27.4656	27.7817	28.003	27.6536	+	HFD_LFD	53.97	747	8.32185e-08	0	1.51978	13.7011	29.2888	27.769	P47740;P47739	P47740	Fatty aldehyde dehydrogenase	Aldh3a2	sp|P47740|AL3A2_MOUSE Aldehyde dehydrogenase family 3 member A2 OS=Mus musculus OX=10090 GN=Aldh3a2 PE=1 SV=2	1.51978	Aldh3a2
25.2209	25.0253	25.1179	25.6768	25.297	25.1243	25.3966	25.2775	25.3754	25.4223	25.3865	25.3771			32.939	62	0.212615	0.310059	-0.128869	-1.33139	25.2437	25.3726	P47753	P47753	F-actin-capping protein subunit alpha-1	Capza1	sp|P47753|CAZA1_MOUSE F-actin-capping protein subunit alpha-1 OS=Mus musculus OX=10090 GN=Capza1 PE=1 SV=4	-0.128869	Capza1
27.1004	26.9101	26.9185	27.3404	27.139	27.0676	27.2667	27.0891	27.101	27.1754	27.0993	27.3046			32.967	302	0.243942	0.34906	-0.0933472	-1.23814	27.0793	27.1727	P47754	P47754	F-actin-capping protein subunit alpha-2	Capza2	sp|P47754|CAZA2_MOUSE F-actin-capping protein subunit alpha-2 OS=Mus musculus OX=10090 GN=Capza2 PE=1 SV=3	-0.0933472	Capza2
26.3319	26.2399	26.2849	26.5549	26.2387	26.357	26.4786	26.4896	26.4194	26.4699	26.235	26.555			30.628	213	0.136327	0.215616	-0.106711	-1.61988	26.3345	26.4413	P47757-2;P47757-4;P47757	P47757-2	F-actin-capping protein subunit beta	Capzb	sp|P47757-2|CAPZB_MOUSE Isoform 2 of F-actin-capping protein subunit beta OS=Mus musculus OX=10090 GN=Capzb;sp|P47757-4|CAPZB_MOUSE Isoform 3 of F-actin-capping protein subunit beta OS=Mus musculus OX=10090 GN=Capzb;sp|P47757|CAPZB_MOUSE F-actin-capping pr	-0.106711	Capzb
25.1122	25.1147	24.9121	25.2797	24.8372	25.1973	25.453	25.1593	25.254	25.3355	25.0462	25.0981			29.579	96	0.141147	0.221387	-0.148851	-1.59791	25.0755	25.2244	P47758	P47758	Signal recognition particle receptor subunit beta	Srprb	sp|P47758|SRPRB_MOUSE Signal recognition particle receptor subunit beta OS=Mus musculus OX=10090 GN=Srprb PE=1 SV=1	-0.148851	Srprb
26.8822	26.3556	26.5118	26.7375	26.4222	26.7651	26.7009	26.8927	26.9985	26.8825	26.4966	26.7782			53.662	130	0.142748	0.222569	-0.179194	-1.59076	26.6124	26.7916	P47791;P47791-2	P47791	Glutathione reductase, mitochondrial	Gsr	sp|P47791|GSHR_MOUSE Glutathione reductase, mitochondrial OS=Mus musculus OX=10090 GN=Gsr PE=1 SV=3;sp|P47791-2|GSHR_MOUSE Isoform Cytoplasmic of Glutathione reductase, mitochondrial OS=Mus musculus OX=10090 GN=Gsr	-0.179194	Gsr
25.3657	25.769	25.5667	25.6613	25.5599	25.4241	25.767	25.4567	25.4942	25.4522	25.5834	25.4589			35.623	75	0.782439	0.849522	0.0223818	0.283684	25.5578	25.5354	P47802	P47802	Metaxin-1	Mtx1	sp|P47802|MTX1_MOUSE Metaxin-1 OS=Mus musculus OX=10090 GN=Mtx1 PE=1 SV=1	0.0223818	Mtx1
24.4037	24.6732	25.0203	24.6593	24.5556	22.0444	22.1918	24.8836	22.4105	21.7901	24.3073	23.0549			44.113	9	0.126976	0.204343	1.1197	1.66455	24.2261	23.1064	P47809	P47809	Dual specificity mitogen-activated protein kinase kinase 4	Map2k4	sp|P47809|MP2K4_MOUSE Dual specificity mitogen-activated protein kinase kinase 4 OS=Mus musculus OX=10090 GN=Map2k4 PE=1 SV=2	1.1197	Map2k4
23.0558	23.4645	23.2026	23.6922	22.9789	22.977	23.5882	23.1913	22.9403	23.1897	23.5274	23.4504			41.287	14	0.594868	0.699684	-0.0860507	-0.549276	23.2285	23.3145	P47811;P47811-3;P47811-4;P47811-2	P47811	Mitogen-activated protein kinase 14	Mapk14	sp|P47811|MK14_MOUSE Mitogen-activated protein kinase 14 OS=Mus musculus OX=10090 GN=Mapk14 PE=1 SV=3;sp|P47811-3|MK14_MOUSE Isoform 3 of Mitogen-activated protein kinase 14 OS=Mus musculus OX=10090 GN=Mapk14;sp|P47811-4|MK14_MOUSE Isoform 4 of Mitogen-act	-0.0860507	Mapk14
23.0582	23.0785	23.1346	23.3167	22.5879	23.0107	23.648	23.4553	23.3745	23.4945	23.2785	23.0186			78.538	29	0.0252774	0.0534784	-0.347119	-2.62734	23.0311	23.3782	P47856;P47856-2;Q9Z2Z9	P47856	Glutamine--fructose-6-phosphate aminotransferase [isomerizing] 1	Gfpt1	sp|P47856|GFPT1_MOUSE Glutamine--fructose-6-phosphate aminotransferase [isomerizing] 1 OS=Mus musculus OX=10090 GN=Gfpt1 PE=1 SV=3;sp|P47856-2|GFPT1_MOUSE Isoform 2 of Glutamine--fructose-6-phosphate aminotransferase [isomerizing] 1 OS=Mus musculus OX=1009	-0.347119	Gfpt1
23.3484	22.2459	23.5898	23.506	23.6384	23.3828	23.1543	23.5783	23.9518	23.2232	22.6503	23.2578			85.268	15	0.951335	0.966483	-0.0173775	-0.0625791	23.2852	23.3026	P47857;P47857-2;P47857-3	P47857	ATP-dependent 6-phosphofructokinase, muscle type	Pfkm	sp|P47857|PFKAM_MOUSE ATP-dependent 6-phosphofructokinase, muscle type OS=Mus musculus OX=10090 GN=Pfkm PE=1 SV=3;sp|P47857-2|PFKAM_MOUSE Isoform 2 of ATP-dependent 6-phosphofructokinase, muscle type OS=Mus musculus OX=10090 GN=Pfkm;sp|P47857-3|PFKAM_MOUSE	-0.0173775	Pfkm
22.7759	22.702	22.5522	23.1846	22.6646	22.7509	22.5655	22.2507	22.2931	22.4543	22.0987	22.3382	+	HFD_LFD	27.807	8	0.00268736	0.00887129	0.43826	3.95979	22.7717	22.3334	P47879	P47879	Insulin-like growth factor-binding protein 4	Igfbp4	sp|P47879|IBP4_MOUSE Insulin-like growth factor-binding protein 4 OS=Mus musculus OX=10090 GN=Igfbp4 PE=1 SV=2	0.43826	Igfbp4
28.1205	28.4914	28.2474	28.4732	28.237	28.2739	28.6364	28.5157	28.4392	28.4888	28.2409	28.3344			33.509	471	0.131291	0.209543	-0.135337	-1.64358	28.3072	28.4426	P47911	P47911	60S ribosomal protein L6	Rpl6	sp|P47911|RL6_MOUSE 60S ribosomal protein L6 OS=Mus musculus OX=10090 GN=Rpl6 PE=1 SV=3	-0.135337	Rpl6
25.1163	22.0089	22.0543	25.2776	24.8958	24.5203	25.2782	21.2963	24.746	25.3973	24.703	23.1786			17.587	12	0.895613	0.927625	-0.121026	-0.134581	23.9789	24.0999	P47915	P47915	60S ribosomal protein L29	Rpl29	sp|P47915|RL29_MOUSE 60S ribosomal protein L29 OS=Mus musculus OX=10090 GN=Rpl29 PE=1 SV=2	-0.121026	Rpl29
25.092	24.8944	25.1864	25.2956	25.912	25.4655	23.8039	23.9232	23.9946	23.948	24.2693	23.8466	+	HFD_LFD	70.839	51	7.24367e-06	0.000285714	1.34339	8.45321	25.3077	23.9643	P47934	P47934	Carnitine O-acetyltransferase	Crat	sp|P47934|CACP_MOUSE Carnitine O-acetyltransferase OS=Mus musculus OX=10090 GN=Crat PE=1 SV=3	1.34339	Crat
24.3901	23.6306	24.0906	23.7965	23.9466	24.4718	24.0563	24.4947	24.5427	24.2772	24.1753	24.1893			33.83	40	0.163012	0.248432	-0.234881	-1.50589	24.0544	24.2892	P47941	P47941	Crk-like protein	Crkl	sp|P47941|CRKL_MOUSE Crk-like protein OS=Mus musculus OX=10090 GN=Crkl PE=1 SV=2	-0.234881	Crkl
29.0685	28.9065	29.2724	29.1605	29.5473	28.9074	29.3841	29.0906	29.0946	28.9128	29.2429	29.6274			11.475	148	0.5821	0.691423	-0.0816021	-0.568709	29.1438	29.2254	P47955	P47955	60S acidic ribosomal protein P1	Rplp1	sp|P47955|RLA1_MOUSE 60S acidic ribosomal protein P1 OS=Mus musculus OX=10090 GN=Rplp1 PE=1 SV=1	-0.0816021	Rplp1
28.2077	28.08	28.0486	28.2681	28.1444	28.1556	28.2684	28.3348	28.2028	28.2429	27.9395	28.2265			34.4	307	0.44284	0.561527	-0.0517257	-0.799025	28.1507	28.2025	P47962	P47962	60S ribosomal protein L5	Rpl5	sp|P47962|RL5_MOUSE 60S ribosomal protein L5 OS=Mus musculus OX=10090 GN=Rpl5 PE=1 SV=3	-0.0517257	Rpl5
28.4648	28.7035	28.3379	28.6138	28.4672	28.6116	28.8119	28.8275	28.7562	28.7795	28.5098	28.6416			24.305	243	0.0292707	0.0598185	-0.187925	-2.54184	28.5331	28.7211	P47963	P47963	60S ribosomal protein L13	Rpl13	sp|P47963|RL13_MOUSE 60S ribosomal protein L13 OS=Mus musculus OX=10090 GN=Rpl13 PE=1 SV=3	-0.187925	Rpl13
26.9476	26.9477	27.0703	26.9954	27.2082	26.6256	27.0402	26.7079	26.5774	26.8447	27.3682	27.2245			12.746	116	0.972081	0.97927	0.0052948	0.0358846	26.9658	26.9605	P48024;Q9CXU9	P48024	Eukaryotic translation initiation factor 1;Eukaryotic translation initiation factor 1b	Eif1;Eif1b	sp|P48024|EIF1_MOUSE Eukaryotic translation initiation factor 1 OS=Mus musculus OX=10090 GN=Eif1 PE=1 SV=2;sp|Q9CXU9|EIF1B_MOUSE Eukaryotic translation initiation factor 1b OS=Mus musculus OX=10090 GN=Eif1b PE=1 SV=2	0.0052948	Eif1
28.5957	28.6135	28.86	28.95	29.5651	28.6781	28.3137	28.4315	28.5073	28.417	28.6894	28.5639			35.752	555	0.0335651	0.0671445	0.389931	2.46194	28.8771	28.4871	P48036	P48036	Annexin A5	Anxa5	sp|P48036|ANXA5_MOUSE Annexin A5 OS=Mus musculus OX=10090 GN=Anxa5 PE=1 SV=1	0.389931	Anxa5
26.1558	26.0372	25.8891	25.9618	25.9289	26.0867	26.1375	25.9855	25.9657	26.1471	25.702	26.0668			95.91	119	0.910121	0.937312	0.0091308	0.115778	26.0099	26.0008	P48193;P48193-2;Q9WV92-5;Q9WV92-2	P48193	Protein 4.1	Epb41	sp|P48193|EPB41_MOUSE Protein 4.1 OS=Mus musculus OX=10090 GN=Epb41 PE=1 SV=2;sp|P48193-2|EPB41_MOUSE Isoform 2 of Protein 4.1 OS=Mus musculus OX=10090 GN=Epb41	0.0091308	Epb41
25.6927	25.2594	25.3949	25.5046	25.4049	25.6979	25.5927	25.5821	25.7358	25.46	24.9877	24.9966			12.758	34	0.519756	0.633756	0.0999314	0.667178	25.4924	25.3925	P48428	P48428	Tubulin-specific chaperone A	Tbca	sp|P48428|TBCA_MOUSE Tubulin-specific chaperone A OS=Mus musculus OX=10090 GN=Tbca PE=1 SV=3	0.0999314	Tbca
26.5424	26.2138	26.262	26.3804	26.3997	26.4065	26.1041	26.1626	26.2021	26.1443	25.8979	26.091	+	HFD_LFD	74.237	424	0.00203427	0.00739785	0.267124	4.13305	26.3675	26.1003	P48678;P48678-2;P48678-3	P48678	Prelamin-A/C;Lamin-A/C	Lmna	sp|P48678|LMNA_MOUSE Prelamin-A/C OS=Mus musculus OX=10090 GN=Lmna PE=1 SV=2;sp|P48678-2|LMNA_MOUSE Isoform C of Prelamin-A/C OS=Mus musculus OX=10090 GN=Lmna;sp|P48678-3|LMNA_MOUSE Isoform C2 of Prelamin-A/C OS=Mus musculus OX=10090 GN=Lmna	0.267124	Lmna
23.4916	23.2317	23.5003	23.5397	23.4816	23.3239	23.42	23.4511	23.4985	23.1552	23.5813	23.5335			94.381	51	0.884347	0.921487	-0.0118046	-0.149219	23.4281	23.4399	P48722;P48722-2	P48722	Heat shock 70 kDa protein 4L	Hspa4l	sp|P48722|HS74L_MOUSE Heat shock 70 kDa protein 4L OS=Mus musculus OX=10090 GN=Hspa4l PE=1 SV=2;sp|P48722-2|HS74L_MOUSE Isoform 2 of Heat shock 70 kDa protein 4L OS=Mus musculus OX=10090 GN=Hspa4l	-0.0118046	Hspa4l
28.406	28.1898	28.5701	28.3188	28.6068	28.3772	27.8604	28.1736	28.1833	28.1701	28.1334	28.1507	+	HFD_LFD	30.641	479	0.00431322	0.0135473	0.299537	3.67055	28.4115	28.1119	P48758	P48758	Carbonyl reductase [NADPH] 1	Cbr1	sp|P48758|CBR1_MOUSE Carbonyl reductase [NADPH] 1 OS=Mus musculus OX=10090 GN=Cbr1 PE=1 SV=3	0.299537	Cbr1
29.1113	29.044	29.043	29.1382	29.3423	29.0361	29.2726	29.2486	29.2101	29.2231	28.8536	29.1999			9.2908	168	0.553864	0.667508	-0.0488288	-0.612524	29.1192	29.168	P48771	P48771	Cytochrome c oxidase subunit 7A2, mitochondrial	Cox7a2	sp|P48771|CX7A2_MOUSE Cytochrome c oxidase subunit 7A2, mitochondrial OS=Mus musculus OX=10090 GN=Cox7a2 PE=1 SV=2	-0.0488288	Cox7a2
23.9645	24.3463	24.7919	24.6491	25.2946	23.7453	24.1841	23.9154	24.4424	24.3259	24.5678	24.5608			26.635	29	0.61238	0.717041	0.132552	0.522978	24.4653	24.3327	P48774	P48774	Glutathione S-transferase Mu 5	Gstm5	sp|P48774|GSTM5_MOUSE Glutathione S-transferase Mu 5 OS=Mus musculus OX=10090 GN=Gstm5 PE=1 SV=1	0.132552	Gstm5
26.4737	26.7262	26.6917	26.691	26.5314	26.3923	26.4954	26.2972	26.0914	26.3421	26.0085	26.2914	+	HFD_LFD	47.756	194	0.00477635	0.0145928	0.330077	3.60896	26.5844	26.2543	P48776	P48776	Tryptophan 2,3-dioxygenase	Tdo2	sp|P48776|T23O_MOUSE Tryptophan 2,3-dioxygenase OS=Mus musculus OX=10090 GN=Tdo2 PE=1 SV=2	0.330077	Tdo2
22.2475	22.613	22.9195	23.1686	23.3893	22.9288	22.7487	22.3219	23.7385	21.9012	22.7494	23.1965			32.904	9	0.749965	0.823998	0.10175	0.327606	22.8778	22.776	P48962;Q3V132	P48962	ADP/ATP translocase 1	Slc25a4	sp|P48962|ADT1_MOUSE ADP/ATP translocase 1 OS=Mus musculus OX=10090 GN=Slc25a4 PE=1 SV=4	0.10175	Slc25a4
22.631	22.7299	22.7524	22.8625	22.8905	22.7636	22.6003	22.775	22.7113	22.5612	22.335	22.7236			54.496	13	0.0698168	0.124078	0.15392	2.0299	22.7717	22.6177	P49182	P49182	Heparin cofactor 2	Serpind1	sp|P49182|HEP2_MOUSE Heparin cofactor 2 OS=Mus musculus OX=10090 GN=Serpind1 PE=1 SV=1	0.15392	Serpind1
23.6821	23.8265	23.4696	23.7809	23.6364	23.7602	23.8513	23.8912	23.7449	23.912	21.2332	23.7031			76.755	11	0.502172	0.616109	0.303336	0.696186	23.6926	23.3893	P49222	P49222	Erythrocyte membrane protein band 4.2	Epb42	sp|P49222|EPB42_MOUSE Protein 4.2 OS=Mus musculus OX=10090 GN=Epb42 PE=1 SV=3	0.303336	Epb42
25.2096	25.1438	25.5963	25.5097	25.0757	25.1771	25.0752	25.3322	25.2804	25.3648	25.5331	25.7096			34.196	56	0.45343	0.57191	-0.0972036	-0.780048	25.2854	25.3826	P49312;P49312-2	P49312	Heterogeneous nuclear ribonucleoprotein A1;Heterogeneous nuclear ribonucleoprotein A1, N-terminally processed	Hnrnpa1	sp|P49312|ROA1_MOUSE Heterogeneous nuclear ribonucleoprotein A1 OS=Mus musculus OX=10090 GN=Hnrnpa1 PE=1 SV=2;sp|P49312-2|ROA1_MOUSE Isoform Short of Heterogeneous nuclear ribonucleoprotein A1 OS=Mus musculus OX=10090 GN=Hnrnpa1	-0.0972036	Hnrnpa1
31.2636	31.093	31.2249	31.1787	30.8504	31.2651	31.3786	31.1257	31.2942	31.1107	30.9287	31.2602			45.054	1801	0.696444	0.781062	-0.0370426	-0.401575	31.146	31.183	P49429	P49429	4-hydroxyphenylpyruvate dioxygenase	Hpd	sp|P49429|HPPD_MOUSE 4-hydroxyphenylpyruvate dioxygenase OS=Mus musculus OX=10090 GN=Hpd PE=1 SV=3	-0.0370426	Hpd
26.1522	25.8815	26.176	26.2637	26.2875	26.1821	25.9607	26.002	25.9865	25.8813	25.8053	26.0658	+	HFD_LFD	42.432	123	0.0147897	0.034439	0.206897	2.93983	26.1572	25.9503	P49443	P49443	Protein phosphatase 1A	Ppm1a	sp|P49443|PPM1A_MOUSE Protein phosphatase 1A OS=Mus musculus OX=10090 GN=Ppm1a PE=1 SV=1	0.206897	Ppm1a
24.1103	23.692	23.2166	23.7578	23.9412	23.8264	22.7547	23.5506	23.3909	23.8473	23.4924	23.386			41.666	19	0.095475	0.160497	0.353717	1.84079	23.7574	23.4036	P49586;Q811Q9;Q811Q9-2	P49586	Choline-phosphate cytidylyltransferase A	Pcyt1a	sp|P49586|PCY1A_MOUSE Choline-phosphate cytidylyltransferase A OS=Mus musculus OX=10090 GN=Pcyt1a PE=1 SV=1	0.353717	Pcyt1a
23.3248	23.006	23.2918	22.5668	22.5379	23.2373	22.8327	23.3949	22.7301	23.0833	24.184	23.043			52.683	11	0.425071	0.541478	-0.217244	-0.831555	22.9941	23.2114	P49698;P49698-2;Q9WUU6	P49698	Hepatocyte nuclear factor 4-alpha	Hnf4a	sp|P49698|HNF4A_MOUSE Hepatocyte nuclear factor 4-alpha OS=Mus musculus OX=10090 GN=Hnf4a PE=1 SV=2;sp|P49698-2|HNF4A_MOUSE Isoform Short of Hepatocyte nuclear factor 4-alpha OS=Mus musculus OX=10090 GN=Hnf4a	-0.217244	Hnf4a
27.6523	27.7567	27.4639	27.6741	27.5419	27.3933	27.6048	27.4626	27.321	27.3011	27.8017	27.7318			25.926	277	0.68259	0.76775	0.0431846	0.421099	27.5804	27.5372	P49722	P49722	Proteasome subunit alpha type-2	Psma2	sp|P49722|PSA2_MOUSE Proteasome subunit alpha type-2 OS=Mus musculus OX=10090 GN=Psma2 PE=1 SV=3	0.0431846	Psma2
26.8932	26.5989	26.5547	26.5605	26.1834	26.4655	26.1466	26.4942	26.2694	26.5491	26.5504	26.4719			37.17	107	0.290054	0.400304	0.129088	1.11714	26.5427	26.4136	P49935	P49935	Pro-cathepsin H;Cathepsin H mini chain;Cathepsin H;Cathepsin H heavy chain;Cathepsin H light chain	Ctsh	sp|P49935|CATH_MOUSE Pro-cathepsin H OS=Mus musculus OX=10090 GN=Ctsh PE=1 SV=2	0.129088	Ctsh
25.2486	24.8907	25.2568	24.917	25.1219	25.029	24.8366	25.1628	25.1831	24.9464	25.0415	22.1876			10.194	27	0.307831	0.418528	0.517704	1.07452	25.0773	24.5596	P49962	P49962	Signal recognition particle 9 kDa protein	Srp9	sp|P49962|SRP09_MOUSE Signal recognition particle 9 kDa protein OS=Mus musculus OX=10090 GN=Srp9 PE=1 SV=2	0.517704	Srp9
27.6301	27.3806	27.605	27.5365	27.4152	27.5248	27.4168	27.1578	27.2781	27.3321	27.2266	27.3082	+	HFD_LFD	50.37	486	0.00187691	0.00707011	0.228777	4.18361	27.5154	27.2866	P50136	P50136	2-oxoisovalerate dehydrogenase subunit alpha, mitochondrial	Bckdha	sp|P50136|ODBA_MOUSE 2-oxoisovalerate dehydrogenase subunit alpha, mitochondrial OS=Mus musculus OX=10090 GN=Bckdha PE=1 SV=1	0.228777	Bckdha
27.0662	26.7915	26.9164	26.9107	26.8006	26.9821	26.9957	26.869	26.9708	26.9214	26.6862	26.817			26.588	160	0.597721	0.703037	0.0345478	0.544964	26.9112	26.8767	P50171;P50171-2	P50171	Estradiol 17-beta-dehydrogenase 8	Hsd17b8	sp|P50171|DHB8_MOUSE Estradiol 17-beta-dehydrogenase 8 OS=Mus musculus OX=10090 GN=Hsd17b8 PE=1 SV=2;sp|P50171-2|DHB8_MOUSE Isoform Long of Estradiol 17-beta-dehydrogenase 8 OS=Mus musculus OX=10090 GN=Hsd17b8	0.0345478	Hsd17b8
28.9664	29.0556	28.9004	28.767	28.7651	28.6545	28.5819	28.6723	28.8919	28.7694	28.9758	28.7103			32.364	630	0.342748	0.45634	0.0845617	0.995981	28.8515	28.767	P50172	P50172	Corticosteroid 11-beta-dehydrogenase isozyme 1	Hsd11b1	sp|P50172|DHI1_MOUSE Corticosteroid 11-beta-dehydrogenase isozyme 1 OS=Mus musculus OX=10090 GN=Hsd11b1 PE=1 SV=3	0.0845617	Hsd11b1
32.0339	31.974	32.0416	32.0088	31.8007	32.0884	32.2945	32.0842	32.2015	32.1211	31.9274	32.1623			47.688	2591	0.0561004	0.10176	-0.14062	-2.1601	31.9912	32.1319	P50247	P50247	Adenosylhomocysteinase	Ahcy	sp|P50247|SAHH_MOUSE Adenosylhomocysteinase OS=Mus musculus OX=10090 GN=Ahcy PE=1 SV=3	-0.14062	Ahcy
27.8324	28.0417	28.1104	28.1272	27.9398	27.9483	27.2627	27.4734	27.1839	27.3309	27.3824	27.1403	+	HFD_LFD	59.914	417	1.30543e-06	0	0.704375	10.2168	28	27.2956	P50285	P50285	Dimethylaniline monooxygenase [N-oxide-forming] 1	Fmo1	sp|P50285|FMO1_MOUSE Dimethylaniline monooxygenase [N-oxide-forming] 1 OS=Mus musculus OX=10090 GN=Fmo1 PE=1 SV=1	0.704375	Fmo1
24.9135	24.7181	24.868	25.0207	24.5813	24.9861	24.8023	25.1313	24.919	25.1079	24.8194	24.9924			33.701	116	0.231057	0.332889	-0.114093	-1.27523	24.848	24.9621	P50295;P50294;P50296	P50295	Arylamine N-acetyltransferase 2	Nat2	sp|P50295|ARY2_MOUSE Arylamine N-acetyltransferase 2 OS=Mus musculus OX=10090 GN=Nat2 PE=1 SV=1	-0.114093	Nat2
26.206	26.2752	26.2999	26.2618	26.2659	26.3311	26.4307	26.387	26.4851	26.5407	26.3685	26.4653	+	HFD_LFD	50.521	138	0.000252268	0.00210811	-0.172872	-5.52645	26.2733	26.4462	P50396	P50396	Rab GDP dissociation inhibitor alpha	Gdi1	sp|P50396|GDIA_MOUSE Rab GDP dissociation inhibitor alpha OS=Mus musculus OX=10090 GN=Gdi1 PE=1 SV=3	-0.172872	Gdi1
23.3953	23.3629	23.126	23.1997	23.7403	23.1081	23.4748	23.4887	23.2691	23.8033	23.5587	23.4596			66.59	24	0.15008	0.231018	-0.187024	-1.5589	23.322	23.5091	P50427	P50427	Steryl-sulfatase	Sts	sp|P50427|STS_MOUSE Steryl-sulfatase OS=Mus musculus OX=10090 GN=Sts PE=1 SV=1	-0.187024	Sts
28.863	28.7644	28.9236	28.6728	28.921	28.9219	28.9888	29.068	29.0191	28.8267	29.2323	29.1529	+	HFD_LFD	52.6	573	0.0172619	0.0384626	-0.203521	-2.8496	28.8445	29.048	P50431	P50431	Serine hydroxymethyltransferase, cytosolic	Shmt1	sp|P50431|GLYC_MOUSE Serine hydroxymethyltransferase, cytosolic OS=Mus musculus OX=10090 GN=Shmt1 PE=1 SV=3	-0.203521	Shmt1
26.182	25.9806	26.1208	26.5525	26.1608	26.0953	26.2616	26.1544	26.172	26.1689	26.0614	26.2439			68.325	154	0.95421	0.969028	0.00498549	0.0588766	26.182	26.177	P50516;P50516-2	P50516	V-type proton ATPase catalytic subunit A	Atp6v1a	sp|P50516|VATA_MOUSE V-type proton ATPase catalytic subunit A OS=Mus musculus OX=10090 GN=Atp6v1a PE=1 SV=2;sp|P50516-2|VATA_MOUSE Isoform 2 of V-type proton ATPase catalytic subunit A OS=Mus musculus OX=10090 GN=Atp6v1a	0.00498549	Atp6v1a
23.6798	21.3667	23.8793	23.9968	23.8485	24.0969	24.6653	24.2168	23.6963	24.1345	25.1031	23.7977			26.157	24	0.129444	0.207104	-0.790926	-1.65248	23.478	24.2689	P50518	P50518	V-type proton ATPase subunit E 1	Atp6v1e1	sp|P50518|VATE1_MOUSE V-type proton ATPase subunit E 1 OS=Mus musculus OX=10090 GN=Atp6v1e1 PE=1 SV=2	-0.790926	Atp6v1e1
24.7401	24.5419	24.0374	22.5662	25.6741	24.8192	22.4314	24.3746	22.2552	22.2147	24.6694	21.0372			11.083	17	0.0529477	0.0971379	1.56604	2.19432	24.3965	22.8304	P50543	P50543	Protein S100-A11	S100a11	sp|P50543|S10AB_MOUSE Protein S100-A11 OS=Mus musculus OX=10090 GN=S100a11 PE=1 SV=1	1.56604	S100a11
28.6887	28.7801	28.6039	28.5823	28.7676	28.6053	28.5887	28.5122	28.4812	28.5502	28.2163	28.5627	+	HFD_LFD	70.875	1114	0.0187076	0.0409306	0.186069	2.8027	28.6713	28.4852	P50544	P50544	Very long-chain specific acyl-CoA dehydrogenase, mitochondrial	Acadvl	sp|P50544|ACADV_MOUSE Very long-chain specific acyl-CoA dehydrogenase, mitochondrial OS=Mus musculus OX=10090 GN=Acadvl PE=1 SV=3	0.186069	Acadvl
28.0828	27.9022	27.9138	28.028	27.9836	28.0043	27.8604	27.9146	27.8981	27.8474	27.71	27.8303	+	HFD_LFD	43.698	371	0.00587577	0.0169333	0.142329	3.48461	27.9858	27.8435	P50580;P50580-2	P50580	Proliferation-associated protein 2G4	Pa2g4	sp|P50580|PA2G4_MOUSE Proliferation-associated protein 2G4 OS=Mus musculus OX=10090 GN=Pa2g4 PE=1 SV=3;sp|P50580-2|PA2G4_MOUSE Isoform 2 of Proliferation-associated protein 2G4 OS=Mus musculus OX=10090 GN=Pa2g4	0.142329	Pa2g4
25.0855	25.1476	25.0825	25.2539	25.4748	24.88	25.8754	25.2901	25.257	25.4524	25.4027	25.5886			18.841	62	0.0256899	0.0543631	-0.323642	-2.6179	25.1541	25.4777	P50637	P50637	Translocator protein	Tspo	sp|P50637|TSPO_MOUSE Translocator protein OS=Mus musculus OX=10090 GN=Tspo PE=1 SV=1	-0.323642	Tspo
24.4328	24.7697	25.4632	24.3756	24.4568	24.6711	23.8892	24.4739	24.5338	24.3117	24.7306	24.142			84.921	25	0.122259	0.198113	0.347999	1.68822	24.6948	24.3468	P51125;P51125-3;P51125-2;P51125-6;P51125-7;P51125-5;P51125-4	P51125	Calpastatin	Cast	sp|P51125|ICAL_MOUSE Calpastatin OS=Mus musculus OX=10090 GN=Cast PE=1 SV=2;sp|P51125-3|ICAL_MOUSE Isoform 3 of Calpastatin OS=Mus musculus OX=10090 GN=Cast;sp|P51125-2|ICAL_MOUSE Isoform 2 of Calpastatin OS=Mus musculus OX=10090 GN=Cast;sp|P51125-6|ICAL_M	0.347999	Cast
25.8707	25.9102	25.5729	26.0449	25.9951	25.9144	26.1837	26.0834	26.1243	26.1481	26.0663	26.0848	+	HFD_LFD	23.489	172	0.00812942	0.0212392	-0.230374	-3.2915	25.8847	26.1151	P51150	P51150	Ras-related protein Rab-7a	Rab7a	sp|P51150|RAB7A_MOUSE Ras-related protein Rab-7a OS=Mus musculus OX=10090 GN=Rab7a PE=1 SV=2	-0.230374	Rab7a
29.335	29.1331	29.2539	29.2184	29.2416	29.3069	29.2306	29.0231	29.2362	29.2646	28.8531	29.154			47.907	616	0.120793	0.196119	0.121235	1.69574	29.2482	29.1269	P51174	P51174	Long-chain specific acyl-CoA dehydrogenase, mitochondrial	Acadl	sp|P51174|ACADL_MOUSE Long-chain specific acyl-CoA dehydrogenase, mitochondrial OS=Mus musculus OX=10090 GN=Acadl PE=1 SV=2	0.121235	Acadl
23.0225	22.5916	23.0765	22.9765	22.6864	23.0192	23.1765	23.49	23.2862	23.1473	23.0424	23.1257	+	HFD_LFD	50.87	27	0.0132041	0.0316712	-0.315903	-3.00615	22.8954	23.2113	P51175	P51175	Protoporphyrinogen oxidase	Ppox	sp|P51175|PPOX_MOUSE Protoporphyrinogen oxidase OS=Mus musculus OX=10090 GN=Ppox PE=1 SV=1	-0.315903	Ppox
27.6407	27.5615	27.1496	27.4491	27.6502	27.7286	27.7785	27.9277	27.8862	27.5953	27.4209	27.7685			21.881	242	0.114416	0.187671	-0.19957	-1.72945	27.5299	27.7295	P51410	P51410	60S ribosomal protein L9	Rpl9	sp|P51410|RL9_MOUSE 60S ribosomal protein L9 OS=Mus musculus OX=10090 GN=Rpl9 PE=1 SV=2	-0.19957	Rpl9
25.9834	26.1227	25.773	26.1988	25.5581	25.9242	26.9651	26.6364	26.5168	26.7882	26.4395	26.3737	+	HFD_LFD	41.835	204	0.000383048	0.00261078	-0.693271	-5.23225	25.9267	26.62	P51658	P51658	Estradiol 17-beta-dehydrogenase 2	Hsd17b2	sp|P51658|DHB2_MOUSE Estradiol 17-beta-dehydrogenase 2 OS=Mus musculus OX=10090 GN=Hsd17b2 PE=1 SV=2	-0.693271	Hsd17b2
29.3115	29.3154	29.5038	29.5297	29.5825	29.4893	28.6484	28.7435	28.6311	28.6584	28.6391	28.586	+	HFD_LFD	79.481	1221	2.27239e-08	0	0.804288	15.6867	29.4554	28.6511	P51660	P51660	Peroxisomal multifunctional enzyme type 2;(3R)-hydroxyacyl-CoA dehydrogenase;Enoyl-CoA hydratase 2	Hsd17b4	sp|P51660|DHB4_MOUSE Peroxisomal multifunctional enzyme type 2 OS=Mus musculus OX=10090 GN=Hsd17b4 PE=1 SV=3	0.804288	Hsd17b4
26.7967	26.667	26.9737	26.9805	26.8628	26.709	26.3698	26.3371	26.4278	26.4459	26.5592	26.4246	+	HFD_LFD	52.246	202	6.86922e-05	0.000504202	0.404202	6.503	26.8316	26.4274	P51855	P51855	Glutathione synthetase	Gss	sp|P51855|GSHB_MOUSE Glutathione synthetase OS=Mus musculus OX=10090 GN=Gss PE=1 SV=1	0.404202	Gss
26.3758	26.1196	25.9011	26.2506	26.0571	26.3157	26.3112	26.3708	26.3053	26.2413	26.0502	26.3624			26.268	158	0.262802	0.370055	-0.103533	-1.18662	26.17	26.2735	P51859;Q3UMU9;Q3UMU9-3;Q9JMG7;Q3UMU9-2;Q9JMG7-2;Q3UMU9-4	P51859	Hepatoma-derived growth factor	Hdgf	sp|P51859|HDGF_MOUSE Hepatoma-derived growth factor OS=Mus musculus OX=10090 GN=Hdgf PE=1 SV=2	-0.103533	Hdgf
24.1324	24.4255	23.8986	24.353	24.1635	24.1384	25.0979	24.8915	24.7078	24.757	24.4009	24.508	+	HFD_LFD	40.301	42	0.00175884	0.00669173	-0.541923	-4.22457	24.1852	24.7272	P51863	P51863	V-type proton ATPase subunit d 1	Atp6v0d1	sp|P51863|VA0D1_MOUSE V-type proton ATPase subunit d 1 OS=Mus musculus OX=10090 GN=Atp6v0d1 PE=1 SV=2	-0.541923	Atp6v0d1
29.9344	30.1832	29.9028	29.8921	30.218	29.8921	30.1695	29.9585	30.1169	30.0128	30.038	30.1825			32.931	1146	0.32141	0.434731	-0.0759335	-1.04322	30.0038	30.0797	P51881	P51881	ADP/ATP translocase 2;ADP/ATP translocase 2, N-terminally processed	Slc25a5	sp|P51881|ADT2_MOUSE ADP/ATP translocase 2 OS=Mus musculus OX=10090 GN=Slc25a5 PE=1 SV=3	-0.0759335	Slc25a5
25.3064	25.0562	23.5636	24.1158	25.0562	25.7509	24.4741	24.9924	24.6892	24.9731	24.4955	25.3851			38.265	34	0.942386	0.960662	-0.0267258	-0.0741081	24.8082	24.8349	P51885;CON__Q05443	P51885	Lumican	Lum	sp|P51885|LUM_MOUSE Lumican OS=Mus musculus OX=10090 GN=Lum PE=1 SV=2	-0.0267258	Lum
29.8559	29.8044	29.5953	29.8592	29.2267	29.8813	30.0305	29.8866	29.9489	29.9781	29.5648	29.8709			33.466	689	0.187354	0.27838	-0.176181	-1.41532	29.7038	29.88	P52196	P52196	Thiosulfate sulfurtransferase	Tst	sp|P52196|THTR_MOUSE Thiosulfate sulfurtransferase OS=Mus musculus OX=10090 GN=Tst PE=1 SV=3	-0.176181	Tst
27.2584	27.4696	27.2611	27.0882	27.067	27.0916	27.6311	27.0809	27.0371	27.2548	26.9114	27.3765			39.565	232	0.941994	0.960578	-0.00928148	-0.0746135	27.206	27.2153	P52430	P52430	Serum paraoxonase/arylesterase 1	Pon1	sp|P52430|PON1_MOUSE Serum paraoxonase/arylesterase 1 OS=Mus musculus OX=10090 GN=Pon1 PE=1 SV=2	-0.00928148	Pon1
27.2318	27.1256	27.0182	27.1556	27.3169	27.3095	27.2049	27.1847	27.0155	27.2059	27.3708	26.9404			87.021	62	0.628261	0.726777	0.0392138	0.49946	27.1929	27.1537	P52479;P52479-2	P52479	Ubiquitin carboxyl-terminal hydrolase 10	Usp10	sp|P52479|UBP10_MOUSE Ubiquitin carboxyl-terminal hydrolase 10 OS=Mus musculus OX=10090 GN=Usp10 PE=1 SV=3;sp|P52479-2|UBP10_MOUSE Isoform 2 of Ubiquitin carboxyl-terminal hydrolase 10 OS=Mus musculus OX=10090 GN=Usp10	0.0392138	Usp10
26.1448	26.0222	25.9909	27.0418	26.2355	26.1495	25.7536	25.7542	25.7668	26.0054	26.1776	25.751			57.844	203	0.0483268	0.0909133	0.396009	2.2482	26.2641	25.8681	P52480;P52480-2	P52480	Pyruvate kinase PKM	Pkm	sp|P52480|KPYM_MOUSE Pyruvate kinase PKM OS=Mus musculus OX=10090 GN=Pkm PE=1 SV=4;sp|P52480-2|KPYM_MOUSE Isoform M1 of Pyruvate kinase PKM OS=Mus musculus OX=10090 GN=Pkm	0.396009	Pkm
27.5675	27.143	27.155	27.3238	27.0893	27.3678	27.2081	27.3653	27.3958	27.3524	27.2027	27.3493			13.02	99	0.651763	0.742575	-0.0378415	-0.465186	27.2744	27.3122	P52503	P52503	NADH dehydrogenase [ubiquinone] iron-sulfur protein 6, mitochondrial	Ndufs6	sp|P52503|NDUS6_MOUSE NADH dehydrogenase [ubiquinone] iron-sulfur protein 6, mitochondrial OS=Mus musculus OX=10090 GN=Ndufs6 PE=1 SV=2	-0.0378415	Ndufs6
31.718	31.3655	31.6961	31.497	31.0993	31.5561	31.0407	31.524	31.4783	31.2594	31.2908	31.1977			14.255	894	0.142593	0.222703	0.19018	1.59145	31.4887	31.2985	P52760	P52760	Ribonuclease UK114	Hrsp12	sp|P52760|RIDA_MOUSE 2-iminobutanoate/2-iminopropanoate deaminase OS=Mus musculus OX=10090 GN=Rida PE=1 SV=3	0.19018	Hrsp12
26.6183	26.7008	26.9513	26.6492	26.9499	26.7624	26.4063	26.7631	26.8517	26.5292	26.9239	26.7651			51.886	247	0.530338	0.644918	0.0654469	0.650003	26.772	26.7066	P52792-2;P52792	P52792-2	Glucokinase	Gck	sp|P52792-2|HXK4_MOUSE Isoform 2 of Hexokinase-4 OS=Mus musculus OX=10090 GN=Gck;sp|P52792|HXK4_MOUSE Hexokinase-4 OS=Mus musculus OX=10090 GN=Gck PE=1 SV=1	0.0654469	Gck
28.2185	28.3254	28.1836	28.1134	28.2221	28.1363	27.9789	27.766	27.8679	27.8857	27.7181	27.7872	+	HFD_LFD	73.98	800	2.3228e-05	0.000243902	0.365932	7.39715	28.1999	27.834	P52825	P52825	Carnitine O-palmitoyltransferase 2, mitochondrial	Cpt2	sp|P52825|CPT2_MOUSE Carnitine O-palmitoyltransferase 2, mitochondrial OS=Mus musculus OX=10090 GN=Cpt2 PE=1 SV=2	0.365932	Cpt2
28.8441	28.6718	28.7939	28.574	28.8456	28.8198	28.9022	28.6145	28.9634	28.9105	29.04	29.1465			33.974	818	0.074538	0.130531	-0.171332	-1.99067	28.7582	28.9295	P52840	P52840	Sulfotransferase 1A1	Sult1a1	sp|P52840|ST1A1_MOUSE Sulfotransferase 1A1 OS=Mus musculus OX=10090 GN=Sult1a1 PE=1 SV=1	-0.171332	Sult1a1
28.3984	28.3598	28.0232	27.9847	28.0753	28.2705	29.0374	28.7479	29.0152	28.8882	28.4251	28.7934	+	HFD_LFD	33.213	107	0.000306836	0.002275	-0.632545	-5.38744	28.1853	28.8179	P52843;P50236	P52843	Bile salt sulfotransferase 1;Bile salt sulfotransferase 2	Sult2a1;Sult2a2	sp|P52843|ST2A1_MOUSE Sulfotransferase 2A1 OS=Mus musculus OX=10090 GN=Sult2a1 PE=1 SV=1;sp|P50236|ST2A2_MOUSE Bile salt sulfotransferase 2 OS=Mus musculus OX=10090 GN=Sult2a2 PE=2 SV=1	-0.632545	Sult2a1
27.867	28.0783	27.8766	28.0232	28.1186	27.9163	28.1427	28.1897	28.1025	28.091	27.843	28.2968			24.916	322	0.114678	0.187988	-0.130959	-1.72803	27.98	28.111	P53026	P53026	60S ribosomal protein L10a	Rpl10a	sp|P53026|RL10A_MOUSE 60S ribosomal protein L10a OS=Mus musculus OX=10090 GN=Rpl10a PE=1 SV=3	-0.130959	Rpl10a
27.8961	27.7255	27.6655	27.6808	27.0728	27.7641	27.7764	27.5439	27.6478	27.6947	27.3741	27.3644			53.246	462	0.632473	0.728769	0.0672528	0.493272	27.6341	27.5669	P53395	P53395	Lipoamide acyltransferase component of branched-chain alpha-keto acid dehydrogenase complex, mitochondrial	Dbt	sp|P53395|ODB2_MOUSE Lipoamide acyltransferase component of branched-chain alpha-keto acid dehydrogenase complex, mitochondrial OS=Mus musculus OX=10090 GN=Dbt PE=1 SV=2	0.0672528	Dbt
29.124	28.974	29.4393	29.0749	29.8507	29.3417	29.6395	30.5994	30.4054	29.6479	30.622	30.1761	+	HFD_LFD	62.308	1313	0.00283267	0.00933766	-0.880965	-3.92729	29.3007	30.1817	P53657	P53657	Pyruvate kinase PKLR	Pklr	sp|P53657|KPYR_MOUSE Pyruvate kinase PKLR OS=Mus musculus OX=10090 GN=Pklr PE=1 SV=1	-0.880965	Pklr
25.6703	25.3309	25.6502	25.4498	26.0969	25.9245	25.1802	25.077	25.3121	25.0974	25.3291	25.2637	+	HFD_LFD	24.785	62	0.00336869	0.0109877	0.477184	3.82088	25.6871	25.2099	P53808	P53808	Phosphatidylcholine transfer protein	Pctp	sp|P53808|PPCT_MOUSE Phosphatidylcholine transfer protein OS=Mus musculus OX=10090 GN=Pctp PE=1 SV=2	0.477184	Pctp
25.2182	25.1567	25.0642	25.2281	25.2596	25.0896	25.0169	25.118	25.0803	25.0187	25.1655	25.1814			31.893	54	0.125529	0.201955	0.0726312	1.67172	25.1694	25.0968	P53810	P53810	Phosphatidylinositol transfer protein alpha isoform	Pitpna	sp|P53810|PIPNA_MOUSE Phosphatidylinositol transfer protein alpha isoform OS=Mus musculus OX=10090 GN=Pitpna PE=1 SV=2	0.0726312	Pitpna
24.9482	24.8008	24.7867	24.921	24.8286	25.0408	25.1173	25.2446	25.0882	25.1107	25.0131	25.0185	+	HFD_LFD	31.487	97	0.00267353	0.00882119	-0.211066	-3.96298	24.8877	25.0987	P53811	P53811	Phosphatidylinositol transfer protein beta isoform	Pitpnb	sp|P53811|PIPNB_MOUSE Phosphatidylinositol transfer protein beta isoform OS=Mus musculus OX=10090 GN=Pitpnb PE=1 SV=2	-0.211066	Pitpnb
25.0492	25.4216	25.1185	25.3104	25.4199	25.256	25.197	25.0873	25.1105	24.9852	24.8605	25.1202			53.267	31	0.0290782	0.0595873	0.202466	2.54569	25.2626	25.0601	P53986	P53986	Monocarboxylate transporter 1	Slc16a1	sp|P53986|MOT1_MOUSE Monocarboxylate transporter 1 OS=Mus musculus OX=10090 GN=Slc16a1 PE=1 SV=1	0.202466	Slc16a1
26.1009	26.2288	26.0585	26.1638	26.3691	26.1199	26.2733	26.2088	26.1688	26.4286	26.2913	26.2474			23.547	135	0.131496	0.209779	-0.0962073	-1.6426	26.1735	26.2697	P53994	P53994	Ras-related protein Rab-2A	Rab2a	sp|P53994|RAB2A_MOUSE Ras-related protein Rab-2A OS=Mus musculus OX=10090 GN=Rab2a PE=1 SV=1	-0.0962073	Rab2a
28.5331	28.3784	28.6803	28.5601	28.468	28.4501	28.5281	27.8801	28.2582	28.312	27.9807	28.3674	+	HFD_LFD	50.906	713	0.0233062	0.0497152	0.29059	2.67464	28.5117	28.2211	P54071	P54071	Isocitrate dehydrogenase [NADP], mitochondrial	Idh2	sp|P54071|IDHP_MOUSE Isocitrate dehydrogenase [NADP], mitochondrial OS=Mus musculus OX=10090 GN=Idh2 PE=1 SV=3	0.29059	Idh2
25.1527	25.329	25.0692	25.4135	25.3875	25.117	25.189	24.9294	25.053	25.1717	24.8738	24.936	+	HFD_LFD	31.375	56	0.0230244	0.0493861	0.219317	2.68173	25.2448	25.0255	P54116	P54116	Erythrocyte band 7 integral membrane protein	Stom	sp|P54116|STOM_MOUSE Stomatin OS=Mus musculus OX=10090 GN=Stom PE=1 SV=3	0.219317	Stom
25.3322	25.2964	24.8845	25.1872	25.5146	25.2374	25.5223	25.0142	25.3367	25.2503	25.2977	25.1922			39.706	14	0.81058	0.870601	-0.0268472	-0.246104	25.2421	25.2689	P54726	P54726	UV excision repair protein RAD23 homolog A	Rad23a	sp|P54726|RD23A_MOUSE UV excision repair protein RAD23 homolog A OS=Mus musculus OX=10090 GN=Rad23a PE=1 SV=2	-0.0268472	Rad23a
26.5259	26.2791	26.4339	26.6007	26.4992	26.5353	26.5997	26.378	26.4482	26.4607	26.4514	26.5389			43.512	192	0.993553	0.995706	-0.00046126	-0.00828467	26.479	26.4795	P54728	P54728	UV excision repair protein RAD23 homolog B	Rad23b	sp|P54728|RD23B_MOUSE UV excision repair protein RAD23 homolog B OS=Mus musculus OX=10090 GN=Rad23b PE=1 SV=2	-0.00046126	Rad23b
26.6356	26.6885	26.8603	26.6919	26.6676	26.5916	26.707	26.4156	26.4144	26.559	26.7196	26.73			47.408	204	0.200531	0.295458	0.0983248	1.37042	26.6893	26.5909	P54775	P54775	26S protease regulatory subunit 6B	Psmc4	sp|P54775|PRS6B_MOUSE 26S proteasome regulatory subunit 6B OS=Mus musculus OX=10090 GN=Psmc4 PE=1 SV=2	0.0983248	Psmc4
24.4713	24.4237	24.5982	24.6649	24.458	24.4658	24.8531	24.7221	24.7846	24.7843	24.723	24.8508	+	HFD_LFD	54.866	85	0.000133048	0.001375	-0.272691	-5.99469	24.5136	24.7863	P54822	P54822	Adenylosuccinate lyase	Adsl	sp|P54822|PUR8_MOUSE Adenylosuccinate lyase OS=Mus musculus OX=10090 GN=Adsl PE=1 SV=2	-0.272691	Adsl
24.7587	24.9557	24.9208	24.6659	25.0954	24.8521	25.0779	24.9631	24.7427	24.7838	25.1763	25.0552			54.191	69	0.349994	0.464473	-0.0917505	-0.980438	24.8748	24.9665	P54823	P54823	Probable ATP-dependent RNA helicase DDX6	Ddx6	sp|P54823|DDX6_MOUSE Probable ATP-dependent RNA helicase DDX6 OS=Mus musculus OX=10090 GN=Ddx6 PE=1 SV=1	-0.0917505	Ddx6
32.0422	32.0384	32.0992	31.9861	32.2915	32.0876	31.6631	31.6492	31.6433	31.5998	31.417	31.6567	+	HFD_LFD	56.822	2911	7.9513e-06	0.000271186	0.485984	8.36477	32.0908	31.6048	P54869	P54869	Hydroxymethylglutaryl-CoA synthase, mitochondrial	Hmgcs2	sp|P54869|HMCS2_MOUSE Hydroxymethylglutaryl-CoA synthase, mitochondrial OS=Mus musculus OX=10090 GN=Hmgcs2 PE=1 SV=2	0.485984	Hmgcs2
27.6679	27.3369	27.8554	27.7242	27.8151	27.8443	26.495	27.1325	27.1699	27.0085	26.9382	26.6244	+	HFD_LFD	15.126	114	0.00015351	0.00150769	0.812563	5.88805	27.7073	26.8947	P55050	P55050	Fatty acid-binding protein, intestinal	Fabp2	sp|P55050|FABPI_MOUSE Fatty acid-binding protein, intestinal OS=Mus musculus OX=10090 GN=Fabp2 PE=1 SV=2	0.812563	Fabp2
28.9725	29.1263	29.1539	29.219	29.429	29.3617	28.9699	28.8557	28.8739	28.8338	28.8681	28.7807	+	HFD_LFD	75.474	1027	0.000728742	0.004	0.346724	4.79532	29.2104	28.8637	P55096	P55096	ATP-binding cassette sub-family D member 3	Abcd3	sp|P55096|ABCD3_MOUSE ATP-binding cassette sub-family D member 3 OS=Mus musculus OX=10090 GN=Abcd3 PE=1 SV=2	0.346724	Abcd3
23.8806	24.0879	23.7875	24.2246	23.9781	23.9918	23.8796	24.0602	23.9882	23.8602	24.0089	23.9197			23.668	25	0.592273	0.69862	0.0389487	0.553207	23.9918	23.9528	P55258	P55258	Ras-related protein Rab-8A	Rab8a	sp|P55258|RAB8A_MOUSE Ras-related protein Rab-8A OS=Mus musculus OX=10090 GN=Rab8a PE=1 SV=2	0.0389487	Rab8a
27.6963	27.2625	27.2163	27.4551	27.9754	27.4131	27.9269	27.6503	27.4383	27.5923	27.1624	28.194			40.148	25	0.423261	0.540242	-0.157589	-0.83492	27.5031	27.6607	P55264	P55264	Adenosine kinase	Adk	sp|P55264|ADK_MOUSE Adenosine kinase OS=Mus musculus OX=10090 GN=Adk PE=1 SV=2	-0.157589	Adk
29.9478	29.7314	29.7958	29.8194	29.8906	29.9873	29.6867	29.8845	29.9263	29.772	29.7677	29.9275			38.451	1133	0.555701	0.6686	0.0345968	0.609636	29.862	29.8274	P55264-2	P55264-2	Adenosine kinase	Adk	sp|P55264-2|ADK_MOUSE Isoform Short of Adenosine kinase OS=Mus musculus OX=10090 GN=Adk	0.0345968	Adk
25.4231	25.0703	25.1541	25.3719	24.9949	25.2818	25.0587	25.1555	25.0092	25.187	25.2557	25.1471			42.215	43	0.329492	0.442938	0.0804847	1.02506	25.216	25.1355	P55302	P55302	Alpha-2-macroglobulin receptor-associated protein	Lrpap1	sp|P55302|AMRP_MOUSE Alpha-2-macroglobulin receptor-associated protein OS=Mus musculus OX=10090 GN=Lrpap1 PE=1 SV=1	0.0804847	Lrpap1
28.5487	29.0859	28.9135	28.95	28.8342	28.4881	28.9987	28.7056	28.8431	28.7492	28.4829	28.7952			10.344	195	0.737353	0.814735	0.0409772	0.344846	28.8034	28.7624	P56135	P56135	ATP synthase subunit f, mitochondrial	Atp5j2	sp|P56135|ATPK_MOUSE ATP synthase subunit f, mitochondrial OS=Mus musculus OX=10090 GN=Atp5mf PE=1 SV=3	0.0409772	Atp5j2
24.3075	23.9884	24.1872	24.1855	24.4119	24.1305	24.1803	23.8258	23.9075	23.8594	23.8367	24.1476	+	HFD_LFD	12.293	31	0.0211683	0.0458581	0.242298	2.73069	24.2018	23.9595	P56212;P56212-2;P60840;P60840-2	P56212	cAMP-regulated phosphoprotein 19;Alpha-endosulfine	Arpp19;Ensa	sp|P56212|ARP19_MOUSE cAMP-regulated phosphoprotein 19 OS=Mus musculus OX=10090 GN=Arpp19 PE=1 SV=2;sp|P56212-2|ARP19_MOUSE Isoform ARPP-16 of cAMP-regulated phosphoprotein 19 OS=Mus musculus OX=10090 GN=Arpp19;sp|P60840|ENSA_MOUSE Alpha-endosulfine OS=Mus	0.242298	Arpp19
25.843	25.6786	25.6393	25.7672	25.5315	25.6531	25.8913	25.7694	25.8611	25.8089	25.5577	25.6244			22.876	58	0.363766	0.478694	-0.0666755	-0.951533	25.6855	25.7521	P56213	P56213	FAD-linked sulfhydryl oxidase ALR	Gfer	sp|P56213|ALR_MOUSE FAD-linked sulfhydryl oxidase ALR OS=Mus musculus OX=10090 GN=Gfer PE=1 SV=2	-0.0666755	Gfer
24.5028	24.1665	24.5995	24.4276	24.3225	24.6166	24.5886	24.5304	24.6584	24.3139	24.2346	24.3194			11.241	45	0.987304	0.990526	-0.0016311	-0.016315	24.4393	24.4409	P56376	P56376	Acylphosphatase-1	Acyp1	sp|P56376|ACYP1_MOUSE Acylphosphatase-1 OS=Mus musculus OX=10090 GN=Acyp1 PE=1 SV=2	-0.0016311	Acyp1
26.605	27.0139	27.6851	27.4539	26.6269	26.7354	27.2081	27.6026	27.0885	27.5017	26.4736	26.9568			6.6979	72	0.645058	0.737933	-0.118506	-0.474903	27.02	27.1385	P56379	P56379	6.8 kDa mitochondrial proteolipid	Mp68	sp|P56379|ATP68_MOUSE ATP synthase subunit ATP5MPL, mitochondrial OS=Mus musculus OX=10090 GN=Atp5mpl PE=1 SV=1	-0.118506	Mp68
24.5047	24.6178	24.7154	24.9593	24.5898	24.3378	24.1283	24.4357	24.4389	24.3169	24.4722	25.1832			16.989	21	0.478776	0.592668	0.124933	0.735765	24.6208	24.4959	P56380	P56380	Bis(5-nucleosyl)-tetraphosphatase [asymmetrical]	Nudt2	sp|P56380|AP4A_MOUSE Bis(5-nucleosyl)-tetraphosphatase [asymmetrical] OS=Mus musculus OX=10090 GN=Nudt2 PE=1 SV=3	0.124933	Nudt2
29.1974	28.7733	28.9252	28.9069	29.025	28.8971	29.2059	28.9116	29.051	29.06	29.0001	29.1167			10.071	314	0.178736	0.268192	-0.103409	-1.44616	28.9542	29.0576	P56391	P56391	Cytochrome c oxidase subunit 6B1	Cox6b1	sp|P56391|CX6B1_MOUSE Cytochrome c oxidase subunit 6B1 OS=Mus musculus OX=10090 GN=Cox6b1 PE=1 SV=2	-0.103409	Cox6b1
31.7934	31.5461	31.6998	31.7908	31.3973	31.6935	31.5297	31.3461	31.2469	31.4426	31.1297	31.4814	+	HFD_LFD	15.241	629	0.00828442	0.0215182	0.290728	3.28032	31.6535	31.3627	P56395	P56395	Cytochrome b5	Cyb5a	sp|P56395|CYB5_MOUSE Cytochrome b5 OS=Mus musculus OX=10090 GN=Cyb5a PE=1 SV=2	0.290728	Cyb5a
26.8433	26.8801	27.1248	26.975	26.9078	26.9167	27.1404	26.91	26.9756	26.8127	26.991	27.0675			95.832	298	0.519093	0.633503	-0.041604	-0.668261	26.9413	26.9829	P56399	P56399	Ubiquitin carboxyl-terminal hydrolase 5	Usp5	sp|P56399|UBP5_MOUSE Ubiquitin carboxyl-terminal hydrolase 5 OS=Mus musculus OX=10090 GN=Usp5 PE=1 SV=1	-0.041604	Usp5
32.1188	32.1084	32.0888	32.0567	31.999	31.9302	32.2035	32.0349	32.0776	32.1042	32.1078	32.2614			56.3	4169	0.104787	0.174426	-0.081254	-1.78375	32.0503	32.1316	P56480	P56480	ATP synthase subunit beta, mitochondrial	Atp5b	sp|P56480|ATPB_MOUSE ATP synthase subunit beta, mitochondrial OS=Mus musculus OX=10090 GN=Atp5f1b PE=1 SV=2	-0.081254	Atp5b
22.6256	22.9468	21.9381	21.52	21.6781	22.5162	22.6049	23.0716	22.7896	23.3079	22.042	24.0714			34.407	6	0.059352	0.10685	-0.77712	-2.12668	22.2041	22.9812	P56528	P56528	ADP-ribosyl cyclase/cyclic ADP-ribose hydrolase 1	Cd38	sp|P56528|CD38_MOUSE ADP-ribosyl cyclase/cyclic ADP-ribose hydrolase 1 OS=Mus musculus OX=10090 GN=Cd38 PE=1 SV=2	-0.77712	Cd38
26.4026	26.4758	27.1644	26.8005	27.4167	26.0119	25.6059	25.7029	26.174	25.9283	26.6706	26.1548			10.505	59	0.0290856	0.059497	0.672538	2.54554	26.712	26.0394	P56565	P56565	Protein S100-A1	S100a1	sp|P56565|S10A1_MOUSE Protein S100-A1 OS=Mus musculus OX=10090 GN=S100a1 PE=1 SV=2	0.672538	S100a1
27.6529	27.9839	28.0714	27.6747	27.8131	27.8008	27.7875	27.7206	27.2602	27.5361	27.1682	27.6232			56.179	672	0.0274116	0.057275	0.316828	2.5801	27.8328	27.516	P56593	P56593	Cytochrome P450 2A12	Cyp2a12	sp|P56593|CP2AC_MOUSE Cytochrome P450 2A12 OS=Mus musculus OX=10090 GN=Cyp2a12 PE=1 SV=2	0.316828	Cyp2a12
27.6951	28.3233	27.8482	27.4791	26.8858	27.5968	27.3552	26.9109	26.8754	27.0602	27.3331	26.9213			55.606	186	0.0241618	0.0513269	0.562023	2.65364	27.638	27.076	P56654	P56654	Cytochrome P450 2C37	Cyp2c37	sp|P56654|CP237_MOUSE Cytochrome P450 2C37 OS=Mus musculus OX=10090 GN=Cyp2c37 PE=1 SV=2	0.562023	Cyp2c37
25.7304	26.0877	25.8966	25.5834	25.7805	25.8905	26.6644	26.7832	26.7209	26.7154	26.4564	26.5229	+	HFD_LFD	55.763	254	2.93281e-06	0	-0.815696	-9.34995	25.8282	26.6439	P56657	P56657	Cytochrome P450 2C40	Cyp2c40	sp|P56657|CP240_MOUSE Cytochrome P450 2C40 OS=Mus musculus OX=10090 GN=Cyp2c40 PE=1 SV=2	-0.815696	Cyp2c40
24.728	24.4427	24.3393	24.8856	24.3439	24.557	24.7409	24.694	24.9079	24.6641	24.683	24.8865			14.275	50	0.058831	0.106368	-0.213339	-2.13192	24.5494	24.7627	P56812	P56812	Programmed cell death protein 5	Pdcd5	sp|P56812|PDCD5_MOUSE Programmed cell death protein 5 OS=Mus musculus OX=10090 GN=Pdcd5 PE=1 SV=3	-0.213339	Pdcd5
26.7087	26.3319	26.2925	26.5926	26.5118	26.6181	26.8427	26.6258	26.621	26.6369	26.3925	26.6767			52.673	95	0.19888	0.293353	-0.123313	-1.37591	26.5093	26.6326	P56959	P56959	RNA-binding protein FUS	Fus	sp|P56959|FUS_MOUSE RNA-binding protein FUS OS=Mus musculus OX=10090 GN=Fus PE=1 SV=1	-0.123313	Fus
24.3173	24.2462	24.3766	24.5822	24.3819	24.383	24.6104	24.2888	24.3518	24.3546	24.3324	24.3039			78.491	11	0.912123	0.938657	0.00754833	0.113186	24.3812	24.3736	P57716	P57716	Nicastrin	Ncstn	sp|P57716|NICA_MOUSE Nicastrin OS=Mus musculus OX=10090 GN=Ncstn PE=1 SV=3	0.00754833	Ncstn
25.5725	25.2918	25.3408	25.7898	25.672	25.2722	25.4686	25.3331	25.2494	25.3903	25.3207	25.4279			28.823	102	0.217877	0.31749	0.124864	1.31496	25.4899	25.365	P57759	P57759	Endoplasmic reticulum resident protein 29	Erp29	sp|P57759|ERP29_MOUSE Endoplasmic reticulum resident protein 29 OS=Mus musculus OX=10090 GN=Erp29 PE=1 SV=2	0.124864	Erp29
28.1964	27.787	27.9687	28.1065	27.8827	28.0297	28.2497	28.1762	28.0986	28.1753	27.9175	28.2724			31.293	296	0.0858423	0.147314	-0.153117	-1.90548	27.9952	28.1483	P57776;P57776-3	P57776	Elongation factor 1-delta	Eef1d	sp|P57776|EF1D_MOUSE Elongation factor 1-delta OS=Mus musculus OX=10090 GN=Eef1d PE=1 SV=3;sp|P57776-3|EF1D_MOUSE Isoform 3 of Elongation factor 1-delta OS=Mus musculus OX=10090 GN=Eef1d	-0.153117	Eef1d
28.1052	28.0805	28.0054	28.1016	28.2078	28.1411	28.18	28.1744	28.1713	28.1942	28.0122	28.2406			104.98	1033	0.216919	0.31665	-0.055191	-1.31793	28.1069	28.1621	P57780;Q9JI91;O88990	P57780	Alpha-actinin-4	Actn4	sp|P57780|ACTN4_MOUSE Alpha-actinin-4 OS=Mus musculus OX=10090 GN=Actn4 PE=1 SV=1	-0.055191	Actn4
24.4795	24.1504	23.7024	24.4493	24.1743	24.0109	24.2681	24.3839	24.3284	24.4674	24.2736	24.6714			28.357	41	0.105377	0.175018	-0.237663	-1.78029	24.1611	24.3988	P57784	P57784	U2 small nuclear ribonucleoprotein A	Snrpa1	sp|P57784|RU2A_MOUSE U2 small nuclear ribonucleoprotein A OS=Mus musculus OX=10090 GN=Snrpa1 PE=1 SV=2	-0.237663	Snrpa1
24.1182	24.2206	23.383	24.873	26.1166	25.4633	25.0305	25.0294	24.5254	24.209	25.3278	24.6799			26.289	56	0.815983	0.87546	-0.104563	-0.238933	24.6958	24.8003	P58044	P58044	Isopentenyl-diphosphate Delta-isomerase 1	Idi1	sp|P58044|IDI1_MOUSE Isopentenyl-diphosphate Delta-isomerase 1 OS=Mus musculus OX=10090 GN=Idi1 PE=1 SV=1	-0.104563	Idi1
23.7577	23.6361	23.2857	23.7149	23.7159	23.7919	23.6868	23.6877	23.7042	23.9074	23.1896	23.7085			10.561	27	0.981175	0.985294	0.00299708	0.0241919	23.6504	23.6474	P58059	P58059	28S ribosomal protein S21, mitochondrial	Mrps21	sp|P58059|RT21_MOUSE 28S ribosomal protein S21, mitochondrial OS=Mus musculus OX=10090 GN=Mrps21 PE=1 SV=1	0.00299708	Mrps21
24.5212	24.3623	25.0429	24.4595	24.1782	24.6771	23.5398	24.458	23.8857	24.307	24.5097	24.1781			35.827	30	0.070218	0.124251	0.393791	2.02647	24.5402	24.1464	P58137	P58137	Acyl-coenzyme A thioesterase 8	Acot8	sp|P58137|ACOT8_MOUSE Acyl-coenzyme A thioesterase 8 OS=Mus musculus OX=10090 GN=Acot8 PE=1 SV=1	0.393791	Acot8
29.7524	29.7193	29.8044	29.9187	29.8722	29.7612	30.0666	29.9978	29.8713	29.9148	29.8202	30.0384	+	HFD_LFD	95.313	1671	0.0161052	0.036781	-0.146823	-2.89007	29.8047	29.9515	P58252	P58252	Elongation factor 2	Eef2	sp|P58252|EF2_MOUSE Elongation factor 2 OS=Mus musculus OX=10090 GN=Eef2 PE=1 SV=2	-0.146823	Eef2
25.9724	26.0578	25.8935	25.78	25.8632	25.8332	25.9226	25.5685	25.827	25.8418	25.5382	25.6542			111.34	239	0.0467669	0.0890236	0.174629	2.26752	25.9	25.7254	P58281;P58281-2	P58281	Dynamin-like 120 kDa protein, mitochondrial;Dynamin-like 120 kDa protein, form S1	Opa1	sp|P58281|OPA1_MOUSE Dynamin-like 120 kDa protein, mitochondrial OS=Mus musculus OX=10090 GN=Opa1 PE=1 SV=1;sp|P58281-2|OPA1_MOUSE Isoform 2 of Dynamin-like 120 kDa protein, mitochondrial OS=Mus musculus OX=10090 GN=Opa1	0.174629	Opa1
25.1094	25.0583	25.159	24.1135	25.2248	25.1113	25.5136	25.2222	25.2148	25.5319	25.059	25.3144			36.71	55	0.0938331	0.158797	-0.346611	-1.85138	24.9627	25.3093	P58389	P58389	Serine/threonine-protein phosphatase 2A activator	Ppp2r4	sp|P58389|PTPA_MOUSE Serine/threonine-protein phosphatase 2A activator OS=Mus musculus OX=10090 GN=Ptpa PE=1 SV=1	-0.346611	Ppp2r4
29.3259	29.4344	29.4232	29.3108	29.2145	29.6255	29.6037	29.3529	29.4308	29.5057	29.1702	29.512			50.478	701	0.646136	0.73854	-0.0401446	-0.473337	29.3891	29.4292	P58710	P58710	L-gulonolactone oxidase	Gulo	sp|P58710|GGLO_MOUSE L-gulonolactone oxidase OS=Mus musculus OX=10090 GN=Gulo PE=1 SV=3	-0.0401446	Gulo
24.0729	24.0206	23.8111	23.7824	24.0295	24.242	24.3673	24.2583	24.4305	24.4316	23.9502	24.1201			75.787	52	0.0299519	0.0604597	-0.266589	-2.52842	23.9931	24.2597	P58735	P58735	Sulfate anion transporter 1	Slc26a1	sp|P58735|S26A1_MOUSE Sulfate anion transporter 1 OS=Mus musculus OX=10090 GN=Slc26a1 PE=1 SV=1	-0.266589	Slc26a1
24.0293	23.3717	23.7826	23.6685	23.8559	23.8048	23.9726	23.7966	23.5215	23.9279	23.8877	23.9357			181.82	13	0.453192	0.572197	-0.088199	-0.780472	23.7521	23.8403	P58871	P58871	182 kDa tankyrase-1-binding protein	Tnks1bp1	sp|P58871|TB182_MOUSE 182 kDa tankyrase-1-binding protein OS=Mus musculus OX=10090 GN=Tnks1bp1 PE=1 SV=2	-0.088199	Tnks1bp1
24.8269	24.4565	24.5305	24.7501	24.7057	24.6486	24.2948	24.4477	24.5822	24.4294	24.2628	24.65			46.719	45	0.0328053	0.0656546	0.208555	2.47531	24.653	24.4445	P59017	P59017	Bcl-2-like protein 13	Bcl2l13	sp|P59017|B2L13_MOUSE Bcl-2-like protein 13 OS=Mus musculus OX=10090 GN=Bcl2l13 PE=1 SV=2	0.208555	Bcl2l13
24.9202	24.4608	24.6766	24.7905	24.7346	24.7792	24.5765	24.6012	24.6608	24.4273	24.5533	24.5982			136.45	36	0.049068	0.0916154	0.157411	2.23923	24.727	24.5696	P59242;P59242-2	P59242	Cingulin	Cgn	sp|P59242|CING_MOUSE Cingulin OS=Mus musculus OX=10090 GN=Cgn PE=1 SV=1;sp|P59242-2|CING_MOUSE Isoform 2 of Cingulin OS=Mus musculus OX=10090 GN=Cgn	0.157411	Cgn
25.3256	25.0285	25.1729	25.066	25.1854	25.1253	25.257	25.3947	25.3514	25.4956	25.4398	25.7831	+	HFD_LFD	48.968	83	0.00523853	0.0155818	-0.302986	-3.5534	25.1506	25.4536	P59325	P59325	Eukaryotic translation initiation factor 5	Eif5	sp|P59325|IF5_MOUSE Eukaryotic translation initiation factor 5 OS=Mus musculus OX=10090 GN=Eif5 PE=1 SV=1	-0.302986	Eif5
23.5075	22.643	23.1222	23.4606	23.1519	23.1902	22.7304	22.9833	23.0272	23.0314	23.7088	23.0433			40.693	8	0.627919	0.726746	0.091814	0.499963	23.1792	23.0874	P59913	P59913	Protein-L-isoaspartate O-methyltransferase domain-containing protein 1	Pcmtd1	sp|P59913|PCMD1_MOUSE Protein-L-isoaspartate O-methyltransferase domain-containing protein 1 OS=Mus musculus OX=10090 GN=Pcmtd1 PE=1 SV=1	0.091814	Pcmtd1
26.885	26.6899	26.4552	26.9	26.474	26.4034	26.693	26.5412	26.5139	26.9218	27.0266	26.8022			19.667	87	0.373616	0.490444	-0.115199	-0.931339	26.6346	26.7498	P59999	P59999	Actin-related protein 2/3 complex subunit 4	Arpc4	sp|P59999|ARPC4_MOUSE Actin-related protein 2/3 complex subunit 4 OS=Mus musculus OX=10090 GN=Arpc4 PE=1 SV=3	-0.115199	Arpc4
26.2842	25.9999	26.0071	26.0798	27.2304	26.0736	23.9644	26.1059	26.2363	26.0601	26.0219	26.3802			7.7412	49	0.273661	0.381345	0.484352	1.15829	26.2791	25.7948	P60060	P60060	Protein transport protein Sec61 subunit gamma	Sec61g	sp|P60060|SC61G_MOUSE Protein transport protein Sec61 subunit gamma OS=Mus musculus OX=10090 GN=Sec61g PE=3 SV=1	0.484352	Sec61g
24.6711	24.4467	24.5614	24.4138	24.4372	24.7232	24.5812	24.6432	24.7809	24.5715	24.6715	24.6693			50.213	36	0.104436	0.173875	-0.110684	-1.78581	24.5423	24.6529	P60122	P60122	RuvB-like 1	Ruvbl1	sp|P60122|RUVB1_MOUSE RuvB-like 1 OS=Mus musculus OX=10090 GN=Ruvbl1 PE=1 SV=1	-0.110684	Ruvbl1
25.7509	25.7718	25.6717	25.877	26.1269	25.699	26.0967	25.7689	25.7066	25.8277	25.6991	25.9949			52.22	146	0.738579	0.814467	-0.0327571	-0.343165	25.8162	25.849	P60229	P60229	Eukaryotic translation initiation factor 3 subunit E	Eif3e	sp|P60229|EIF3E_MOUSE Eukaryotic translation initiation factor 3 subunit E OS=Mus musculus OX=10090 GN=Eif3e PE=1 SV=1	-0.0327571	Eif3e
24.6159	24.2867	24.4599	24.6262	24.3547	24.2252	24.8721	24.3034	24.619	24.4834	24.4881	24.6819			23.026	51	0.194706	0.287403	-0.14653	-1.38995	24.4281	24.5746	P60334	P60334	Cysteine dioxygenase type 1	Cdo1	sp|P60334|CDO1_MOUSE Cysteine dioxygenase type 1 OS=Mus musculus OX=10090 GN=Cdo1 PE=1 SV=1	-0.14653	Cdo1
27.5991	27.3753	27.4068	27.5871	27.5007	27.5235	27.6514	27.5892	27.5843	27.5897	27.3651	27.5853			37.497	416	0.286957	0.396556	-0.0621096	-1.12478	27.4987	27.5609	P60335;P57724	P60335	Poly(rC)-binding protein 1	Pcbp1	sp|P60335|PCBP1_MOUSE Poly(rC)-binding protein 1 OS=Mus musculus OX=10090 GN=Pcbp1 PE=1 SV=1	-0.0621096	Pcbp1
24.7414	24.7626	24.7899	24.7919	24.6595	24.7122	24.6326	24.6608	24.5859	24.5484	24.3955	24.5149	+	HFD_LFD	68.016	89	0.0017232	0.00665152	0.186581	4.23751	24.7429	24.5564	P60670;P60670-2	P60670	Nuclear protein localization protein 4 homolog	Nploc4	sp|P60670|NPL4_MOUSE Nuclear protein localization protein 4 homolog OS=Mus musculus OX=10090 GN=Nploc4 PE=1 SV=3;sp|P60670-2|NPL4_MOUSE Isoform 2 of Nuclear protein localization protein 4 homolog OS=Mus musculus OX=10090 GN=Nploc4	0.186581	Nploc4
28.8476	21.4672	28.9867	29.5039	21.5631	28.8452	28.9484	29.1351	29.1216	29.1104	29.3684	29.4848			41.736	67	0.125969	0.202678	-2.65913	-1.66954	26.5356	29.1948	P60710	P60710	Actin, cytoplasmic 1;Actin, cytoplasmic 1, N-terminally processed	Actb	sp|P60710|ACTB_MOUSE Actin, cytoplasmic 1 OS=Mus musculus OX=10090 GN=Actb PE=1 SV=1	-2.65913	Actb
25.5501	25.541	25.3742	25.5747	25.6154	25.7635	25.9685	25.7767	25.992	25.6689	25.7516	25.7365	+	HFD_LFD	21.258	121	0.008075	0.0210868	-0.245857	-3.29547	25.5698	25.8157	P60766;P60766-1;Q8R527;Q9ER71;Q9ER71-2	P60766	Cell division control protein 42 homolog	Cdc42	sp|P60766|CDC42_MOUSE Cell division control protein 42 homolog OS=Mus musculus OX=10090 GN=Cdc42 PE=1 SV=2;sp|P60766-1|CDC42_MOUSE Isoform 1 of Cell division control protein 42 homolog OS=Mus musculus OX=10090 GN=Cdc42	-0.245857	Cdc42
28.3906	28.3441	28.2772	28.469	28.5075	28.3564	28.5796	28.5957	28.5004	28.4817	28.2524	28.6131			46.153	643	0.111609	0.184759	-0.113015	-1.74484	28.3908	28.5038	P60843	P60843	Eukaryotic initiation factor 4A-I	Eif4a1	sp|P60843|IF4A1_MOUSE Eukaryotic initiation factor 4A-I OS=Mus musculus OX=10090 GN=Eif4a1 PE=1 SV=1	-0.113015	Eif4a1
27.2949	26.9797	27.0153	27.7029	27.0345	27.3547	27.4575	27.5954	27.3801	27.5627	27.0513	27.5513			13.373	142	0.181124	0.270915	-0.202713	-1.43749	27.2303	27.4331	P60867	P60867	40S ribosomal protein S20	Rps20	sp|P60867|RS20_MOUSE 40S ribosomal protein S20 OS=Mus musculus OX=10090 GN=Rps20 PE=1 SV=1	-0.202713	Rps20
24.3953	24.2816	24.337	24.3496	24.508	24.5564	24.2292	25.2277	24.5321	21.578	25.4362	24.3658			23.707	16	0.762069	0.833832	0.176472	0.311159	24.4046	24.2282	P61021	P61021	Ras-related protein Rab-5B	Rab5b	sp|P61021|RAB5B_MOUSE Ras-related protein Rab-5B OS=Mus musculus OX=10090 GN=Rab5b PE=1 SV=1	0.176472	Rab5b
24.2121	23.8517	23.9704	22.465	24.022	24.4315	23.8214	23.6419	23.7332	23.9318	23.6466	23.7617			22.432	20	0.814655	0.874558	0.0693261	0.240694	23.8254	23.7561	P61022	P61022	Calcineurin B homologous protein 1	Chp1	sp|P61022|CHP1_MOUSE Calcineurin B homologous protein 1 OS=Mus musculus OX=10090 GN=Chp1 PE=1 SV=2	0.0693261	Chp1
24.7326	25.2353	25.1505	25.0354	24.4916	25.0592	24.7584	25.2119	25.2236	25.1256	25.3315	25.5339			22.541	52	0.144402	0.223993	-0.24671	-1.58345	24.9508	25.1975	P61027	P61027	Ras-related protein Rab-10	Rab10	sp|P61027|RAB10_MOUSE Ras-related protein Rab-10 OS=Mus musculus OX=10090 GN=Rab10 PE=1 SV=1	-0.24671	Rab10
26.5533	26.2548	25.5194	26.4493	26.2491	26.7439	26.1766	26.8597	26.9615	26.7821	26.4117	26.4214			16.687	52	0.181878	0.272096	-0.307191	-1.43477	26.295	26.6022	P61079;P62838;Q6ZWY6;P61080	P61079	Ubiquitin-conjugating enzyme E2 D3;Ubiquitin-conjugating enzyme E2 D2	Ube2d3;Ube2d2	sp|P61079|UB2D3_MOUSE Ubiquitin-conjugating enzyme E2 D3 OS=Mus musculus OX=10090 GN=Ube2d3 PE=1 SV=1;sp|P62838|UB2D2_MOUSE Ubiquitin-conjugating enzyme E2 D2 OS=Mus musculus OX=10090 GN=Ube2d2 PE=1 SV=1	-0.307191	Ube2d3
25.0735	25.0831	25.0369	25.1728	25.3323	25.0356	25.3565	25.0936	25.0403	25.0535	25.0356	25.3141			22.406	118	0.733315	0.8117	-0.026576	-0.350389	25.1224	25.1489	P61087	P61087	Ubiquitin-conjugating enzyme E2 K	Ube2k	sp|P61087|UBE2K_MOUSE Ubiquitin-conjugating enzyme E2 K OS=Mus musculus OX=10090 GN=Ube2k PE=1 SV=3	-0.026576	Ube2k
26.958	26.7806	26.7613	27.0283	26.7727	26.9045	26.6071	26.9439	26.9499	26.9125	26.6614	26.8615			17.138	167	0.571457	0.681929	0.0448418	0.585083	26.8676	26.8227	P61089;Q9CQ37	P61089	Ubiquitin-conjugating enzyme E2 N	Ube2n	sp|P61089|UBE2N_MOUSE Ubiquitin-conjugating enzyme E2 N OS=Mus musculus OX=10090 GN=Ube2n PE=1 SV=1	0.0448418	Ube2n
25.9945	26.0569	25.8483	26.3525	25.9609	25.9517	26.2183	26.1031	26.12	26.2401	25.8742	26.1899			44.76	168	0.303966	0.414204	-0.0967986	-1.08363	26.0275	26.1243	P61161	P61161	Actin-related protein 2	Actr2	sp|P61161|ARP2_MOUSE Actin-related protein 2 OS=Mus musculus OX=10090 GN=Actr2 PE=1 SV=1	-0.0967986	Actr2
24.4415	24.4752	24.323	24.6083	24.6505	24.3731	24.5608	24.8026	24.4624	24.4271	24.2314	24.5223			51.596	52	0.813223	0.873086	-0.0224857	-0.242594	24.4786	24.5011	P61202;P61202-2	P61202	COP9 signalosome complex subunit 2	Cops2	sp|P61202|CSN2_MOUSE COP9 signalosome complex subunit 2 OS=Mus musculus OX=10090 GN=Cops2 PE=1 SV=1;sp|P61202-2|CSN2_MOUSE Isoform 2 of COP9 signalosome complex subunit 2 OS=Mus musculus OX=10090 GN=Cops2	-0.0224857	Cops2
27.9916	28.0879	28.1315	28.4763	28.2376	28.2153	28.0791	28.1301	28.0429	28.1885	27.953	28.1924			20.601	396	0.261426	0.368435	0.0923694	1.19028	28.19	28.0977	P61205;P84078;Q8BSL7	P61205	ADP-ribosylation factor 3;ADP-ribosylation factor 1;ADP-ribosylation factor 2	Arf3;Arf1;Arf2	sp|P61205|ARF3_MOUSE ADP-ribosylation factor 3 OS=Mus musculus OX=10090 GN=Arf3 PE=2 SV=2;sp|P84078|ARF1_MOUSE ADP-ribosylation factor 1 OS=Mus musculus OX=10090 GN=Arf1 PE=1 SV=2;sp|Q8BSL7|ARF2_MOUSE ADP-ribosylation factor 2 OS=Mus musculus OX=10090 GN=A	0.0923694	Arf3
25.7154	25.7471	25.3948	25.6138	25.695	25.7599	25.421	25.6469	25.498	25.5643	25.5654	25.5889			20.411	95	0.128413	0.2057	0.106908	1.6575	25.6543	25.5474	P61211	P61211	ADP-ribosylation factor-like protein 1	Arl1	sp|P61211|ARL1_MOUSE ADP-ribosylation factor-like protein 1 OS=Mus musculus OX=10090 GN=Arl1 PE=1 SV=1	0.106908	Arl1
26.4644	26.5858	26.7351	26.678	26.6263	26.5073	26.5666	26.6657	26.5697	26.5569	26.5591	26.6711			67.314	135	0.978664	0.983951	0.001297	0.0274202	26.5995	26.5982	P61222	P61222	ATP-binding cassette sub-family E member 1	Abce1	sp|P61222|ABCE1_MOUSE ATP-binding cassette sub-family E member 1 OS=Mus musculus OX=10090 GN=Abce1 PE=1 SV=1	0.001297	Abce1
27.0296	27.3019	27.0421	27.1821	27.2382	27.1496	27.4116	27.426	27.3084	27.514	27.0658	27.4			17.258	77	0.0288268	0.0594434	-0.197074	-2.55075	27.1572	27.3543	P61255	P61255	60S ribosomal protein L26	Rpl26	sp|P61255|RL26_MOUSE 60S ribosomal protein L26 OS=Mus musculus OX=10090 GN=Rpl26 PE=1 SV=1	-0.197074	Rpl26
23.3951	23.7876	23.5548	23.1445	23.4822	23.3262	23.1352	23.6005	23.2713	22.966	24.0601	23.3095			29.506	25	0.756951	0.829966	0.0579672	0.318102	23.4484	23.3904	P61290	P61290	Proteasome activator complex subunit 3	Psme3	sp|P61290|PSME3_MOUSE Proteasome activator complex subunit 3 OS=Mus musculus OX=10090 GN=Psme3 PE=1 SV=1	0.0579672	Psme3
28.0362	28.1728	28.1733	28.1293	28.0906	28.1525	28.3829	28.4272	28.3116	28.3962	28.0705	28.4218	+	HFD_LFD	15.798	308	0.00570012	0.0166266	-0.209235	-3.50276	28.1258	28.335	P61358	P61358	60S ribosomal protein L27	Rpl27	sp|P61358|RL27_MOUSE 60S ribosomal protein L27 OS=Mus musculus OX=10090 GN=Rpl27 PE=1 SV=2	-0.209235	Rpl27
29.4007	29.1012	29.5188	29.5851	29.4823	29.3539	29.1984	29.1764	29.2689	29.0803	29.0043	29.2834	+	HFD_LFD	11.985	366	0.0163341	0.0370072	0.238376	2.88183	29.407	29.1686	P61458	P61458	Pterin-4-alpha-carbinolamine dehydratase	Pcbd1	sp|P61458|PHS_MOUSE Pterin-4-alpha-carbinolamine dehydratase OS=Mus musculus OX=10090 GN=Pcbd1 PE=1 SV=2	0.238376	Pcbd1
26.5601	26.6684	26.1759	26.316	26.7292	26.4484	27.0875	26.7396	26.794	26.7705	26.8039	26.8801	+	HFD_LFD	10.275	58	0.00486831	0.0147473	-0.362913	-3.59747	26.483	26.8459	P61514	P61514	60S ribosomal protein L37a	Rpl37a	sp|P61514|RL37A_MOUSE 60S ribosomal protein L37a OS=Mus musculus OX=10090 GN=Rpl37a PE=1 SV=2	-0.362913	Rpl37a
25.7153	25.7368	25.5481	25.7297	25.5745	25.8985	26.0802	26.0541	25.9578	26.0674	25.7629	25.8199	+	HFD_LFD	52.264	130	0.00712772	0.0195169	-0.256574	-3.36947	25.7005	25.957	P61620;Q9JLR1	P61620	Protein transport protein Sec61 subunit alpha isoform 1	Sec61a1	sp|P61620|S61A1_MOUSE Protein transport protein Sec61 subunit alpha isoform 1 OS=Mus musculus OX=10090 GN=Sec61a1 PE=1 SV=2	-0.256574	Sec61a1
26.4886	26.7125	26.6428	26.9224	26.6975	26.6729	26.5491	26.6585	26.6186	26.5379	26.6454	26.5304			20.396	121	0.138061	0.217651	0.0994542	1.61189	26.6894	26.59	P61750	P61750	ADP-ribosylation factor 4	Arf4	sp|P61750|ARF4_MOUSE ADP-ribosylation factor 4 OS=Mus musculus OX=10090 GN=Arf4 PE=1 SV=2	0.0994542	Arf4
24.4059	24.2279	24.4059	24.3963	24.5437	24.1573	22.8071	24.2013	23.3951	24.1948	24.2074	22.1628			22.435	10	0.037059	0.0733333	0.861441	2.40404	24.3562	23.4947	P61759	P61759	Prefoldin subunit 3	Vbp1	sp|P61759|PFD3_MOUSE Prefoldin subunit 3 OS=Mus musculus OX=10090 GN=Vbp1 PE=1 SV=2	0.861441	Vbp1
25.6319	25.5752	25.3769	25.6169	25.7761	25.5841	25.8051	25.7991	25.695	25.7001	25.5381	25.7545			12.497	78	0.0954886	0.160352	-0.121812	-1.8407	25.5935	25.7153	P61804	P61804	Dolichyl-diphosphooligosaccharide--protein glycosyltransferase subunit DAD1	Dad1	sp|P61804|DAD1_MOUSE Dolichyl-diphosphooligosaccharide--protein glycosyltransferase subunit DAD1 OS=Mus musculus OX=10090 GN=Dad1 PE=1 SV=3	-0.121812	Dad1
29.0697	29.1587	29.0323	28.8379	28.6353	28.9429	28.9959	28.7283	28.8497	28.8846	28.7705	28.8991			56.451	920	0.312843	0.424206	0.0914412	1.06285	28.9461	28.8547	P61922;P61922-2	P61922	4-aminobutyrate aminotransferase, mitochondrial	Abat	sp|P61922|GABT_MOUSE 4-aminobutyrate aminotransferase, mitochondrial OS=Mus musculus OX=10090 GN=Abat PE=1 SV=1;sp|P61922-2|GABT_MOUSE Isoform 2 of 4-aminobutyrate aminotransferase, mitochondrial OS=Mus musculus OX=10090 GN=Abat	0.0914412	Abat
26.3128	26.3997	26.6346	26.6933	26.5532	26.3649	26.5079	26.4802	26.4476	26.4808	26.567	26.4519			20.198	87	0.954593	0.969038	0.00385888	0.0583842	26.4931	26.4892	P61924	P61924	Coatomer subunit zeta-1	Copz1	sp|P61924|COPZ1_MOUSE Coatomer subunit zeta-1 OS=Mus musculus OX=10090 GN=Copz1 PE=1 SV=1	0.00385888	Copz1
26.5568	26.0869	26.7148	26.468	26.1704	26.384	26.9252	26.3543	26.3758	26.258	26.4495	26.4935			9.1175	70	0.572847	0.683062	-0.0792462	-0.582936	26.3968	26.4761	P61961	P61961	Ubiquitin-fold modifier 1	Ufm1	sp|P61961|UFM1_MOUSE Ubiquitin-fold modifier 1 OS=Mus musculus OX=10090 GN=Ufm1 PE=1 SV=1	-0.0792462	Ufm1
26.0263	25.7754	25.9863	25.7437	26.2941	25.8283	26.1318	25.8498	25.8244	25.6924	26.1964	25.7768			14.478	41	0.802321	0.864816	0.0304311	0.257091	25.9424	25.9119	P61971	P61971	Nuclear transport factor 2	Nutf2	sp|P61971|NTF2_MOUSE Nuclear transport factor 2 OS=Mus musculus OX=10090 GN=Nutf2 PE=1 SV=1	0.0304311	Nutf2
28.4161	28.0751	28.1448	28.2996	28.2708	28.2479	28.3899	28.3552	28.3559	28.3728	28.116	28.3602			50.976	624	0.229522	0.331003	-0.0826403	-1.27976	28.2424	28.325	P61979;P61979-2;P61979-3	P61979	Heterogeneous nuclear ribonucleoprotein K	Hnrnpk	sp|P61979|HNRPK_MOUSE Heterogeneous nuclear ribonucleoprotein K OS=Mus musculus OX=10090 GN=Hnrnpk PE=1 SV=1;sp|P61979-2|HNRPK_MOUSE Isoform 2 of Heterogeneous nuclear ribonucleoprotein K OS=Mus musculus OX=10090 GN=Hnrnpk;sp|P61979-3|HNRPK_MOUSE Isoform 3	-0.0826403	Hnrnpk
27.682	28.0351	28.0672	28.0774	28.4637	27.9429	27.9035	27.9326	27.8466	27.7523	28.083	28.2589			28.302	216	0.533447	0.647643	0.0818907	0.644997	28.0447	27.9628	P61982	P61982	14-3-3 protein gamma;14-3-3 protein gamma, N-terminally processed	Ywhag	sp|P61982|1433G_MOUSE 14-3-3 protein gamma OS=Mus musculus OX=10090 GN=Ywhag PE=1 SV=2	0.0818907	Ywhag
23.6717	23.6239	23.4649	23.8081	23.6153	23.6501	23.6015	23.7181	23.8917	23.7544	23.5645	23.1894			23.399	37	0.863663	0.906672	0.0190643	0.176188	23.639	23.6199	P62071	P62071	Ras-related protein R-Ras2	Rras2	sp|P62071|RRAS2_MOUSE Ras-related protein R-Ras2 OS=Mus musculus OX=10090 GN=Rras2 PE=1 SV=1	0.0190643	Rras2
28.179	27.9203	27.9507	27.8322	28.0317	27.9731	28.1308	27.71	27.9778	27.9162	27.4369	27.9216			10.458	137	0.257081	0.363396	0.132299	1.20193	27.9812	27.8489	P62075	P62075	Mitochondrial import inner membrane translocase subunit Tim13	Timm13	sp|P62075|TIM13_MOUSE Mitochondrial import inner membrane translocase subunit Tim13 OS=Mus musculus OX=10090 GN=Timm13 PE=1 SV=1	0.132299	Timm13
25.0534	24.4506	24.7322	24.9172	24.7171	24.8197	25.0054	24.6799	24.9043	24.6026	24.583	24.6578			9.2864	41	0.704434	0.788111	0.0428352	0.390392	24.7817	24.7388	P62077	P62077	Mitochondrial import inner membrane translocase subunit Tim8 B	Timm8b	sp|P62077|TIM8B_MOUSE Mitochondrial import inner membrane translocase subunit Tim8 B OS=Mus musculus OX=10090 GN=Timm8b PE=1 SV=1	0.0428352	Timm8b
28.9485	28.5173	28.6736	28.6258	28.6469	28.7404	28.7249	28.8065	28.7962	28.8052	28.8323	28.9207			22.127	296	0.0881048	0.151137	-0.122236	-1.88971	28.6921	28.8143	P62082	P62082	40S ribosomal protein S7	Rps7	sp|P62082|RS7_MOUSE 40S ribosomal protein S7 OS=Mus musculus OX=10090 GN=Rps7 PE=2 SV=1	-0.122236	Rps7
24.846	24.0814	24.5287	25.0148	24.6962	24.7723	24.6137	24.6775	24.8627	24.7536	24.3765	24.5919			37.54	53	0.944699	0.96219	0.0105696	0.0711276	24.6566	24.646	P62137	P62137	Serine/threonine-protein phosphatase PP1-alpha catalytic subunit	Ppp1ca	sp|P62137|PP1A_MOUSE Serine/threonine-protein phosphatase PP1-alpha catalytic subunit OS=Mus musculus OX=10090 GN=Ppp1ca PE=1 SV=1	0.0105696	Ppp1ca
25.8727	25.7073	25.6436	25.7757	25.9122	25.7788	25.8989	25.8585	26.0818	25.8913	26.1276	26.0323	+	HFD_LFD	37.186	140	0.00880801	0.0230135	-0.200018	-3.2441	25.7817	25.9817	P62141	P62141	Serine/threonine-protein phosphatase PP1-beta catalytic subunit	Ppp1cb	sp|P62141|PP1B_MOUSE Serine/threonine-protein phosphatase PP1-beta catalytic subunit OS=Mus musculus OX=10090 GN=Ppp1cb PE=1 SV=3	-0.200018	Ppp1cb
26.8394	26.58	26.5387	26.8643	26.6258	26.8812	26.9606	26.6788	26.7871	26.6944	26.7891	26.8856			49.184	239	0.341574	0.455593	-0.0776984	-0.998524	26.7216	26.7993	P62192	P62192	26S protease regulatory subunit 4	Psmc1	sp|P62192|PRS4_MOUSE 26S proteasome regulatory subunit 4 OS=Mus musculus OX=10090 GN=Psmc1 PE=1 SV=1	-0.0776984	Psmc1
26.8352	26.7078	26.9345	26.8976	27.0656	26.8131	26.687	26.6618	26.7878	26.693	26.6999	26.7756	+	HFD_LFD	45.626	247	0.0148764	0.0344552	0.158127	2.93642	26.8756	26.7175	P62196	P62196	26S protease regulatory subunit 8	Psmc5	sp|P62196|PRS8_MOUSE 26S proteasome regulatory subunit 8 OS=Mus musculus OX=10090 GN=Psmc5 PE=1 SV=1	0.158127	Psmc5
28.2697	28.4484	28.3143	28.5824	28.4157	28.2883	28.6486	28.5271	28.3876	28.5286	28.1067	28.6046			24.205	341	0.412064	0.529301	-0.0807495	-0.855952	28.3864	28.4672	P62242	P62242	40S ribosomal protein S8	Rps8	sp|P62242|RS8_MOUSE 40S ribosomal protein S8 OS=Mus musculus OX=10090 GN=Rps8 PE=1 SV=2	-0.0807495	Rps8
27.7054	27.7409	27.5505	27.7409	27.6122	27.7526	27.8832	27.9148	27.7787	27.8625	27.5042	28.0506			14.839	140	0.101119	0.16813	-0.148576	-1.80564	27.6837	27.8323	P62245	P62245	40S ribosomal protein S15a	Rps15a	sp|P62245|RS15A_MOUSE 40S ribosomal protein S15a OS=Mus musculus OX=10090 GN=Rps15a PE=1 SV=2	-0.148576	Rps15a
28.8869	28.7223	28.8302	28.967	28.8959	28.8853	29.0705	29.0168	29.1676	29.0284	28.8671	28.9857	+	HFD_LFD	29.174	519	0.0131203	0.0314431	-0.158082	-3.00988	28.8646	29.0227	P62259;O70456	P62259	14-3-3 protein epsilon	Ywhae	sp|P62259|1433E_MOUSE 14-3-3 protein epsilon OS=Mus musculus OX=10090 GN=Ywhae PE=1 SV=1	-0.158082	Ywhae
28.6636	28.5133	28.4688	28.7924	28.6395	28.5602	28.8162	28.622	28.6675	28.5815	28.4875	28.7704			16.273	201	0.474785	0.589183	-0.0512133	-0.742637	28.6063	28.6575	P62264	P62264	40S ribosomal protein S14	Rps14	sp|P62264|RS14_MOUSE 40S ribosomal protein S14 OS=Mus musculus OX=10090 GN=Rps14 PE=1 SV=3	-0.0512133	Rps14
27.6983	27.7325	27.2973	27.7533	28.6842	27.8451	28.3099	28.0259	28.1081	28.0877	28.1166	28.2425			15.807	80	0.133184	0.211624	-0.313342	-1.63458	27.8351	28.1485	P62267	P62267	40S ribosomal protein S23	Rps23	sp|P62267|RS23_MOUSE 40S ribosomal protein S23 OS=Mus musculus OX=10090 GN=Rps23 PE=1 SV=3	-0.313342	Rps23
27.9696	27.9572	27.9222	28.1415	27.9834	28.0172	28.3951	28.1453	28.23	28.2165	27.8393	28.165			17.718	255	0.0659895	0.117949	-0.166657	-2.06359	27.9985	28.1652	P62270	P62270	40S ribosomal protein S18	Rps18	sp|P62270|RS18_MOUSE 40S ribosomal protein S18 OS=Mus musculus OX=10090 GN=Rps18 PE=1 SV=3	-0.166657	Rps18
27.0563	27.1675	26.7175	26.9873	27.0156	27.1181	27.3512	27.4133	27.2701	27.3484	27.0668	27.1627	+	HFD_LFD	18.431	351	0.0115991	0.0289485	-0.258354	-3.0821	27.0104	27.2687	P62281	P62281	40S ribosomal protein S11	Rps11	sp|P62281|RS11_MOUSE 40S ribosomal protein S11 OS=Mus musculus OX=10090 GN=Rps11 PE=1 SV=3	-0.258354	Rps11
28.1583	28.4636	28.1213	28.4639	28.391	28.2523	28.4548	28.4365	28.3743	28.4701	28.1928	28.4366			17.222	309	0.280636	0.390112	-0.085791	-1.14055	28.3084	28.3942	P62301	P62301	40S ribosomal protein S13	Rps13	sp|P62301|RS13_MOUSE 40S ribosomal protein S13 OS=Mus musculus OX=10090 GN=Rps13 PE=1 SV=2	-0.085791	Rps13
25.4111	25.7076	25.7752	25.5934	25.7266	22.3733	25.8803	25.4532	25.6632	25.5584	22.8468	25.6877			10.803	15	0.909958	0.93751	-0.0837371	-0.115989	25.0979	25.1816	P62305	P62305	Small nuclear ribonucleoprotein E	Snrpe	sp|P62305|RUXE_MOUSE Small nuclear ribonucleoprotein E OS=Mus musculus OX=10090 GN=Snrpe PE=1 SV=1	-0.0837371	Snrpe
24.8052	24.641	24.2914	24.2347	24.7845	24.5323	24.6643	24.5151	24.6776	24.5296	24.8033	25.0609			8.496	28	0.242929	0.348066	-0.160281	-1.241	24.5482	24.7085	P62309	P62309	Small nuclear ribonucleoprotein G	Snrpg	sp|P62309|RUXG_MOUSE Small nuclear ribonucleoprotein G OS=Mus musculus OX=10090 GN=Snrpg PE=1 SV=1	-0.160281	Snrpg
25.9966	26.5244	26.7187	27.2028	25.8027	26.2998	26.6285	26.733	26.0531	26.3692	26.2527	26.8147			13.281	37	0.836053	0.889463	-0.0510337	-0.212411	26.4242	26.4752	P62315	P62315	Small nuclear ribonucleoprotein Sm D1	Snrpd1	sp|P62315|SMD1_MOUSE Small nuclear ribonucleoprotein Sm D1 OS=Mus musculus OX=10090 GN=Snrpd1 PE=1 SV=1	-0.0510337	Snrpd1
25.5842	25.2141	25.3672	25.5309	25.4492	25.4002	25.5889	25.4876	25.6366	25.5553	25.1957	25.5555			13.527	109	0.368774	0.485144	-0.0789347	-0.941217	25.4243	25.5032	P62317	P62317	Small nuclear ribonucleoprotein Sm D2	Snrpd2	sp|P62317|SMD2_MOUSE Small nuclear ribonucleoprotein Sm D2 OS=Mus musculus OX=10090 GN=Snrpd2 PE=1 SV=1	-0.0789347	Snrpd2
25.6165	25.4813	25.5554	25.5016	25.3284	25.5606	26.0474	25.6785	25.6123	25.6924	25.7477	25.8649	+	HFD_LFD	13.916	61	0.00586846	0.0169769	-0.266539	-3.48535	25.5073	25.7739	P62320	P62320	Small nuclear ribonucleoprotein Sm D3	Snrpd3	sp|P62320|SMD3_MOUSE Small nuclear ribonucleoprotein Sm D3 OS=Mus musculus OX=10090 GN=Snrpd3 PE=1 SV=1	-0.266539	Snrpd3
25.5075	25.3433	25.1908	25.5525	25.5749	25.6346	25.1657	25.4948	25.4196	25.3361	25.2806	25.2606			20.082	69	0.122519	0.198185	0.141024	1.68689	25.4673	25.3262	P62331	P62331	ADP-ribosylation factor 6	Arf6	sp|P62331|ARF6_MOUSE ADP-ribosylation factor 6 OS=Mus musculus OX=10090 GN=Arf6 PE=1 SV=2	0.141024	Arf6
26.858	26.9255	26.9673	26.964	26.8187	26.8428	26.8785	26.8851	26.8102	26.7144	26.9063	26.8638			44.172	239	0.205325	0.301899	0.0530017	1.35471	26.8961	26.8431	P62334	P62334	26S protease regulatory subunit 10B	Psmc6	sp|P62334|PRS10_MOUSE 26S proteasome regulatory subunit 10B OS=Mus musculus OX=10090 GN=Psmc6 PE=1 SV=1	0.0530017	Psmc6
25.476	25.2241	25.067	24.7547	25.059	25.4426	24.8608	25.5014	25.3485	24.9221	25.0684	25.1421			10.99	37	0.84505	0.89456	0.0299969	0.200577	25.1706	25.1406	P62627	P62627	Dynein light chain roadblock-type 1	Dynlrb1	sp|P62627|DLRB1_MOUSE Dynein light chain roadblock-type 1 OS=Mus musculus OX=10090 GN=Dynlrb1 PE=1 SV=3	0.0299969	Dynlrb1
27.6948	27.7443	27.2608	27.5563	27.6877	27.7198	28.0037	28.061	27.9788	27.9153	27.7196	27.8102	+	HFD_LFD	29.597	522	0.00764621	0.0201574	-0.304137	-3.3278	27.6106	27.9148	P62702	P62702	40S ribosomal protein S4, X isoform	Rps4x	sp|P62702|RS4X_MOUSE 40S ribosomal protein S4, X isoform OS=Mus musculus OX=10090 GN=Rps4x PE=1 SV=2	-0.304137	Rps4x
27.0804	27.1808	26.0368	26.5465	27.004	27.1957	27.4627	27.4917	27.2357	27.2311	27.053	27.1129			20.732	158	0.0618436	0.111131	-0.423809	-2.10224	26.8407	27.2645	P62717	P62717	60S ribosomal protein L18a	Rpl18a	sp|P62717|RL18A_MOUSE 60S ribosomal protein L18a OS=Mus musculus OX=10090 GN=Rpl18a PE=1 SV=1	-0.423809	Rpl18a
24.2064	24.2015	24.098	23.9264	22.6228	23.9815	21.5861	23.8804	24.2514	24.2784	24.1402	23.9722			17.018	17	0.75945	0.832034	0.154675	0.31471	23.8394	23.6848	P62743	P62743	AP-2 complex subunit sigma	Ap2s1	sp|P62743|AP2S1_MOUSE AP-2 complex subunit sigma OS=Mus musculus OX=10090 GN=Ap2s1 PE=1 SV=1	0.154675	Ap2s1
22.8714	23.2108	22.5957	23.4564	21.829	23.1775	22.7853	23.3869	22.9831	23.4328	22.9537	22.8196			22.338	9	0.460576	0.577384	-0.203463	-0.767404	22.8568	23.0602	P62748	P62748	Hippocalcin-like protein 1	Hpcal1	sp|P62748|HPCL1_MOUSE Hippocalcin-like protein 1 OS=Mus musculus OX=10090 GN=Hpcal1 PE=1 SV=2	-0.203463	Hpcal1
28.0899	28.1573	28.2324	28.3756	28.1079	28.0337	28.3962	28.1748	28.3503	28.1645	27.9048	28.2457			17.695	193	0.656223	0.744701	-0.0399087	-0.458749	28.1661	28.206	P62751	P62751	60S ribosomal protein L23a	Rpl23a	sp|P62751|RL23A_MOUSE 60S ribosomal protein L23a OS=Mus musculus OX=10090 GN=Rpl23a PE=1 SV=1	-0.0399087	Rpl23a
27.874	28.2177	27.9728	27.8198	28.0321	27.8644	28.2742	27.9895	27.9788	28.0794	27.9362	28.0714			28.68	202	0.266313	0.373383	-0.0914555	-1.17736	27.9635	28.0549	P62754	P62754	40S ribosomal protein S6	Rps6	sp|P62754|RS6_MOUSE 40S ribosomal protein S6 OS=Mus musculus OX=10090 GN=Rps6 PE=1 SV=1	-0.0914555	Rps6
26.8484	26.6098	26.626	26.9091	26.8985	26.7913	26.6348	26.8826	26.773	26.8653	26.5542	26.9974			12.861	102	0.963685	0.973919	-0.00404517	-0.0466826	26.7805	26.7846	P62774	P62774	Myotrophin	Mtpn	sp|P62774|MTPN_MOUSE Myotrophin OS=Mus musculus OX=10090 GN=Mtpn PE=1 SV=2	-0.00404517	Mtpn
31.3669	31.7887	31.1934	31.5007	31.4545	31.3703	31.7908	31.8248	31.6712	31.9058	31.7129	31.7518	+	HFD_LFD	11.367	1104	0.0037002	0.012024	-0.330472	-3.7636	31.4457	31.7762	P62806	P62806	Histone H4	Hist1h4a	sp|P62806|H4_MOUSE Histone H4 OS=Mus musculus OX=10090 GN=H4c1 PE=1 SV=2	-0.330472	Hist1h4a
25.0819	24.9113	24.9723	25.5425	24.9803	25.0051	25.3396	25.0131	25.1044	25.2651	25.0011	25.1533			56.55	102	0.573711	0.683624	-0.0638507	-0.581602	25.0822	25.1461	P62814	P62814	V-type proton ATPase subunit B, brain isoform	Atp6v1b2	sp|P62814|VATB2_MOUSE V-type proton ATPase subunit B, brain isoform OS=Mus musculus OX=10090 GN=Atp6v1b2 PE=1 SV=1	-0.0638507	Atp6v1b2
27.2909	27.4181	27.5487	27.5247	27.4599	27.4751	27.5086	27.4032	27.3454	27.361	27.4996	27.0999			22.677	112	0.270794	0.379193	0.0832729	1.16568	27.4529	27.3696	P62821	P62821	Ras-related protein Rab-1A	Rab1A	sp|P62821|RAB1A_MOUSE Ras-related protein Rab-1A OS=Mus musculus OX=10090 GN=Rab1A PE=1 SV=3	0.0832729	Rab1A
27.4175	26.9267	27.0785	27.5247	27.2141	27.3546	27.4458	27.4892	27.39	27.4332	27.0337	27.5263			24.423	168	0.279354	0.38848	-0.1337	-1.14379	27.2527	27.3864	P62827;Q61820	P62827	GTP-binding nuclear protein Ran	Ran	sp|P62827|RAN_MOUSE GTP-binding nuclear protein Ran OS=Mus musculus OX=10090 GN=Ran PE=1 SV=3	-0.1337	Ran
28.1605	27.9757	27.7904	28.4724	28.306	28.0655	28.1995	28.2051	28.0897	28.1392	28.1016	28.1656			14.865	168	0.833665	0.887234	-0.0217098	-0.215558	28.1284	28.1501	P62830	P62830	60S ribosomal protein L23	Rpl23	sp|P62830|RL23_MOUSE 60S ribosomal protein L23 OS=Mus musculus OX=10090 GN=Rpl23 PE=1 SV=1	-0.0217098	Rpl23
26.2372	26.8057	26.3196	26.6176	26.3935	26.411	26.5348	26.3898	26.4314	26.5678	26.5274	26.3499			20.987	130	0.977132	0.982854	-0.00273514	-0.0293895	26.4641	26.4668	P62835	P62835	Ras-related protein Rap-1A	Rap1a	sp|P62835|RAP1A_MOUSE Ras-related protein Rap-1A OS=Mus musculus OX=10090 GN=Rap1a PE=1 SV=1	-0.00273514	Rap1a
28.2793	28.2832	28.255	28.2284	28.6134	28.1703	28.7146	28.1545	28.1779	28.1405	28.218	28.2214			17.04	148	0.765445	0.836199	0.0337766	0.306589	28.3049	28.2712	P62843	P62843	40S ribosomal protein S15	Rps15	sp|P62843|RS15_MOUSE 40S ribosomal protein S15 OS=Mus musculus OX=10090 GN=Rps15 PE=1 SV=2	0.0337766	Rps15
27.3237	27.3886	27.2121	27.5033	27.4835	27.3263	27.6029	27.5257	27.4171	27.5614	27.1257	27.6085			15.423	186	0.27666	0.385242	-0.100636	-1.15062	27.3729	27.4735	P62849;P62849-2;P62849-3	P62849	40S ribosomal protein S24	Rps24	sp|P62849|RS24_MOUSE 40S ribosomal protein S24 OS=Mus musculus OX=10090 GN=Rps24 PE=1 SV=1;sp|P62849-2|RS24_MOUSE Isoform 2 of 40S ribosomal protein S24 OS=Mus musculus OX=10090 GN=Rps24;sp|P62849-3|RS24_MOUSE Isoform 3 of 40S ribosomal protein S24 OS=Mus	-0.100636	Rps24
28.0312	28.0568	28.0988	28.5471	28.3014	27.9699	28.3562	28.0558	28.1409	28.3106	27.9578	28.4507			13.742	136	0.71427	0.792741	-0.044474	-0.376695	28.1675	28.212	P62852	P62852	40S ribosomal protein S25	Rps25	sp|P62852|RS25_MOUSE 40S ribosomal protein S25 OS=Mus musculus OX=10090 GN=Rps25 PE=1 SV=1	-0.044474	Rps25
28.0488	27.817	27.7924	27.9846	27.8381	28.2338	28.1459	28.2532	28.2229	28.183	28.0095	28.0325			13.015	110	0.0419706	0.0819292	-0.188724	-2.33111	27.9524	28.1412	P62855	P62855	40S ribosomal protein S26	Rps26	sp|P62855|RS26_MOUSE 40S ribosomal protein S26 OS=Mus musculus OX=10090 GN=Rps26 PE=1 SV=3	-0.188724	Rps26
28.3609	27.9633	28.1325	28.2111	28.0959	28.2556	28.0991	28.2359	28.2291	28.1586	28.1117	28.3625			7.8409	86	0.677772	0.762848	-0.0295769	-0.42793	28.1699	28.1995	P62858	P62858	40S ribosomal protein S28	Rps28	sp|P62858|RS28_MOUSE 40S ribosomal protein S28 OS=Mus musculus OX=10090 GN=Rps28 PE=1 SV=1	-0.0295769	Rps28
27.3031	27.6165	27.3628	27.8162	27.5461	27.5499	27.6385	27.8919	27.6101	27.7153	27.6007	27.5707			6.6478	77	0.151844	0.232742	-0.138763	-1.55143	27.5324	27.6712	P62862;P62867	P62862	40S ribosomal protein S30	Fau	sp|P62862|RS30_MOUSE 40S ribosomal protein S30 OS=Mus musculus OX=10090 GN=Fau PE=1 SV=1;sp|P62867|RS30_MUSSI 40S ribosomal protein S30 OS=Mus spicilegus OX=10103 GN=Fau PE=3 SV=1	-0.138763	Fau
25.4635	25.2013	25.3258	25.549	25.5382	25.4569	25.5883	25.4687	25.3885	25.3457	25.2442	25.5703			13.17	91	0.881584	0.918901	-0.0118367	-0.152815	25.4225	25.4343	P62869	P62869	Transcription elongation factor B polypeptide 2	Tceb2	sp|P62869|ELOB_MOUSE Elongin-B OS=Mus musculus OX=10090 GN=Elob PE=1 SV=1	-0.0118367	Tceb2
24.8262	22.0991	25.3495	24.7656	24.7988	24.5681	24.7423	24.5927	24.7288	24.4904	25.604	22.4309			37.377	16	0.963111	0.973604	-0.0303523	-0.0474212	24.4012	24.4315	P62874;Q61011	P62874	Guanine nucleotide-binding protein G(I)/G(S)/G(T) subunit beta-1	Gnb1	sp|P62874|GBB1_MOUSE Guanine nucleotide-binding protein G(I)/G(S)/G(T) subunit beta-1 OS=Mus musculus OX=10090 GN=Gnb1 PE=1 SV=3	-0.0303523	Gnb1
26.3732	26.428	26.2355	26.2551	26.1121	26.4326	26.3384	26.4385	26.4566	26.429	26.3939	26.2207			37.331	104	0.271841	0.379963	-0.0734262	-1.16297	26.3061	26.3795	P62880;P29387	P62880	Guanine nucleotide-binding protein G(I)/G(S)/G(T) subunit beta-2	Gnb2	sp|P62880|GBB2_MOUSE Guanine nucleotide-binding protein G(I)/G(S)/G(T) subunit beta-2 OS=Mus musculus OX=10090 GN=Gnb2 PE=1 SV=3	-0.0734262	Gnb2
27.4564	27.2752	27.255	27.5237	27.6793	27.4415	27.6665	27.7214	27.5545	27.5752	27.5161	27.8411			12.784	147	0.0295407	0.0600843	-0.207271	-2.53648	27.4385	27.6458	P62889	P62889	60S ribosomal protein L30	Rpl30	sp|P62889|RL30_MOUSE 60S ribosomal protein L30 OS=Mus musculus OX=10090 GN=Rpl30 PE=1 SV=2	-0.207271	Rpl30
27.3444	27.1807	26.6929	27.1638	27.351	27.3495	27.8031	28.0175	27.769	27.6096	27.3195	27.5511	+	HFD_LFD	6.4066	31	0.00583637	0.0169326	-0.497902	-3.48863	27.1804	27.6783	P62892	P62892	60S ribosomal protein L39	Rpl39	sp|P62892|RL39_MOUSE 60S ribosomal protein L39 OS=Mus musculus OX=10090 GN=Rpl39 PE=1 SV=2	-0.497902	Rpl39
29.025	28.9697	28.9657	29.0355	29.0761	28.6357	28.9994	29.1411	29.1244	29.1373	28.8354	29.1387			11.605	461	0.207643	0.304315	-0.111421	-1.34722	28.9513	29.0627	P62897;CON__P62894;P00015	P62897	Cytochrome c, somatic	Cycs	sp|P62897|CYC_MOUSE Cytochrome c, somatic OS=Mus musculus OX=10090 GN=Cycs PE=1 SV=2	-0.111421	Cycs
28.036	27.9379	28.0125	28.1727	27.8226	28.2581	28.2982	28.4023	28.2783	28.3633	28.044	28.1893	+	HFD_LFD	14.463	165	0.0233533	0.0497516	-0.222602	-2.67346	28.04	28.2626	P62900	P62900	60S ribosomal protein L31	Rpl31	sp|P62900|RL31_MOUSE 60S ribosomal protein L31 OS=Mus musculus OX=10090 GN=Rpl31 PE=1 SV=1	-0.222602	Rpl31
28.3326	28.2533	28.0809	28.27	28.4193	28.3546	28.566	28.5223	28.4295	28.4505	28.1606	28.4793			26.674	538	0.0752632	0.131094	-0.149575	-1.98485	28.2851	28.4347	P62908	P62908	40S ribosomal protein S3	Rps3	sp|P62908|RS3_MOUSE 40S ribosomal protein S3 OS=Mus musculus OX=10090 GN=Rps3 PE=1 SV=1	-0.149575	Rps3
27.3383	27.5189	27.19	27.7696	27.2718	27.5494	27.6031	27.7727	27.6326	27.673	27.1745	27.6521			15.86	99	0.262141	0.369464	-0.14499	-1.18838	27.4397	27.5847	P62911	P62911	60S ribosomal protein L32	Rpl32	sp|P62911|RL32_MOUSE 60S ribosomal protein L32 OS=Mus musculus OX=10090 GN=Rpl32 PE=1 SV=2	-0.14499	Rpl32
28.6292	28.7148	28.4477	28.8199	28.4924	28.6853	28.8831	28.8923	28.9008	28.8701	28.5627	28.7867			28.024	202	0.0402826	0.0795839	-0.184423	-2.35519	28.6315	28.816	P62918	P62918	60S ribosomal protein L8	Rpl8	sp|P62918|RL8_MOUSE 60S ribosomal protein L8 OS=Mus musculus OX=10090 GN=Rpl8 PE=1 SV=2	-0.184423	Rpl8
27.7443	27.3088	27.3058	27.6318	27.5089	27.664	27.8604	27.782	27.8334	27.7615	27.6931	27.8521	+	HFD_LFD	35.73	145	0.00735574	0.0197258	-0.269805	-3.35077	27.5273	27.7971	P62960;Q9Z2C8-2;Q9Z2C8	P62960	Nuclease-sensitive element-binding protein 1	Ybx1	sp|P62960|YBOX1_MOUSE Y-box-binding protein 1 OS=Mus musculus OX=10090 GN=Ybx1 PE=1 SV=3	-0.269805	Ybx1
30.0342	29.7298	29.9578	30.367	30.1272	30.1168	29.8278	30.2114	30.2465	29.9998	29.7286	29.8229			17.951	426	0.518644	0.633639	0.0826305	0.668995	30.0555	29.9728	P62983;P0CG50;P0CG49;P62984	P62983	Ubiquitin-40S ribosomal protein S27a;Ubiquitin;40S ribosomal protein S27a;Polyubiquitin-C;Ubiquitin;Ubiquitin-related 1;Ubiquitin-related 2;Polyubiquitin-B;Ubiquitin;Ubiquitin-60S ribosomal protein L40;Ubiquitin;60S ribosomal protein L40	Rps27a;Ubc;Ubb;Uba52	sp|P62983|RS27A_MOUSE Ubiquitin-40S ribosomal protein S27a OS=Mus musculus OX=10090 GN=Rps27a PE=1 SV=2;sp|P0CG50|UBC_MOUSE Polyubiquitin-C OS=Mus musculus OX=10090 GN=Ubc PE=1 SV=2;sp|P0CG49|UBB_MOUSE Polyubiquitin-B OS=Mus musculus OX=10090 GN=Ubb PE=2 S	0.0826305	Rps27a
25.0776	24.3482	23.2188	24.5072	24.566	25.4459	25.462	25.5747	25.5371	24.9044	24.6635	25.089			33.665	19	0.0789689	0.136407	-0.677806	-1.95592	24.5273	25.2051	P62996	P62996	Transformer-2 protein homolog beta	Tra2b	sp|P62996|TRA2B_MOUSE Transformer-2 protein homolog beta OS=Mus musculus OX=10090 GN=Tra2b PE=1 SV=1	-0.677806	Tra2b
26.1417	26.2859	25.8004	26.1433	26.0416	26.0632	26.4485	26.391	26.4663	26.3906	26.1861	26.3954	+	HFD_LFD	21.45	124	0.00309268	0.0101577	-0.300317	-3.87326	26.0794	26.3797	P63001;P60764;Q05144	P63001	Ras-related C3 botulinum toxin substrate 1;Ras-related C3 botulinum toxin substrate 3;Ras-related C3 botulinum toxin substrate 2	Rac1;Rac3;Rac2	sp|P63001|RAC1_MOUSE Ras-related C3 botulinum toxin substrate 1 OS=Mus musculus OX=10090 GN=Rac1 PE=1 SV=1;sp|P60764|RAC3_MOUSE Ras-related C3 botulinum toxin substrate 3 OS=Mus musculus OX=10090 GN=Rac3 PE=1 SV=1;sp|Q05144|RAC2_MOUSE Ras-related C3 botuli	-0.300317	Rac1
25.0156	24.6761	24.859	25.165	24.6864	24.9748	24.796	24.8421	24.7087	24.8981	24.673	24.9819			46.67	64	0.407525	0.527182	0.079531	0.864591	24.8962	24.8166	P63005;P63005-2	P63005	Platelet-activating factor acetylhydrolase IB subunit alpha	Pafah1b1	sp|P63005|LIS1_MOUSE Platelet-activating factor acetylhydrolase IB subunit beta OS=Mus musculus OX=10090 GN=Pafah1b1 PE=1 SV=2;sp|P63005-2|LIS1_MOUSE Isoform 2 of Platelet-activating factor acetylhydrolase IB subunit beta OS=Mus musculus OX=10090 GN=Pafah1	0.079531	Pafah1b1
30.471	30.1248	30.3353	30.5324	30.3412	30.3306	30.4041	30.4224	30.3148	30.3423	30.217	30.4046			70.87	1948	0.940338	0.959852	0.00503667	0.076748	30.3559	30.3509	P63017;P17156	P63017	Heat shock cognate 71 kDa protein	Hspa8	sp|P63017|HSP7C_MOUSE Heat shock cognate 71 kDa protein OS=Mus musculus OX=10090 GN=Hspa8 PE=1 SV=1	0.00503667	Hspa8
27.936	27.6279	27.3518	27.6113	27.4041	27.9654	28.1279	28.1588	27.9601	28.0118	27.8893	28.0175	+	HFD_LFD	19.462	85	0.00745729	0.0198407	-0.378143	-3.34264	27.6494	28.0276	P63028	P63028	Translationally-controlled tumor protein	Tpt1	sp|P63028|TCTP_MOUSE Translationally-controlled tumor protein OS=Mus musculus OX=10090 GN=Tpt1 PE=1 SV=1	-0.378143	Tpt1
28.4746	28.6076	28.599	27.9357	28.7895	28.0009	28.4769	27.6455	27.9622	28.1415	28.0854	28.7135			12.454	134	0.299568	0.409743	0.230421	1.09409	28.4012	28.1708	P63030	P63030	Mitochondrial pyruvate carrier 1	Mpc1	sp|P63030|MPC1_MOUSE Mitochondrial pyruvate carrier 1 OS=Mus musculus OX=10090 GN=Mpc1 PE=1 SV=1	0.230421	Mpc1
26.5705	26.3755	26.4268	26.4335	26.5095	26.4836	26.3945	26.4251	26.1015	26.3095	26.381	26.6101			44.868	186	0.218055	0.317495	0.0963074	1.31442	26.4666	26.3703	P63037	P63037	DnaJ homolog subfamily A member 1	Dnaja1	sp|P63037|DNJA1_MOUSE DnaJ homolog subfamily A member 1 OS=Mus musculus OX=10090 GN=Dnaja1 PE=1 SV=1	0.0963074	Dnaja1
30.7596	30.5249	30.4465	30.4152	30.2991	30.3846	30.8026	30.3704	30.544	30.6425	30.2876	30.5193			60.955	2559	0.586428	0.694821	-0.056063	-0.562097	30.4716	30.5277	P63038;P63038-2	P63038	60 kDa heat shock protein, mitochondrial	Hspd1	sp|P63038|CH60_MOUSE 60 kDa heat shock protein, mitochondrial OS=Mus musculus OX=10090 GN=Hspd1 PE=1 SV=1;sp|P63038-2|CH60_MOUSE Isoform 2 of 60 kDa heat shock protein, mitochondrial OS=Mus musculus OX=10090 GN=Hspd1	-0.056063	Hspd1
25.8536	25.8214	25.8957	25.9931	25.6235	25.8536	25.7286	25.7549	25.6076	25.8131	25.7119	25.8			25.053	46	0.103834	0.172797	0.104146	1.78936	25.8402	25.736	P63073	P63073	Eukaryotic translation initiation factor 4E	Eif4e	sp|P63073|IF4E_MOUSE Eukaryotic translation initiation factor 4E OS=Mus musculus OX=10090 GN=Eif4e PE=1 SV=1	0.104146	Eif4e
25.0893	25.2091	25.0541	25.3937	25.0788	25.0703	24.7962	25.1098	25.0188	24.9647	25.1558	25.0831			41.275	58	0.121096	0.196222	0.127828	1.69418	25.1492	25.0214	P63085	P63085	Mitogen-activated protein kinase 1	Mapk1	sp|P63085|MK01_MOUSE Mitogen-activated protein kinase 1 OS=Mus musculus OX=10090 GN=Mapk1 PE=1 SV=3	0.127828	Mapk1
25.298	25.3395	25.1308	25.3108	25.6599	25.3368	25.7463	25.453	25.1731	25.3944	25.2621	25.6285			45.663	43	0.410954	0.527975	-0.0969346	-0.85806	25.346	25.4429	P63094;Q6R0H7;P63094-2;Q6R0H7-4;P63094-3	P63094	Guanine nucleotide-binding protein G(s) subunit alpha isoforms short;Guanine nucleotide-binding protein G(s) subunit alpha isoforms XLas	Gnas	sp|P63094|GNAS2_MOUSE Guanine nucleotide-binding protein G(s) subunit alpha isoforms short OS=Mus musculus OX=10090 GN=Gnas PE=1 SV=1;sp|Q6R0H7|GNAS1_MOUSE Guanine nucleotide-binding protein G(s) subunit alpha isoforms XLas OS=Mus musculus OX=10090 GN=Gnas	-0.0969346	Gnas
28.7321	28.7453	28.7195	28.7051	29.1789	28.7328	29.0005	28.6981	28.7286	28.6638	28.6311	28.8919			27.771	348	0.735986	0.814079	0.033294	0.346721	28.8023	28.769	P63101	P63101	14-3-3 protein zeta/delta	Ywhaz	sp|P63101|1433Z_MOUSE 14-3-3 protein zeta/delta OS=Mus musculus OX=10090 GN=Ywhaz PE=1 SV=1	0.033294	Ywhaz
28.3417	28.0919	28.0782	28.1962	28.1335	28.2243	28.4881	28.5565	28.4017	28.4576	28.213	28.8444	+	HFD_LFD	24.893	175	0.00715935	0.0195663	-0.315911	-3.36684	28.1776	28.4936	P63158	P63158	High mobility group protein B1	Hmgb1	sp|P63158|HMGB1_MOUSE High mobility group protein B1 OS=Mus musculus OX=10090 GN=Hmgb1 PE=1 SV=2	-0.315911	Hmgb1
28.1945	27.9269	28.0387	28.0666	28.2403	28.1133	28.2849	28.2507	28.2982	28.2734	28.0445	28.376			16.832	374	0.0348285	0.069408	-0.157901	-2.44034	28.0967	28.2546	P63242;Q8BGY2	P63242	Eukaryotic translation initiation factor 5A-1	Eif5a	sp|P63242|IF5A1_MOUSE Eukaryotic translation initiation factor 5A-1 OS=Mus musculus OX=10090 GN=Eif5a PE=1 SV=2	-0.157901	Eif5a
32.3781	32.2957	32.2932	32.7657	32.526	32.2735	32.4982	32.2761	32.3222	32.4491	32.2951	32.2895			41.792	2604	0.461954	0.577358	0.0669823	0.764981	32.422	32.355	P63260	P63260	Actin, cytoplasmic 2;Actin, cytoplasmic 2, N-terminally processed	Actg1	sp|P63260|ACTG_MOUSE Actin, cytoplasmic 2 OS=Mus musculus OX=10090 GN=Actg1 PE=1 SV=1	0.0669823	Actg1
27.905	28.217	28.126	27.7415	27.8948	27.7645	27.9487	27.9134	27.9196	28.0295	28.1893	28.5214			15.524	189	0.269344	0.377276	-0.145537	-1.16944	27.9415	28.087	P63276	P63276	40S ribosomal protein S17	Rps17	sp|P63276|RS17_MOUSE 40S ribosomal protein S17 OS=Mus musculus OX=10090 GN=Rps17 PE=1 SV=2	-0.145537	Rps17
23.6948	23.552	23.5462	24.0144	23.8442	23.7311	23.9131	24.1272	23.8012	23.861	23.7018	23.963			18.007	33	0.112419	0.185237	-0.164106	-1.74036	23.7304	23.8945	P63280	P63280	SUMO-conjugating enzyme UBC9	Ube2i	sp|P63280|UBC9_MOUSE SUMO-conjugating enzyme UBC9 OS=Mus musculus OX=10090 GN=Ube2i PE=1 SV=1	-0.164106	Ube2i
27.7936	27.5288	27.5951	27.8123	27.8371	27.6443	27.8093	27.5876	27.5599	27.7471	27.6522	27.9877			14.525	179	0.797901	0.863081	-0.0220852	-0.262985	27.7019	27.724	P63323	P63323	40S ribosomal protein S12	Rps12	sp|P63323|RS12_MOUSE 40S ribosomal protein S12 OS=Mus musculus OX=10090 GN=Rps12 PE=1 SV=2	-0.0220852	Rps12
28.1123	27.8935	27.9565	28.0959	28.2175	27.9948	28.2434	28.2261	28.0508	28.1324	28.1267	28.3072			18.916	307	0.0521131	0.0958949	-0.135997	-2.20371	28.0451	28.1811	P63325	P63325	40S ribosomal protein S10	Rps10	sp|P63325|RS10_MOUSE 40S ribosomal protein S10 OS=Mus musculus OX=10090 GN=Rps10 PE=1 SV=1	-0.135997	Rps10
26.654	26.4709	26.5214	26.4854	26.6253	26.6931	26.7484	26.7013	26.6583	26.6963	26.5449	26.8473			35.608	112	0.0508545	0.0946989	-0.124389	-2.21814	26.575	26.6994	P63330;P62715	P63330	Serine/threonine-protein phosphatase 2A catalytic subunit alpha isoform;Serine/threonine-protein phosphatase 2A catalytic subunit beta isoform	Ppp2ca;Ppp2cb	sp|P63330|PP2AA_MOUSE Serine/threonine-protein phosphatase 2A catalytic subunit alpha isoform OS=Mus musculus OX=10090 GN=Ppp2ca PE=1 SV=1;sp|P62715|PP2AB_MOUSE Serine/threonine-protein phosphatase 2A catalytic subunit beta isoform OS=Mus musculus OX=10090	-0.124389	Ppp2ca
28.5747	28.5198	28.5032	28.3738	28.3386	28.4825	28.464	28.2971	28.3896	28.4462	28.3201	28.4685			29.82	650	0.187745	0.278729	0.0678428	1.41395	28.4654	28.3976	P67778	P67778	Prohibitin	Phb	sp|P67778|PHB_MOUSE Prohibitin OS=Mus musculus OX=10090 GN=Phb PE=1 SV=1	0.0678428	Phb
24.0513	23.7981	23.9914	24.0897	23.819	24.0915	24.0448	23.9581	24.1208	24.0475	23.827	24.0457			24.942	20	0.632577	0.728501	-0.0337795	-0.493119	23.9735	24.0073	P67871	P67871	Casein kinase II subunit beta	Csnk2b	sp|P67871|CSK2B_MOUSE Casein kinase II subunit beta OS=Mus musculus OX=10090 GN=Csnk2b PE=1 SV=1	-0.0337795	Csnk2b
28.4775	28.7178	28.7975	28.5033	28.4737	28.447	28.5844	28.5952	28.4285	28.6448	28.901	29.0858			14.759	101	0.262967	0.369723	-0.137157	-1.18619	28.5695	28.7066	P67984	P67984	60S ribosomal protein L22	Rpl22	sp|P67984|RL22_MOUSE 60S ribosomal protein L22 OS=Mus musculus OX=10090 GN=Rpl22 PE=1 SV=2	-0.137157	Rpl22
31.9708	32.043	30.8406	31.428	30.765	31.9133	31.5645	31.6139	30.6528	31.8811	30.2619	30.7968			42.019	185	0.32611	0.439767	0.364929	1.03262	31.4934	31.1285	P68033;P68134	P68033	Actin, alpha cardiac muscle 1;Actin, alpha skeletal muscle	Actc1;Acta1	sp|P68033|ACTC_MOUSE Actin, alpha cardiac muscle 1 OS=Mus musculus OX=10090 GN=Actc1 PE=1 SV=1;sp|P68134|ACTS_MOUSE Actin, alpha skeletal muscle OS=Mus musculus OX=10090 GN=Acta1 PE=1 SV=1	0.364929	Actc1
26.4263	25.995	26.2692	26.1977	26.0819	26.3515	26.0097	26.0687	26.2853	26.2816	26.3819	26.6409			17.861	108	0.623839	0.7243	-0.0577491	-0.505977	26.2203	26.278	P68037	P68037	Ubiquitin-conjugating enzyme E2 L3	Ube2l3	sp|P68037|UB2L3_MOUSE Ubiquitin-conjugating enzyme E2 L3 OS=Mus musculus OX=10090 GN=Ube2l3 PE=1 SV=1	-0.0577491	Ube2l3
29.2905	28.9749	29.1526	29.1979	29.2584	29.0837	29.2599	29.1947	29.1316	29.1552	29.0114	29.318			35.076	620	0.777274	0.845601	-0.0187817	-0.290627	29.1597	29.1785	P68040	P68040	Guanine nucleotide-binding protein subunit beta-2-like 1;Guanine nucleotide-binding protein subunit beta-2-like 1, N-terminally processed	Gnb2l1	sp|P68040|RACK1_MOUSE Receptor of activated protein C kinase 1 OS=Mus musculus OX=10090 GN=Rack1 PE=1 SV=3	-0.0187817	Gnb2l1
26.8728	26.8696	26.5742	26.7524	27.0312	26.9355	26.9961	26.971	27.0561	26.8933	27.0646	27.0464			27.778	119	0.0401422	0.0793	-0.165308	-2.35723	26.8393	27.0046	P68254;P68254-2	P68254	14-3-3 protein theta	Ywhaq	sp|P68254|1433T_MOUSE 14-3-3 protein theta OS=Mus musculus OX=10090 GN=Ywhaq PE=1 SV=1;sp|P68254-2|1433T_MOUSE Isoform 2 of 14-3-3 protein theta OS=Mus musculus OX=10090 GN=Ywhaq	-0.165308	Ywhaq
27.7158	27.3371	27.3508	27.235	27.8735	27.7085	27.3438	28.0835	28.1931	28.0395	28.2068	27.8438			49.924	128	0.0350383	0.0695851	-0.414982	-2.43683	27.5368	27.9517	P68368	P68368	Tubulin alpha-4A chain	Tuba4a	sp|P68368|TBA4A_MOUSE Tubulin alpha-4A chain OS=Mus musculus OX=10090 GN=Tuba4a PE=1 SV=1	-0.414982	Tuba4a
30.4083	30.2568	30.3492	30.4693	30.3829	30.3028	30.3568	30.3996	30.3349	30.3424	30.3272	30.3734			49.83	1551	0.863023	0.906221	0.00582568	0.177025	30.3615	30.3557	P68372;Q9D6F9;CON__ENSEMBL:ENSBTAP00000025008	P68372	Tubulin beta-4B chain;Tubulin beta-4A chain	Tubb4b;Tubb4a	sp|P68372|TBB4B_MOUSE Tubulin beta-4B chain OS=Mus musculus OX=10090 GN=Tubb4b PE=1 SV=1;sp|Q9D6F9|TBB4A_MOUSE Tubulin beta-4A chain OS=Mus musculus OX=10090 GN=Tubb4a PE=1 SV=3	0.00582568	Tubb4b
29.34	29.2959	29.1961	29.4296	29.4066	29.2916	29.312	29.2856	29.2767	29.2673	29.3335	29.2979			49.909	1234	0.410222	0.528179	0.0311311	0.859449	29.3266	29.2955	P68373;Q9JJZ2	P68373	Tubulin alpha-1C chain;Tubulin alpha-8 chain	Tuba1c;Tuba8	sp|P68373|TBA1C_MOUSE Tubulin alpha-1C chain OS=Mus musculus OX=10090 GN=Tuba1c PE=1 SV=1;sp|Q9JJZ2|TBA8_MOUSE Tubulin alpha-8 chain OS=Mus musculus OX=10090 GN=Tuba8 PE=1 SV=1	0.0311311	Tuba1c
24.9783	25.2649	25.0185	22.7733	25.4182	24.5042	25.7259	24.7582	24.6094	24.904	26.0368	22.4479			15.404	10	0.895732	0.927369	-0.0874856	-0.134428	24.6596	24.747	P68433	P68433	Histone H3.1	Hist1h3a	sp|P68433|H31_MOUSE Histone H3.1 OS=Mus musculus OX=10090 GN=H3c1 PE=1 SV=2	-0.0874856	Hist1h3a
25.9737	25.857	26.1643	26.3766	26.0682	25.972	26.2552	25.8929	26.2218	25.9778	26.0242	26.1138			28.211	79	0.898955	0.928826	-0.0123024	-0.130246	26.0686	26.0809	P68510	P68510	14-3-3 protein eta	Ywhah	sp|P68510|1433F_MOUSE 14-3-3 protein eta OS=Mus musculus OX=10090 GN=Ywhah PE=1 SV=2	-0.0123024	Ywhah
24.5366	24.133	23.9979	24.617	24.6308	24.8668	24.2403	24.4988	24.6098	24.4319	24.3675	24.4451			28.78	22	0.831458	0.886396	0.0314751	0.218469	24.4637	24.4322	P70122	P70122	Ribosome maturation protein SBDS	Sbds	sp|P70122|SBDS_MOUSE Ribosome maturation protein SBDS OS=Mus musculus OX=10090 GN=Sbds PE=1 SV=4	0.0314751	Sbds
26.0644	26.7256	26.5275	26.2561	26.4846	26.1403	26.4066	26.4013	26.2108	26.323	26.6256	26.6637			97.183	266	0.579993	0.689328	-0.0721013	-0.571937	26.3664	26.4385	P70168	P70168	Importin subunit beta-1	Kpnb1	sp|P70168|IMB1_MOUSE Importin subunit beta-1 OS=Mus musculus OX=10090 GN=Kpnb1 PE=1 SV=2	-0.0721013	Kpnb1
24.1275	24.1248	24.1987	25.1766	24.4822	24.0393	23.5028	24.1161	23.5811	23.151	24.4707	24.0255			61.268	50	0.062991	0.112846	0.550347	2.0913	24.3582	23.8078	P70194	P70194	C-type lectin domain family 4 member F	Clec4f	sp|P70194|CLC4F_MOUSE C-type lectin domain family 4 member F OS=Mus musculus OX=10090 GN=Clec4f PE=1 SV=1	0.550347	Clec4f
26.7257	26.4523	26.5876	26.5759	26.5204	26.5828	26.7807	26.6295	26.4919	26.5663	26.3502	26.3853			29.891	127	0.605329	0.710588	0.0401217	0.533519	26.5741	26.534	P70195	P70195	Proteasome subunit beta type-7	Psmb7	sp|P70195|PSB7_MOUSE Proteasome subunit beta type-7 OS=Mus musculus OX=10090 GN=Psmb7 PE=1 SV=1	0.0401217	Psmb7
28.0324	28.0844	27.8014	27.9553	27.7729	28.2989	28.3805	28.371	28.1971	28.3116	28.1902	28.1098	+	HFD_LFD	26.215	72	0.0147099	0.0344407	-0.269155	-2.943	27.9909	28.26	P70245	P70245	3-beta-hydroxysteroid-Delta(8),Delta(7)-isomerase	Ebp	sp|P70245|EBP_MOUSE 3-beta-hydroxysteroid-Delta(8),Delta(7)-isomerase OS=Mus musculus OX=10090 GN=Ebp PE=1 SV=3	-0.269155	Ebp
24.0015	24.1478	24.1392	24.0613	22.1658	23.996	24.3184	24.1635	24.0876	24.0846	24.0431	24.9173			48.768	6	0.165903	0.252099	-0.517147	-1.49455	23.752	24.2691	P70255;P70255-5;P70255-4;P70255-3;P70255-2;P70255-7;P70255-6	P70255	Nuclear factor 1 C-type	Nfic	sp|P70255|NFIC_MOUSE Nuclear factor 1 C-type OS=Mus musculus OX=10090 GN=Nfic PE=1 SV=1;sp|P70255-5|NFIC_MOUSE Isoform 5 of Nuclear factor 1 C-type OS=Mus musculus OX=10090 GN=Nfic;sp|P70255-4|NFIC_MOUSE Isoform 4 of Nuclear factor 1 C-type OS=Mus musculus	-0.517147	Nfic
24.4244	24.1388	24.6674	24.8951	24.9644	24.8324	24.6141	24.8119	24.7402	24.5507	24.6561	24.6464			54.849	88	0.90728	0.935698	-0.0161416	-0.119455	24.6538	24.6699	P70266;P70266-2;Q6DTY7;Q6DTY7-2;Q6DTY7-6;Q6DTY7-5;P70265	P70266	6-phosphofructo-2-kinase/fructose-2,6-bisphosphatase 1;6-phosphofructo-2-kinase;Fructose-2,6-bisphosphatase	Pfkfb1	sp|P70266|F261_MOUSE 6-phosphofructo-2-kinase/fructose-2,6-bisphosphatase 1 OS=Mus musculus OX=10090 GN=Pfkfb1 PE=1 SV=2;sp|P70266-2|F261_MOUSE Isoform 2 of 6-phosphofructo-2-kinase/fructose-2,6-bisphosphatase 1 OS=Mus musculus OX=10090 GN=Pfkfb1	-0.0161416	Pfkfb1
25.1762	24.342	24.4619	24.5415	24.949	24.8852	23.9985	24.4905	24.4919	24.3482	24.487	24.396			42.705	18	0.0427262	0.0828687	0.357301	2.32064	24.726	24.3687	P70274	P70274	Selenoprotein P	Sepp1	sp|P70274|SEPP1_MOUSE Selenoprotein P OS=Mus musculus OX=10090 GN=Selenop PE=1 SV=3	0.357301	Sepp1
30.3521	30.0233	30.3285	30.448	30.1283	30.3855	30.0388	30.0661	30.0334	29.9342	29.91	29.9557	+	HFD_LFD	20.83	475	0.00257769	0.00870034	0.287872	3.98557	30.2776	29.9897	P70296	P70296	Phosphatidylethanolamine-binding protein 1;Hippocampal cholinergic neurostimulating peptide	Pebp1	sp|P70296|PEBP1_MOUSE Phosphatidylethanolamine-binding protein 1 OS=Mus musculus OX=10090 GN=Pebp1 PE=1 SV=3	0.287872	Pebp1
23.7887	23.7421	24.1899	23.4051	23.5213	23.581	23.7154	23.4878	23.7378	23.5595	24.1813	23.7341			59.771	10	0.838709	0.890441	-0.0313148	-0.208915	23.7047	23.736	P70297	P70297	Signal transducing adapter molecule 1	Stam	sp|P70297|STAM1_MOUSE Signal transducing adapter molecule 1 OS=Mus musculus OX=10090 GN=Stam PE=1 SV=3	-0.0313148	Stam
23.1683	23.6092	23.2568	23.8136	23.1433	23.266	22.8894	23.2492	23.0695	23.0537	23.4561	23.1096			77.566	27	0.111059	0.184315	0.238278	1.74789	23.3762	23.1379	P70302	P70302	Stromal interaction molecule 1	Stim1	sp|P70302|STIM1_MOUSE Stromal interaction molecule 1 OS=Mus musculus OX=10090 GN=Stim1 PE=1 SV=2	0.238278	Stim1
23.7359	23.4405	23.6919	23.5414	23.5552	23.8557	23.9821	23.7256	23.8303	23.8143	24.0714	23.7762	+	HFD_LFD	43.388	32	0.0188594	0.0410953	-0.229862	-2.79799	23.6368	23.8666	P70318;P52912	P70318	Nucleolysin TIAR	Tial1	sp|P70318|TIAR_MOUSE Nucleolysin TIAR OS=Mus musculus OX=10090 GN=Tial1 PE=1 SV=1	-0.229862	Tial1
25.7037	25.367	25.4349	25.5432	25.6904	25.4964	25.3769	25.4514	25.5477	25.5092	25.4626	25.4912			49.279	75	0.299429	0.409791	0.0660734	1.09442	25.5392	25.4732	P70333	P70333	Heterogeneous nuclear ribonucleoprotein H2	Hnrnph2	sp|P70333|HNRH2_MOUSE Heterogeneous nuclear ribonucleoprotein H2 OS=Mus musculus OX=10090 GN=Hnrnph2 PE=1 SV=1	0.0660734	Hnrnph2
29.7626	28.5318	28.7422	29.4103	29.1428	29.9097	28.8631	29.8511	29.8605	29.6175	29.2013	29.5243			13.777	280	0.410263	0.527939	-0.236398	-0.859372	29.2499	29.4863	P70349	P70349	Histidine triad nucleotide-binding protein 1	Hint1	sp|P70349|HINT1_MOUSE Histidine triad nucleotide-binding protein 1 OS=Mus musculus OX=10090 GN=Hint1 PE=1 SV=3	-0.236398	Hint1
24.5662	24.2398	24.3506	24.1476	24.502	24.327	24.0416	24.3295	23.9996	24.1538	24.2552	24.1268			34.481	41	0.0317447	0.0643417	0.204454	2.4945	24.3555	24.1511	P70362	P70362	Ubiquitin fusion degradation protein 1 homolog	Ufd1l	sp|P70362|UFD1_MOUSE Ubiquitin recognition factor in ER-associated degradation protein 1 OS=Mus musculus OX=10090 GN=Ufd1 PE=1 SV=2	0.204454	Ufd1l
25.7932	25.5439	25.7187	25.6314	25.7301	25.5955	25.7509	25.5662	25.6319	25.7374	25.648	25.945			36.169	133	0.518529	0.633826	-0.044438	-0.669184	25.6688	25.7132	P70372	P70372	ELAV-like protein 1	Elavl1	sp|P70372|ELAV1_MOUSE ELAV-like protein 1 OS=Mus musculus OX=10090 GN=Elavl1 PE=1 SV=2	-0.044438	Elavl1
24.151	24.3489	24.1693	24.2019	24.359	24.2163	24.3541	24.1831	24.0472	24.3113	24.2923	24.2163			290.71	75	0.906482	0.935208	0.00704447	0.120489	24.2411	24.234	P70398	P70398	Probable ubiquitin carboxyl-terminal hydrolase FAF-X	Usp9x	sp|P70398|USP9X_MOUSE Probable ubiquitin carboxyl-terminal hydrolase FAF-X OS=Mus musculus OX=10090 GN=Usp9x PE=1 SV=2	0.00704447	Usp9x
26.0505	25.7257	25.5579	25.5146	25.9275	25.561	26.2984	25.8182	25.9662	25.8988	25.9958	25.4566			42.785	57	0.232752	0.334951	-0.182813	-1.27026	25.7229	25.9057	P70404	P70404	Isocitrate dehydrogenase [NAD] subunit gamma 1, mitochondrial	Idh3g	sp|P70404|IDHG1_MOUSE Isocitrate dehydrogenase [NAD] subunit gamma 1, mitochondrial OS=Mus musculus OX=10090 GN=Idh3g PE=1 SV=1	-0.182813	Idh3g
27.6685	27.2639	27.2139	27.4199	26.9807	27.4455	27.8452	27.6215	27.6663	27.7266	27.427	27.7059	+	HFD_LFD	38.6	312	0.0135178	0.0321318	-0.33337	-2.99241	27.3321	27.6654	P70441	P70441	Na(+)/H(+) exchange regulatory cofactor NHE-RF1	Slc9a3r1	sp|P70441|NHRF1_MOUSE Na(+)/H(+) exchange regulatory cofactor NHE-RF1 OS=Mus musculus OX=10090 GN=Slc9a3r1 PE=1 SV=3	-0.33337	Slc9a3r1
24.1896	23.8925	23.9744	24.3182	22.0522	24.0448	24.1461	23.9053	24.0042	23.9713	24.0011	22.6613			21.951	17	0.931612	0.956827	-0.0362597	-0.0880026	23.7453	23.7815	P70444	P70444	BH3-interacting domain death agonist;BH3-interacting domain death agonist p15;BH3-interacting domain death agonist p13;BH3-interacting domain death agonist p11	Bid	sp|P70444|BID_MOUSE BH3-interacting domain death agonist OS=Mus musculus OX=10090 GN=Bid PE=1 SV=2	-0.0362597	Bid
23.2068	22.7955	22.9659	22.6849	22.7757	23.0569	22.9169	22.5689	22.3738	23.0547	22.3533	22.4294			43.888	10	0.0689215	0.122791	0.298115	2.03762	22.9143	22.6162	P70665-3;P70665-2;P70665	P70665-3	Sialate O-acetylesterase;Sialate O-acetylesterase small subunit;Sialate O-acetylesterase large subunit	Siae	sp|P70665-3|SIAE_MOUSE Isoform 3 of Sialate O-acetylesterase OS=Mus musculus OX=10090 GN=Siae;sp|P70665-2|SIAE_MOUSE Isoform 2 of Sialate O-acetylesterase OS=Mus musculus OX=10090 GN=Siae;sp|P70665|SIAE_MOUSE Sialate O-acetylesterase OS=Mus musculus OX=100	0.298115	Siae
27.6669	27.5102	27.6872	27.6881	27.7038	27.6194	27.7398	27.5195	27.4911	27.6022	27.4221	27.6517			220.5	132	0.2098	0.306455	0.0748647	1.34031	27.6459	27.5711	P70670;Q60817	P70670	Nascent polypeptide-associated complex subunit alpha, muscle-specific form;Nascent polypeptide-associated complex subunit alpha	Naca	sp|P70670|NACAM_MOUSE Nascent polypeptide-associated complex subunit alpha, muscle-specific form OS=Mus musculus OX=10090 GN=Naca PE=1 SV=2;sp|Q60817|NACA_MOUSE Nascent polypeptide-associated complex subunit alpha OS=Mus musculus OX=10090 GN=Naca PE=1 SV=1	0.0748647	Naca
23.7162	23.0474	23.5852	23.4925	23.5138	23.4645	24.024	23.7126	23.9152	23.5972	23.8131	23.7883	+	HFD_LFD	46.852	25	0.0120415	0.0296308	-0.338479	-3.06014	23.4699	23.8084	P70671	P70671	Interferon regulatory factor 3	Irf3	sp|P70671|IRF3_MOUSE Interferon regulatory factor 3 OS=Mus musculus OX=10090 GN=Irf3 PE=1 SV=1	-0.338479	Irf3
23.7417	23.9529	23.633	24.2052	23.1909	23.6594	23.7994	23.7707	23.8784	23.6263	24.2084	23.6801			31.474	19	0.565447	0.677823	-0.0967337	-0.594403	23.7305	23.8272	P70677	P70677	Caspase-3;Caspase-3 subunit p17;Caspase-3 subunit p12	Casp3	sp|P70677|CASP3_MOUSE Caspase-3 OS=Mus musculus OX=10090 GN=Casp3 PE=1 SV=1	-0.0967337	Casp3
31.9784	31.6942	31.8413	31.855	31.7616	31.9017	31.9689	31.9616	31.8882	31.8392	31.7975	31.8406			37.047	1465	0.400655	0.519722	-0.0439491	-0.877792	31.8387	31.8827	P70694;Q91WR5	P70694	Estradiol 17 beta-dehydrogenase 5	Akr1c6	sp|P70694|DHB5_MOUSE Estradiol 17 beta-dehydrogenase 5 OS=Mus musculus OX=10090 GN=Akr1c6 PE=1 SV=1	-0.0439491	Akr1c6
26.7455	26.9342	26.6705	26.8248	26.9953	26.8472	26.9517	26.9066	26.8865	26.8515	26.8975	26.8682			40.691	155	0.283161	0.392236	-0.0574172	-1.13422	26.8362	26.8937	P70697	P70697	Uroporphyrinogen decarboxylase	Urod	sp|P70697|DCUP_MOUSE Uroporphyrinogen decarboxylase OS=Mus musculus OX=10090 GN=Urod PE=1 SV=2	-0.0574172	Urod
24.4398	24.3797	24.3333	24.3023	24.424	24.2617	24.3374	24.4033	24.6701	24.5667	24.1758	24.3093			106.25	88	0.51234	0.626377	-0.0536331	-0.679339	24.3568	24.4104	P70699	P70699	Lysosomal alpha-glucosidase	Gaa	sp|P70699|LYAG_MOUSE Lysosomal alpha-glucosidase OS=Mus musculus OX=10090 GN=Gaa PE=1 SV=2	-0.0536331	Gaa
26.7083	26.7174	26.6048	26.9191	26.7265	26.8385	26.8836	26.9239	26.8397	26.7448	26.7532	26.9703			59.652	358	0.117309	0.191491	-0.10012	-1.71395	26.7524	26.8526	P80313	P80313	T-complex protein 1 subunit eta	Cct7	sp|P80313|TCPH_MOUSE T-complex protein 1 subunit eta OS=Mus musculus OX=10090 GN=Cct7 PE=1 SV=1	-0.10012	Cct7
27.4071	27.3557	27.5151	27.4379	27.2875	27.434	27.4849	27.4304	27.3701	27.3535	27.3614	27.6207			57.477	531	0.574391	0.684202	-0.030632	-0.580553	27.4062	27.4368	P80314	P80314	T-complex protein 1 subunit beta	Cct2	sp|P80314|TCPB_MOUSE T-complex protein 1 subunit beta OS=Mus musculus OX=10090 GN=Cct2 PE=1 SV=4	-0.030632	Cct2
26.9075	27.0788	27.0882	27.0678	26.9035	27.0282	27.2198	27.0777	27.0815	27.1056	26.9803	27.1213			58.066	411	0.0994862	0.165718	-0.0853729	-1.81562	27.0123	27.0977	P80315	P80315	T-complex protein 1 subunit delta	Cct4	sp|P80315|TCPD_MOUSE T-complex protein 1 subunit delta OS=Mus musculus OX=10090 GN=Cct4 PE=1 SV=3	-0.0853729	Cct4
27.559	27.4443	27.5643	27.5189	27.4537	27.5419	27.6527	27.6294	27.5107	27.4698	27.4298	27.7044			59.623	471	0.31993	0.433158	-0.0524705	-1.04658	27.5137	27.5662	P80316	P80316	T-complex protein 1 subunit epsilon	Cct5	sp|P80316|TCPE_MOUSE T-complex protein 1 subunit epsilon OS=Mus musculus OX=10090 GN=Cct5 PE=1 SV=1	-0.0524705	Cct5
27.6497	27.5948	27.6144	27.7434	27.6673	27.6304	27.7629	27.6044	27.5832	27.5543	27.5269	27.8674			58.004	427	0.997847	0.999054	0.000163396	0.00276709	27.65	27.6498	P80317;Q61390	P80317	T-complex protein 1 subunit zeta	Cct6a	sp|P80317|TCPZ_MOUSE T-complex protein 1 subunit zeta OS=Mus musculus OX=10090 GN=Cct6a PE=1 SV=3	0.000163396	Cct6a
26.8753	26.8469	26.8599	27.0034	26.681	26.9731	26.9033	27.0613	26.8604	26.773	26.9224	27.0555			60.629	326	0.410671	0.528174	-0.056077	-0.858596	26.8732	26.9293	P80318	P80318	T-complex protein 1 subunit gamma	Cct3	sp|P80318|TCPG_MOUSE T-complex protein 1 subunit gamma OS=Mus musculus OX=10090 GN=Cct3 PE=1 SV=1	-0.056077	Cct3
25.3125	25.1375	25.0771	25.1107	25.4553	25.1513	24.987	24.9726	25.0889	25.0152	24.9486	25.0594	+	HFD_LFD	12.473	48	0.0117357	0.0290225	0.195488	3.07523	25.2074	25.0119	P83940	P83940	Transcription elongation factor B polypeptide 1	Tceb1	sp|P83940|ELOC_MOUSE Elongin-C OS=Mus musculus OX=10090 GN=Eloc PE=1 SV=1	0.195488	Tceb1
25.3676	26.3988	26.3424	26.2242	26.2735	25.5574	26.1628	25.719	25.5098	25.7748	26.2634	26.096			20.529	43	0.636712	0.730901	0.106349	0.487065	26.0273	25.921	P84084	P84084	ADP-ribosylation factor 5	Arf5	sp|P84084|ARF5_MOUSE ADP-ribosylation factor 5 OS=Mus musculus OX=10090 GN=Arf5 PE=1 SV=2	0.106349	Arf5
26.3105	25.8948	26.0609	26.4764	26.3514	26.1589	26.4142	25.8964	26.2125	26.2631	25.7557	26.0415			12.259	40	0.419328	0.535364	0.111596	0.842264	26.2088	26.0972	P84089	P84089	Enhancer of rudimentary homolog	Erh	sp|P84089|ERH_MOUSE Enhancer of rudimentary homolog OS=Mus musculus OX=10090 GN=Erh PE=1 SV=1	0.111596	Erh
26.345	26.4432	26.1952	26.4171	26.201	26.1955	26.4217	26.4086	26.4195	26.4193	26.3134	26.1751			49.654	182	0.359476	0.473547	-0.0601114	-0.960451	26.2995	26.3596	P84091	P84091	AP-2 complex subunit mu	Ap2m1	sp|P84091|AP2M1_MOUSE AP-2 complex subunit mu OS=Mus musculus OX=10090 GN=Ap2m1 PE=1 SV=1	-0.0601114	Ap2m1
27.9552	28.3921	27.6148	28.0246	28.1844	28.0266	28.3964	28.2797	28.347	28.3083	27.885	28.2508			23.466	147	0.132613	0.210829	-0.2116	-1.63728	28.033	28.2446	P84099	P84099	60S ribosomal protein L19	Rpl19	sp|P84099|RL19_MOUSE 60S ribosomal protein L19 OS=Mus musculus OX=10090 GN=Rpl19 PE=1 SV=1	-0.2116	Rpl19
26.4835	26.0953	26.1113	26.335	26.2052	26.2523	26.5658	26.3476	26.4481	26.5505	26.1783	26.5702			19.329	106	0.0484085	0.0909664	-0.196301	-2.24721	26.2471	26.4434	P84104;P84104-2	P84104	Serine/arginine-rich splicing factor 3	Srsf3	sp|P84104|SRSF3_MOUSE Serine/arginine-rich splicing factor 3 OS=Mus musculus OX=10090 GN=Srsf3 PE=1 SV=1;sp|P84104-2|SRSF3_MOUSE Isoform Short of Serine/arginine-rich splicing factor 3 OS=Mus musculus OX=10090 GN=Srsf3	-0.196301	Srsf3
27.7432	28.6784	28.5172	28.9395	29.2932	27.7003	29.2166	27.9652	27.7465	28.183	28.8445	28.774			15.388	47	0.947676	0.965106	0.0236746	0.0672921	28.4786	28.455	P84228	P84228	Histone H3.2	Hist1h3b	sp|P84228|H32_MOUSE Histone H3.2 OS=Mus musculus OX=10090 GN=H3c2 PE=1 SV=2	0.0236746	Hist1h3b
29.0877	29.5412	29.7094	29.1445	29.8998	29.0173	29.7891	28.8501	29.0225	29.2066	29.5768	29.7083			22.417	319	0.854236	0.901638	0.0410833	0.188525	29.4	29.3589	P85094	P85094	Isochorismatase domain-containing protein 2A, mitochondrial	Isoc2a	sp|P85094|ISC2A_MOUSE Isochorismatase domain-containing protein 2A OS=Mus musculus OX=10090 GN=Isoc2a PE=1 SV=1	0.0410833	Isoc2a
24.716	24.773	24.6673	25.2304	24.8993	24.7384	24.6167	24.6575	24.5958	24.6654	24.5949	24.6483			55.584	63	0.0360702	0.0719658	0.207638	2.41986	24.8374	24.6298	P97290	P97290	Plasma protease C1 inhibitor	Serping1	sp|P97290|IC1_MOUSE Plasma protease C1 inhibitor OS=Mus musculus OX=10090 GN=Serping1 PE=1 SV=3	0.207638	Serping1
24.4693	24.4049	24.2924	25.2804	24.4111	24.3149	24.3395	24.3622	24.3113	24.4413	24.0721	24.2628			20.583	18	0.182648	0.273152	0.230625	1.43201	24.5288	24.2982	P97315	P97315	Cysteine and glycine-rich protein 1	Csrp1	sp|P97315|CSRP1_MOUSE Cysteine and glycine-rich protein 1 OS=Mus musculus OX=10090 GN=Csrp1 PE=1 SV=3	0.230625	Csrp1
29.1656	29.1114	29.6569	29.1466	29.5035	29.2793	29.379	29.5395	29.7756	29.342	29.8932	29.5572			32.75	661	0.0584582	0.106007	-0.270509	-2.13569	29.3106	29.5811	P97328	P97328	Ketohexokinase	Khk	sp|P97328|KHK_MOUSE Ketohexokinase OS=Mus musculus OX=10090 GN=Khk PE=1 SV=1	-0.270509	Khk
27.3801	27.4069	27.3886	27.3679	27.3574	27.3101	27.398	27.5257	27.3217	27.4847	27.1543	27.5115			29.885	461	0.617715	0.720749	-0.0308215	-0.515043	27.3685	27.3993	P97351	P97351	40S ribosomal protein S3a	Rps3a	sp|P97351|RS3A_MOUSE 40S ribosomal protein S3a OS=Mus musculus OX=10090 GN=Rps3a PE=1 SV=3	-0.0308215	Rps3a
25.0237	24.6419	24.5781	25.2303	24.5209	25.1783	24.6273	25.049	24.9715	25.0534	25.0189	25.5708			11.158	44	0.323258	0.437082	-0.186288	-1.03904	24.8622	25.0485	P97352	P97352	Protein S100-A13	S100a13	sp|P97352|S10AD_MOUSE Protein S100-A13 OS=Mus musculus OX=10090 GN=S100a13 PE=1 SV=1	-0.186288	S100a13
28.4238	28.2135	28.3074	28.2631	28.1971	28.4039	28.7085	28.6891	28.7448	28.6421	28.5595	28.7338	+	HFD_LFD	47.833	400	1.38262e-05	0.000222222	-0.378169	-7.85433	28.3015	28.6796	P97364	P97364	Selenide, water dikinase 2	Sephs2	sp|P97364|SPS2_MOUSE Selenide, water dikinase 2 OS=Mus musculus OX=10090 GN=Sephs2 PE=1 SV=3	-0.378169	Sephs2
23.5834	23.8986	24.0109	23.5539	23.3477	23.6641	23.72	23.7718	23.4747	23.543	23.9996	23.7078			31.775	23	0.836224	0.889272	-0.0263834	-0.212187	23.6764	23.7028	P97370	P97370	Sodium/potassium-transporting ATPase subunit beta-3	Atp1b3	sp|P97370|AT1B3_MOUSE Sodium/potassium-transporting ATPase subunit beta-3 OS=Mus musculus OX=10090 GN=Atp1b3 PE=1 SV=1	-0.0263834	Atp1b3
27.8599	27.8531	27.8176	28.4895	27.9512	27.9248	28.0494	28.1314	28.0274	28.1083	28.3965	28.2811			28.673	352	0.154687	0.236686	-0.183041	-1.53957	27.9827	28.1657	P97371	P97371	Proteasome activator complex subunit 1	Psme1	sp|P97371|PSME1_MOUSE Proteasome activator complex subunit 1 OS=Mus musculus OX=10090 GN=Psme1 PE=1 SV=2	-0.183041	Psme1
27.1673	27.2113	27.1923	27.5729	27.3476	26.938	27.2306	27.1356	27.1764	27.1218	27.5077	27.4344			27.057	191	0.791947	0.857748	-0.0295095	-0.27094	27.2382	27.2677	P97372	P97372	Proteasome activator complex subunit 2	Psme2	sp|P97372|PSME2_MOUSE Proteasome activator complex subunit 2 OS=Mus musculus OX=10090 GN=Psme2 PE=1 SV=4	-0.0295095	Psme2
25.11	25.1248	25.3063	25.318	24.9588	25.1755	25.0731	25.0731	24.9076	24.8964	25.0147	25.065			54.087	78	0.0320754	0.064868	0.160581	2.48845	25.1656	25.005	P97379;P97379-2	P97379	Ras GTPase-activating protein-binding protein 2	G3bp2	sp|P97379|G3BP2_MOUSE Ras GTPase-activating protein-binding protein 2 OS=Mus musculus OX=10090 GN=G3bp2 PE=1 SV=2;sp|P97379-2|G3BP2_MOUSE Isoform B of Ras GTPase-activating protein-binding protein 2 OS=Mus musculus OX=10090 GN=G3bp2	0.160581	G3bp2
24.7924	24.5966	24.507	24.4989	24.5423	24.7814	24.5309	24.5988	24.6167	24.5277	24.6026	24.4232			54.079	97	0.288658	0.398332	0.0697835	1.12058	24.6198	24.55	P97384	P97384	Annexin A11	Anxa11	sp|P97384|ANX11_MOUSE Annexin A11 OS=Mus musculus OX=10090 GN=Anxa11 PE=1 SV=2	0.0697835	Anxa11
26.6742	26.6099	26.7305	26.7898	26.9495	26.8107	26.4656	26.5228	26.6238	26.4843	26.4597	26.6606	+	HFD_LFD	35.915	258	0.00370866	0.011988	0.224637	3.76221	26.7608	26.5361	P97429	P97429	Annexin A4	Anxa4	sp|P97429|ANXA4_MOUSE Annexin A4 OS=Mus musculus OX=10090 GN=Anxa4 PE=1 SV=4	0.224637	Anxa4
26.3054	26.3819	26.4028	26.3141	26.4794	26.4836	26.1239	26.0393	25.8136	25.9194	25.6765	26.0268	+	HFD_LFD	109.65	146	0.000102603	0.000793651	0.461302	6.19138	26.3945	25.9332	P97449	P97449	Aminopeptidase N	Anpep	sp|P97449|AMPN_MOUSE Aminopeptidase N OS=Mus musculus OX=10090 GN=Anpep PE=1 SV=4	0.461302	Anpep
29.0334	28.854	28.8652	29.0324	29.0543	28.8281	29.1735	28.9689	28.9791	28.9797	28.7858	29.1194			12.496	232	0.439657	0.558634	-0.0564849	-0.804787	28.9446	29.0011	P97450	P97450	ATP synthase-coupling factor 6, mitochondrial	Atp5j	sp|P97450|ATP5J_MOUSE ATP synthase-coupling factor 6, mitochondrial OS=Mus musculus OX=10090 GN=Atp5pf PE=1 SV=1	-0.0564849	Atp5j
27.4536	27.6589	27.0586	27.5039	27.485	27.5101	27.9181	27.8088	27.6551	27.7371	27.5659	27.5459			22.889	172	0.0281809	0.0583395	-0.260123	-2.56396	27.445	27.7051	P97461	P97461	40S ribosomal protein S5;40S ribosomal protein S5, N-terminally processed	Rps5	sp|P97461|RS5_MOUSE 40S ribosomal protein S5 OS=Mus musculus OX=10090 GN=Rps5 PE=1 SV=3	-0.260123	Rps5
26.1052	26.1719	26.0019	25.8151	25.4619	25.5857	24.9739	25.6089	25.1714	25.3356	25.6404	25.6698	+	HFD_LFD	24.041	39	0.020308	0.0443692	0.456971	2.75487	25.857	25.4	P97478	P97478	5-demethoxyubiquinone hydroxylase, mitochondrial	Coq7	sp|P97478|COQ7_MOUSE 5-demethoxyubiquinone hydroxylase, mitochondrial OS=Mus musculus OX=10090 GN=Coq7 PE=1 SV=3	0.456971	Coq7
26.2715	26.838	26.8757	25.9042	26.4236	25.9601	26.3726	26.0371	26.0922	26.6881	26.6218	26.6157			18.255	37	0.903319	0.932953	-0.0257107	-0.124587	26.3789	26.4046	P97493	P97493	Thioredoxin, mitochondrial	Txn2	sp|P97493|THIOM_MOUSE Thioredoxin, mitochondrial OS=Mus musculus OX=10090 GN=Txn2 PE=1 SV=1	-0.0257107	Txn2
27.4698	27.4525	27.6657	27.7343	27.8011	27.5213	27.3511	27.3876	27.3415	27.3381	27.2983	27.4367	+	HFD_LFD	72.571	673	0.00272463	0.009	0.248566	3.95128	27.6074	27.3589	P97494	P97494	Glutamate--cysteine ligase catalytic subunit	Gclc	sp|P97494|GSH1_MOUSE Glutamate--cysteine ligase catalytic subunit OS=Mus musculus OX=10090 GN=Gclc PE=1 SV=4	0.248566	Gclc
27.64	27.9014	27.5079	27.6304	27.9278	27.9313	27.4079	27.2961	27.3008	27.4583	27.2738	27.4309	+	HFD_LFD	88.25	544	0.000733576	0.00398049	0.395198	4.79092	27.7565	27.3613	P97742;Q924X2	P97742	Carnitine O-palmitoyltransferase 1, liver isoform	Cpt1a	sp|P97742|CPT1A_MOUSE Carnitine O-palmitoyltransferase 1, liver isoform OS=Mus musculus OX=10090 GN=Cpt1a PE=1 SV=4	0.395198	Cpt1a
24.5691	24.2063	24.5106	24.745	24.7705	24.9187	24.7339	25.1857	24.9888	25.0846	24.8851	24.8704	+	HFD_LFD	28.032	24	0.0196177	0.0430466	-0.338072	-2.77502	24.62	24.9581	P97765;P97765-2	P97765	WW domain-binding protein 2	Wbp2	sp|P97765|WBP2_MOUSE WW domain-binding protein 2 OS=Mus musculus OX=10090 GN=Wbp2 PE=1 SV=1;sp|P97765-2|WBP2_MOUSE Isoform 2 of WW domain-binding protein 2 OS=Mus musculus OX=10090 GN=Wbp2	-0.338072	Wbp2
23.1968	23.3016	22.7835	23.1908	22.9954	23.3261	23.8663	23.7307	24.1631	23.9301	23.4189	23.2153	+	HFD_LFD	39.947	25	0.00522022	0.0155806	-0.58836	-3.5555	23.1324	23.7207	P97792;P97792-2	P97792	Coxsackievirus and adenovirus receptor homolog	Cxadr	sp|P97792|CXAR_MOUSE Coxsackievirus and adenovirus receptor homolog OS=Mus musculus OX=10090 GN=Cxadr PE=1 SV=1;sp|P97792-2|CXAR_MOUSE Isoform 2 of Coxsackievirus and adenovirus receptor homolog OS=Mus musculus OX=10090 GN=Cxadr	-0.58836	Cxadr
29.8356	29.7576	29.8044	29.8168	29.702	29.7344	29.7727	29.6068	29.738	29.741	29.7602	29.7655			54.356	993	0.209334	0.30635	0.0444536	1.3418	29.7751	29.7307	P97807;P97807-2	P97807	Fumarate hydratase, mitochondrial	Fh	sp|P97807|FUMH_MOUSE Fumarate hydratase, mitochondrial OS=Mus musculus OX=10090 GN=Fh PE=1 SV=3;sp|P97807-2|FUMH_MOUSE Isoform Cytoplasmic of Fumarate hydratase, mitochondrial OS=Mus musculus OX=10090 GN=Fh	0.0444536	Fh
25.3253	25.4259	25.3606	27.1437	25.5249	24.8173	24.4801	25.2885	24.7304	25.0861	25.3647	25.0586			52.376	35	0.120837	0.196038	0.598193	1.69551	25.5996	25.0014	P97821	P97821	Dipeptidyl peptidase 1;Dipeptidyl peptidase 1 exclusion domain chain;Dipeptidyl peptidase 1 heavy chain;Dipeptidyl peptidase 1 light chain	Ctsc	sp|P97821|CATC_MOUSE Dipeptidyl peptidase 1 OS=Mus musculus OX=10090 GN=Ctsc PE=1 SV=1	0.598193	Ctsc
27.966	27.8064	28.1183	27.8781	28.1007	27.8557	27.7818	27.7387	27.6956	27.8213	27.7961	27.8686	+	HFD_LFD	24.687	213	0.0160981	0.0368483	0.17052	2.89033	27.9542	27.7837	P97823;P97823-2	P97823	Acyl-protein thioesterase 1	Lypla1	sp|P97823|LYPA1_MOUSE Acyl-protein thioesterase 1 OS=Mus musculus OX=10090 GN=Lypla1 PE=1 SV=1;sp|P97823-2|LYPA1_MOUSE Isoform 2 of Acyl-protein thioesterase 1 OS=Mus musculus OX=10090 GN=Lypla1	0.17052	Lypla1
25.8661	25.6947	25.9697	25.8147	25.9008	25.9815	25.9118	25.8914	25.7368	25.8919	25.8022	25.8608			51.828	131	0.677169	0.762484	0.022089	0.428786	25.8713	25.8492	P97855	P97855	Ras GTPase-activating protein-binding protein 1	G3bp1	sp|P97855|G3BP1_MOUSE Ras GTPase-activating protein-binding protein 1 OS=Mus musculus OX=10090 GN=G3bp1 PE=1 SV=1	0.022089	G3bp1
24.0094	23.1528	23.7248	23.5437	23.2994	21.3434	21.0563	23.1574	23.5116	23.4359	23.6332	23.1637			34.06	13	0.743891	0.819652	0.185881	0.335895	23.1789	22.993	P97864	P97864	Caspase-7;Caspase-7 subunit p20;Caspase-7 subunit p11	Casp7	sp|P97864|CASP7_MOUSE Caspase-7 OS=Mus musculus OX=10090 GN=Casp7 PE=1 SV=2	0.185881	Casp7
23.4113	23.526	23.7942	23.8187	23.879	24.0936	21.8033	23.6739	21.3059	23.7164	25.01	22.6712			35.502	10	0.232323	0.334399	0.72369	1.27151	23.7538	23.0301	P97865	P97865	Peroxisomal targeting signal 2 receptor	Pex7	sp|P97865|PEX7_MOUSE Peroxisomal targeting signal 2 receptor OS=Mus musculus OX=10090 GN=Pex7 PE=1 SV=1	0.72369	Pex7
30.0339	30.2966	30.0411	30.0196	30.1563	29.9627	30.0016	30.0821	30.0312	30.1881	29.8539	29.9487			60	1012	0.344897	0.45898	0.0674486	0.991348	30.085	30.0176	P97872	P97872	Dimethylaniline monooxygenase [N-oxide-forming] 5	Fmo5	sp|P97872|FMO5_MOUSE Flavin-containing monooxygenase 5 OS=Mus musculus OX=10090 GN=Fmo5 PE=1 SV=4	0.0674486	Fmo5
26.6849	27.1306	26.9495	27.255	26.9423	26.9596	26.5285	26.9815	26.7881	26.7325	27.3054	27.0062			49.67	117	0.491153	0.60756	0.0966117	0.714682	26.987	26.8904	P99024	P99024	Tubulin beta-5 chain	Tubb5	sp|P99024|TBB5_MOUSE Tubulin beta-5 chain OS=Mus musculus OX=10090 GN=Tubb5 PE=1 SV=1	0.0966117	Tubb5
28.2262	27.8641	28.0224	28.2926	27.6012	28.2112	27.6868	28.0929	27.92	28.0837	27.7091	28.0392			9.584	148	0.405909	0.525728	0.114367	0.867682	28.0363	27.9219	P99025	P99025	GTP cyclohydrolase 1 feedback regulatory protein	Gchfr	sp|P99025|GFRP_MOUSE GTP cyclohydrolase 1 feedback regulatory protein OS=Mus musculus OX=10090 GN=Gchfr PE=1 SV=3	0.114367	Gchfr
27.2969	26.8833	26.9244	27.2889	27.1261	27.1332	27.0728	27.1075	27.1353	27.1156	27.0108	26.974			29.116	137	0.615188	0.719626	0.0395136	0.518798	27.1088	27.0693	P99026	P99026	Proteasome subunit beta type-4	Psmb4	sp|P99026|PSB4_MOUSE Proteasome subunit beta type-4 OS=Mus musculus OX=10090 GN=Psmb4 PE=1 SV=1	0.0395136	Psmb4
29.3824	29.0771	28.9015	29.1882	29.1833	29.2162	29.3431	29.2495	29.1155	29.2628	29.1342	29.5519			11.651	378	0.229332	0.330941	-0.118031	-1.28032	29.1581	29.2762	P99027	P99027	60S acidic ribosomal protein P2	Rplp2	sp|P99027|RLA2_MOUSE 60S acidic ribosomal protein P2 OS=Mus musculus OX=10090 GN=Rplp2 PE=1 SV=3	-0.118031	Rplp2
28.1444	28.2807	28.035	28.1139	28.0811	27.6133	28.0488	27.9023	28.0332	27.9169	28.0762	28.1994			10.435	93	0.885155	0.922061	0.0152613	0.148169	28.0447	28.0295	P99028	P99028	Cytochrome b-c1 complex subunit 6, mitochondrial	Uqcrh	sp|P99028|QCR6_MOUSE Cytochrome b-c1 complex subunit 6, mitochondrial OS=Mus musculus OX=10090 GN=Uqcrh PE=1 SV=2	0.0152613	Uqcrh
29.2546	28.9403	29.132	29.4209	29.2838	28.9335	29.5352	29.3889	29.466	29.5194	29.2368	29.7279	+	HFD_LFD	21.897	719	0.0122465	0.0296994	-0.318178	-3.05025	29.1608	29.479	P99029;P99029-2	P99029	Peroxiredoxin-5, mitochondrial	Prdx5	sp|P99029|PRDX5_MOUSE Peroxiredoxin-5, mitochondrial OS=Mus musculus OX=10090 GN=Prdx5 PE=1 SV=2;sp|P99029-2|PRDX5_MOUSE Isoform Cytoplasmic+peroxisomal of Peroxiredoxin-5, mitochondrial OS=Mus musculus OX=10090 GN=Prdx5	-0.318178	Prdx5
27.2118	27.2685	27.5079	27.636	27.1774	27.2523	27.3555	27.2469	27.2715	27.2546	27.267	27.086			146.56	627	0.280976	0.390378	0.0953983	1.1397	27.3423	27.2469	Q00519	Q00519	Xanthine dehydrogenase/oxidase;Xanthine dehydrogenase;Xanthine oxidase	Xdh	sp|Q00519|XDH_MOUSE Xanthine dehydrogenase/oxidase OS=Mus musculus OX=10090 GN=Xdh PE=1 SV=5	0.0953983	Xdh
22.9359	21.7841	22.9249	23.7817	23.2679	23.2748	23.2869	23.3746	23.4851	23.5409	24.4096	23.9453			59.262	11	0.0627423	0.112763	-0.678862	-2.09366	22.9949	23.6737	Q00612;P97324	Q00612	Glucose-6-phosphate 1-dehydrogenase X	G6pdx	sp|Q00612|G6PD1_MOUSE Glucose-6-phosphate 1-dehydrogenase X OS=Mus musculus OX=10090 GN=G6pdx PE=1 SV=3	-0.678862	G6pdx
30.8095	30.4958	30.323	30.3658	30.8157	30.5973	30.3642	30.2979	30.274	30.3525	30.0778	30.3615	+	HFD_LFD	30.615	658	0.0168408	0.0377634	0.279894	2.86401	30.5679	30.288	Q00623;CON__P15497	Q00623	Apolipoprotein A-I;Proapolipoprotein A-I;Truncated apolipoprotein A-I	Apoa1	sp|Q00623|APOA1_MOUSE Apolipoprotein A-I OS=Mus musculus OX=10090 GN=Apoa1 PE=1 SV=2	0.279894	Apoa1
26.0634	25.804	25.7709	25.8693	25.6814	26.1384	25.5958	25.7865	26.135	25.8711	25.582	25.4608			23.206	96	0.253726	0.359437	0.149358	1.21103	25.8879	25.7385	Q00724	Q00724	Retinol-binding protein 4	Rbp4	sp|Q00724|RET4_MOUSE Retinol-binding protein 4 OS=Mus musculus OX=10090 GN=Rbp4 PE=1 SV=2	0.149358	Rbp4
27.7862	27.8715	28.679	27.4874	27.7492	28.0628	26.4914	27.9414	27.6091	27.9349	27.6816	27.9118			45.823	174	0.250713	0.356077	0.344316	1.21929	27.9393	27.595	Q00896	Q00896	Alpha-1-antitrypsin 1-3	Serpina1c	sp|Q00896|A1AT3_MOUSE Alpha-1-antitrypsin 1-3 OS=Mus musculus OX=10090 GN=Serpina1c PE=1 SV=2	0.344316	Serpina1c
28.1287	27.8938	27.7867	28.0064	28.1	27.9382	28.1296	27.7948	27.6524	27.9179	27.5398	27.9799			45.998	176	0.205537	0.301801	0.139923	1.35402	27.9756	27.8357	Q00897	Q00897	Alpha-1-antitrypsin 1-4	Serpina1d	sp|Q00897|A1AT4_MOUSE Alpha-1-antitrypsin 1-4 OS=Mus musculus OX=10090 GN=Serpina1d PE=1 SV=1	0.139923	Serpina1d
23.7798	22.9441	22.2661	22.6981	23.7847	21.6025	28.0708	26.5394	26.1415	27.2321	25.1281	26.9229	+	HFD_LFD	45.891	58	3.24613e-05	0.000222222	-3.82658	-7.11262	22.8459	26.6725	Q00898	Q00898	Alpha-1-antitrypsin 1-5	Serpina1e	sp|Q00898|A1AT5_MOUSE Alpha-1-antitrypsin 1-5 OS=Mus musculus OX=10090 GN=Serpina1e PE=1 SV=1	-3.82658	Serpina1e
23.7266	23.7425	23.4509	23.4579	24.2689	23.8171	23.7416	23.6759	23.7381	23.5124	23.4699	22.7166			15.846	16	0.21063	0.307865	0.26823	1.33767	23.744	23.4757	Q00915	Q00915	Retinol-binding protein 1	Rbp1	sp|Q00915|RET1_MOUSE Retinol-binding protein 1 OS=Mus musculus OX=10090 GN=Rbp1 PE=1 SV=2	0.26823	Rbp1
25.5127	25.2659	25.2166	25.5214	25.5449	25.4013	25.4681	25.4073	25.4128	25.4203	25.3433	25.5421			84.939	96	0.738559	0.814832	-0.0218684	-0.343193	25.4105	25.4323	Q00PI9	Q00PI9	Heterogeneous nuclear ribonucleoprotein U-like protein 2	Hnrnpul2	sp|Q00PI9|HNRL2_MOUSE Heterogeneous nuclear ribonucleoprotein U-like protein 2 OS=Mus musculus OX=10090 GN=Hnrnpul2 PE=1 SV=2	-0.0218684	Hnrnpul2
25.4635	29.2254	21.371	25.9112	25.6422	25.8826	25.47	25.7725	25.6199	25.6433	25.3265	21.7931			129.56	30	0.602657	0.708503	0.645085	0.53753	25.5827	24.9376	Q01149	Q01149	Collagen alpha-2(I) chain	Col1a2	sp|Q01149|CO1A2_MOUSE Collagen alpha-2(I) chain OS=Mus musculus OX=10090 GN=Col1a2 PE=1 SV=2	0.645085	Col1a2
24.3517	24.6089	22.7805	24.4121	24.1722	23.9394	26.7312	26.4358	26.5547	26.5193	26.2221	26.3038	+	HFD_LFD	134.85	259	5.88243e-06	0.000313725	-2.41702	-8.65335	24.0441	26.4611	Q01279;P70424;Q61527;Q61527-3;Q61527-2	Q01279	Epidermal growth factor receptor	Egfr	sp|Q01279|EGFR_MOUSE Epidermal growth factor receptor OS=Mus musculus OX=10090 GN=Egfr PE=1 SV=1	-2.41702	Egfr
26.0843	25.7381	25.7223	25.6005	26.0481	25.9403	25.514	25.3685	25.3396	25.4851	25.3885	25.5989	+	HFD_LFD	38.618	198	0.00111991	0.00518261	0.406456	4.51328	25.8556	25.4491	Q01339;CON__P17690	Q01339	Beta-2-glycoprotein 1	Apoh	sp|Q01339|APOH_MOUSE Beta-2-glycoprotein 1 OS=Mus musculus OX=10090 GN=Apoh PE=1 SV=1	0.406456	Apoh
27.0934	27.136	27.0714	27.116	27.3676	27.1578	27.0794	26.9989	27.0186	26.9999	26.9286	26.9719	+	HFD_LFD	86.161	380	0.00870083	0.022763	0.157478	3.25133	27.157	26.9996	Q01405	Q01405	Protein transport protein Sec23A	Sec23a	sp|Q01405|SC23A_MOUSE Protein transport protein Sec23A OS=Mus musculus OX=10090 GN=Sec23a PE=1 SV=2	0.157478	Sec23a
25.5347	25.5387	25.3535	25.7641	25.9186	25.202	25.6908	24.9	25.0678	25.2773	25.0636	25.4014			31.55	50	0.0714476	0.126279	0.318444	2.01607	25.5519	25.2335	Q01730	Q01730	Ras suppressor protein 1	Rsu1	sp|Q01730|RSU1_MOUSE Ras suppressor protein 1 OS=Mus musculus OX=10090 GN=Rsu1 PE=1 SV=3	0.318444	Rsu1
30.3395	30.2127	30.2691	30.4188	30.1372	30.1813	30.4393	30.4701	30.4443	30.2931	30.2874	30.5482			17.363	843	0.028367	0.0585723	-0.153967	-2.56013	30.2598	30.4137	Q01768	Q01768	Nucleoside diphosphate kinase B	Nme2	sp|Q01768|NDKB_MOUSE Nucleoside diphosphate kinase B OS=Mus musculus OX=10090 GN=Nme2 PE=1 SV=1	-0.153967	Nme2
28.8559	28.6629	28.913	28.8886	28.8144	28.786	28.725	28.5754	28.5349	28.6093	28.5427	28.7059	+	HFD_LFD	89.321	1446	0.00209046	0.00741844	0.204605	4.11598	28.8201	28.6155	Q01853	Q01853	Transitional endoplasmic reticulum ATPase	Vcp	sp|Q01853|TERA_MOUSE Transitional endoplasmic reticulum ATPase OS=Mus musculus OX=10090 GN=Vcp PE=1 SV=4	0.204605	Vcp
25.698	25.8596	25.6059	25.6144	25.4659	25.8341	26.0645	26.0085	25.9121	26.3151	25.6054	25.6557			28.793	45	0.0752579	0.13124	-0.247207	-1.98489	25.6797	25.9269	Q02013	Q02013	Aquaporin-1	Aqp1	sp|Q02013|AQP1_MOUSE Aquaporin-1 OS=Mus musculus OX=10090 GN=Aqp1 PE=1 SV=3	-0.247207	Aqp1
27.3198	27.3661	27.3965	27.3376	27.3913	27.3106	27.5649	27.4705	27.4798	27.4862	27.4899	27.6567	+	HFD_LFD	117.81	1011	0.000444908	0.00272727	-0.171019	-5.12887	27.3537	27.5247	Q02053;P31254	Q02053	Ubiquitin-like modifier-activating enzyme 1	Uba1	sp|Q02053|UBA1_MOUSE Ubiquitin-like modifier-activating enzyme 1 OS=Mus musculus OX=10090 GN=Uba1 PE=1 SV=1	-0.171019	Uba1
25.7979	25.91	25.7896	25.8111	25.6101	25.767	25.9975	25.9119	25.7999	25.8372	25.8825	26.1013			85.47	194	0.0416415	0.081541	-0.140762	-2.33573	25.781	25.9217	Q02248	Q02248	Catenin beta-1	Ctnnb1	sp|Q02248|CTNB1_MOUSE Catenin beta-1 OS=Mus musculus OX=10090 GN=Ctnnb1 PE=1 SV=1	-0.140762	Ctnnb1
24.9462	25.0952	24.9823	25.1715	24.852	24.9583	24.7232	24.5271	24.4312	24.4968	24.2671	24.4664	+	HFD_LFD	81.8	71	5.00431e-05	0.00037037	0.515605	6.7561	25.0009	24.4853	Q02257	Q02257	Junction plakoglobin	Jup	sp|Q02257|PLAK_MOUSE Junction plakoglobin OS=Mus musculus OX=10090 GN=Jup PE=1 SV=3	0.515605	Jup
24.383	24.4396	24.2951	24.3389	24.5875	24.3928	24.2035	24.3489	24.5087	24.8089	24.0795	24.1615			204.22	83	0.655182	0.744094	0.0542955	0.46025	24.4062	24.3519	Q02357;Q02357-2;Q02357-5;Q02357-3;Q02357-4;Q02357-6	Q02357	Ankyrin-1	Ank1	sp|Q02357|ANK1_MOUSE Ankyrin-1 OS=Mus musculus OX=10090 GN=Ank1 PE=1 SV=2;sp|Q02357-2|ANK1_MOUSE Isoform Br2 of Ankyrin-1 OS=Mus musculus OX=10090 GN=Ank1;sp|Q02357-5|ANK1_MOUSE Isoform 5 of Ankyrin-1 OS=Mus musculus OX=10090 GN=Ank1;sp|Q02357-3|ANK1_MOUSE	0.0542955	Ank1
23.2558	22.7284	22.4033	22.4697	22.5022	23.25	22.7477	23.6175	23.1861	23.5544	22.7703	23.0357			58.552	24	0.113331	0.186584	-0.383738	-1.73536	22.7682	23.152	Q02780;Q02780-6;Q02780-2;Q02780-5;Q02780-3;Q02780-7;Q02780-4	Q02780	Nuclear factor 1 A-type	Nfia	sp|Q02780|NFIA_MOUSE Nuclear factor 1 A-type OS=Mus musculus OX=10090 GN=Nfia PE=1 SV=1;sp|Q02780-6|NFIA_MOUSE Isoform 6 of Nuclear factor 1 A-type OS=Mus musculus OX=10090 GN=Nfia;sp|Q02780-2|NFIA_MOUSE Isoform 1 of Nuclear factor 1 A-type OS=Mus musculus	-0.383738	Nfia
25.9289	25.5856	22.6914	24.186	24.9271	26.7941	23.7006	25.0831	23.7673	23.7675	23.5608	24.063			110.33	75	0.134791	0.213335	1.02848	1.62702	25.0189	23.9904	Q02788	Q02788	Collagen alpha-2(VI) chain	Col6a2	sp|Q02788|CO6A2_MOUSE Collagen alpha-2(VI) chain OS=Mus musculus OX=10090 GN=Col6a2 PE=1 SV=3	1.02848	Col6a2
25.7677	25.4389	25.6165	25.8507	25.6693	25.6665	25.584	25.6423	25.5668	25.5039	25.6315	25.7431			53.408	184	0.41447	0.531258	0.0563618	0.8514	25.6683	25.6119	Q02819	Q02819	Nucleobindin-1	Nucb1	sp|Q02819|NUCB1_MOUSE Nucleobindin-1 OS=Mus musculus OX=10090 GN=Nucb1 PE=1 SV=2	0.0563618	Nucb1
22.5864	22.8867	22.4163	22.144	22.4426	22.7865	23.1124	22.9883	22.7231	22.986	24.5539	23.481			59.959	12	0.0252411	0.0534551	-0.763704	-2.62817	22.5437	23.3075	Q03160	Q03160	Growth factor receptor-bound protein 7	Grb7	sp|Q03160|GRB7_MOUSE Growth factor receptor-bound protein 7 OS=Mus musculus OX=10090 GN=Grb7 PE=1 SV=1	-0.763704	Grb7
26.3657	26.2528	26.4647	26.2345	26.178	26.2454	26.7277	26.7645	26.8576	26.7411	26.8447	27.0412	+	HFD_LFD	43.232	87	7.62951e-06	0.000275862	-0.539252	-8.40388	26.2902	26.8295	Q03249	Q03249	Galactose-1-phosphate uridylyltransferase	Galt	sp|Q03249|GALT_MOUSE Galactose-1-phosphate uridylyltransferase OS=Mus musculus OX=10090 GN=Galt PE=1 SV=3	-0.539252	Galt
31.3361	31.2634	31.2538	31.3036	31.0919	31.1938	31.2601	31.3213	31.403	31.3205	31.1153	31.3514			59.752	2704	0.334746	0.448421	-0.0548242	-1.01343	31.2404	31.2953	Q03265	Q03265	ATP synthase subunit alpha, mitochondrial	Atp5a1	sp|Q03265|ATPA_MOUSE ATP synthase subunit alpha, mitochondrial OS=Mus musculus OX=10090 GN=Atp5f1a PE=1 SV=1	-0.0548242	Atp5a1
25.0521	24.7769	25.3035	25.0731	25.3757	25.225	24.1391	23.992	24.0376	24.1822	24.1939	23.7051	+	HFD_LFD	68.461	55	2.67474e-06	0	1.09274	9.44542	25.1344	24.0417	Q03311	Q03311	Cholinesterase	Bche	sp|Q03311|CHLE_MOUSE Cholinesterase OS=Mus musculus OX=10090 GN=Bche PE=1 SV=2	1.09274	Bche
27.2536	27.5981	26.0143	26.7335	29.0829	26.7748	28.1926	28.1802	27.5708	28.2767	27.6473	27.8593			47.064	50	0.141497	0.221576	-0.711639	-1.59634	27.2429	27.9545	Q03734;Q6P4P1	Q03734	Serine protease inhibitor A3M	Serpina3m	sp|Q03734|SPA3M_MOUSE Serine protease inhibitor A3M OS=Mus musculus OX=10090 GN=Serpina3m PE=1 SV=2	-0.711639	Serpina3m
23.9125	23.3758	23.77	23.8889	23.8383	23.552	23.6359	23.8114	23.6714	23.7508	23.4909	23.8789			14.454	29	0.877895	0.917101	0.0163813	0.157617	23.7229	23.7066	Q03958	Q03958	Prefoldin subunit 6	Pfdn6	sp|Q03958|PFD6_MOUSE Prefoldin subunit 6 OS=Mus musculus OX=10090 GN=Pfdn6 PE=1 SV=1	0.0163813	Pfdn6
24.7001	25.107	25.4634	26.0172	25.6378	24.9955	24.6706	24.9566	24.6607	24.949	26.1322	24.426			42.713	18	0.286765	0.396534	0.354354	1.12525	25.3202	24.9658	Q04447	Q04447	Creatine kinase B-type	Ckb	sp|Q04447|KCRB_MOUSE Creatine kinase B-type OS=Mus musculus OX=10090 GN=Ckb PE=1 SV=1	0.354354	Ckb
23.8776	23.7028	23.8109	23.9586	23.785	23.6799	24.0791	23.8896	24.1459	24.028	23.8175	24.0379	+	HFD_LFD	90.875	26	0.0135992	0.0322553	-0.197216	-2.9889	23.8025	23.9997	Q04750;Q8R4U6	Q04750	DNA topoisomerase 1	Top1	sp|Q04750|TOP1_MOUSE DNA topoisomerase 1 OS=Mus musculus OX=10090 GN=Top1 PE=1 SV=2	-0.197216	Top1
25.968	26.0194	23.0914	24.7979	24.9526	26.9197	24.0833	25.2712	24.4728	24.536	24.4228	24.9834			108.49	113	0.271656	0.379863	0.663226	1.16345	25.2915	24.6283	Q04857	Q04857	Collagen alpha-1(VI) chain	Col6a1	sp|Q04857|CO6A1_MOUSE Collagen alpha-1(VI) chain OS=Mus musculus OX=10090 GN=Col6a1 PE=1 SV=1	0.663226	Col6a1
25.6101	25.1468	24.1191	24.2997	26.1379	24.9182	23.7641	23.3433	23.0811	23.5845	24.3711	24.6619	+	HFD_LFD	10.741	29	0.0113316	0.0285344	1.23765	3.09579	25.0386	23.801	Q05020	Q05020	Apolipoprotein C-II	Apoc2	sp|Q05020|APOC2_MOUSE Apolipoprotein C-II OS=Mus musculus OX=10090 GN=Apoc2 PE=2 SV=1	1.23765	Apoc2
30.565	30.8212	30.5561	30.6708	30.5544	30.9625	30.8289	30.4613	30.1539	30.5985	30.1552	30.603			56.804	908	0.118785	0.193901	0.221542	1.70618	30.6883	30.4668	Q05421	Q05421	Cytochrome P450 2E1	Cyp2e1	sp|Q05421|CP2E1_MOUSE Cytochrome P450 2E1 OS=Mus musculus OX=10090 GN=Cyp2e1 PE=1 SV=1	0.221542	Cyp2e1
25.4505	25.7913	25.089	25.5848	25.4706	25.742	25.2626	25.2548	25.0748	25.1719	24.9204	25.0496	+	HFD_LFD	398.29	338	0.00653767	0.01866	0.399016	3.42089	25.5214	25.1223	Q05793	Q05793	Basement membrane-specific heparan sulfate proteoglycan core protein;Endorepellin;LG3 peptide	Hspg2	sp|Q05793|PGBM_MOUSE Basement membrane-specific heparan sulfate proteoglycan core protein OS=Mus musculus OX=10090 GN=Hspg2 PE=1 SV=1	0.399016	Hspg2
23.1786	22.1576	22.5749	23.797	23.7528	23.8298	25.0139	27.1112	27.0601	25.8197	27.5017	27.2343	+	HFD_LFD	15.137	77	4.25353e-05	0.000237624	-3.40836	-6.88851	23.2151	26.6235	Q05816	Q05816	Fatty acid-binding protein, epidermal	Fabp5	sp|Q05816|FABP5_MOUSE Fatty acid-binding protein 5 OS=Mus musculus OX=10090 GN=Fabp5 PE=1 SV=3	-3.40836	Fabp5
23.5877	23.7528	23.9722	23.952	22.2599	23.9894	22.0185	24.207	24.3031	24.0788	24.4658	23.7776			27.014	19	0.63854	0.731935	-0.222781	-0.484394	23.5857	23.8084	Q05915	Q05915	GTP cyclohydrolase 1	Gch1	sp|Q05915|GCH1_MOUSE GTP cyclohydrolase 1 OS=Mus musculus OX=10090 GN=Gch1 PE=1 SV=1	-0.222781	Gch1
30.3176	30.2758	30.3984	30.4358	30.5126	30.2785	30.2511	30.2206	30.3088	30.2111	30.1037	30.2135	+	HFD_LFD	129.68	2576	0.00970106	0.0249237	0.151649	3.18714	30.3698	30.2181	Q05920	Q05920	Pyruvate carboxylase, mitochondrial	Pc	sp|Q05920|PYC_MOUSE Pyruvate carboxylase, mitochondrial OS=Mus musculus OX=10090 GN=Pc PE=1 SV=1	0.151649	Pc
23.6356	24.8747	24.6925	24.4331	25.089	24.9902	24.7847	24.4315	24.8696	24.6187	24.184	25.2304			137.61	29	0.803978	0.865313	-0.0673126	-0.254884	24.6192	24.6865	Q05D44	Q05D44	Eukaryotic translation initiation factor 5B	Eif5b	sp|Q05D44|IF2P_MOUSE Eukaryotic translation initiation factor 5B OS=Mus musculus OX=10090 GN=Eif5b PE=1 SV=2	-0.0673126	Eif5b
21.8933	22.7907	21.9609	22.0673	22.1358	22.0297	21.9819	22.6902	22.2306	22.126	21.9847	22.1527			39.842	7	0.784289	0.851058	-0.0480572	-0.2812	22.1463	22.1944	Q06138	Q06138	Calcium-binding protein 39	Cab39	sp|Q06138|CAB39_MOUSE Calcium-binding protein 39 OS=Mus musculus OX=10090 GN=Cab39 PE=1 SV=2	-0.0480572	Cab39
29.3405	29.3267	29.0522	29.1011	29.1014	29.0624	29.2824	29.2879	29.3662	29.3882	29.0936	29.3089			8.2355	236	0.102823	0.17129	-0.12383	-1.79538	29.164	29.2879	Q06185	Q06185	ATP synthase subunit e, mitochondrial	Atp5i	sp|Q06185|ATP5I_MOUSE ATP synthase subunit e, mitochondrial OS=Mus musculus OX=10090 GN=Atp5me PE=1 SV=2	-0.12383	Atp5i
23.9066	23.9287	24.3386	23.8618	23.5746	24.2545	23.1337	22.6023	22.9812	23.0799	22.817	23.1614	+	HFD_LFD	44.769	14	3.55887e-05	0.000255319	1.01489	7.03579	23.9775	22.9626	Q06770	Q06770	Corticosteroid-binding globulin	Serpina6	sp|Q06770|CBG_MOUSE Corticosteroid-binding globulin OS=Mus musculus OX=10090 GN=Serpina6 PE=1 SV=1	1.01489	Serpina6
26.0578	25.7304	25.8524	26.0633	25.838	25.8712	25.8274	25.5728	25.565	25.7043	25.4055	25.947			51.655	120	0.0374132	0.0738453	0.231852	2.39847	25.9022	25.6703	Q06890	Q06890	Clusterin;Clusterin beta chain;Clusterin alpha chain	Clu	sp|Q06890|CLUS_MOUSE Clusterin OS=Mus musculus OX=10090 GN=Clu PE=1 SV=1	0.231852	Clu
26.3937	26.4035	26.3063	26.4833	26.5615	26.4739	26.3153	26.3578	26.2579	26.1719	26.0458	26.2165	+	HFD_LFD	49.925	197	0.00474573	0.0145889	0.209517	3.61284	26.437	26.2275	Q07076	Q07076	Annexin A7	Anxa7	sp|Q07076|ANXA7_MOUSE Annexin A7 OS=Mus musculus OX=10090 GN=Anxa7 PE=1 SV=2	0.209517	Anxa7
29.0364	28.7472	28.9569	28.792	28.8984	28.8524	28.6782	28.6706	28.7635	28.7707	28.6621	28.7209	+	HFD_LFD	44.889	867	0.00526209	0.015552	0.169524	3.5507	28.8805	28.711	Q07417	Q07417	Short-chain specific acyl-CoA dehydrogenase, mitochondrial	Acads	sp|Q07417|ACADS_MOUSE Short-chain specific acyl-CoA dehydrogenase, mitochondrial OS=Mus musculus OX=10090 GN=Acads PE=1 SV=2	0.169524	Acads
24.7852	24.5886	24.8028	24.9931	24.5017	24.6238	24.4146	24.7832	24.465	24.6248	24.2725	24.5598			39.029	33	0.0858263	0.147421	0.19588	1.9056	24.7159	24.52	Q07456;CON__P00978	Q07456	Protein AMBP;Alpha-1-microglobulin;Inter-alpha-trypsin inhibitor light chain;Trypstatin	Ambp	sp|Q07456|AMBP_MOUSE Protein AMBP OS=Mus musculus OX=10090 GN=Ambp PE=1 SV=2	0.19588	Ambp
25.4093	25.0029	25.5284	25.5644	25.2404	25.0712	24.8307	24.7249	24.7426	24.9584	25.1736	24.6249	+	HFD_LFD	64.49	60	0.00433872	0.0136343	0.460242	3.66698	25.3028	24.8425	Q07797	Q07797	Galectin-3-binding protein	Lgals3bp	sp|Q07797|LG3BP_MOUSE Galectin-3-binding protein OS=Mus musculus OX=10090 GN=Lgals3bp PE=1 SV=1	0.460242	Lgals3bp
23.1473	23.1931	23.3257	23.775	23.4848	23.2032	23.5651	23.245	23.5059	23.2119	22.9582	23.5175			21.394	20	0.882064	0.919179	0.0209281	0.15219	23.3549	23.3339	Q07813	Q07813	Apoptosis regulator BAX	Bax	sp|Q07813|BAX_MOUSE Apoptosis regulator BAX OS=Mus musculus OX=10090 GN=Bax PE=1 SV=1	0.0209281	Bax
25.1663	25.3679	25.7832	25.6092	25.8003	25.6439	23.6814	23.9172	23.7457	23.6861	23.999	23.7336	+	HFD_LFD	52.697	48	2.74987e-08	0	1.76796	15.3792	25.5618	23.7938	Q08857	Q08857	Platelet glycoprotein 4	Cd36	sp|Q08857|CD36_MOUSE Platelet glycoprotein 4 OS=Mus musculus OX=10090 GN=Cd36 PE=1 SV=2	1.76796	Cd36
25.1026	25.1973	25.2239	25.2594	25.2399	25.2118	25.0572	25.3356	25.3191	25.2627	25.1353	25.2991			103.32	114	0.583434	0.692882	-0.0290327	-0.566668	25.2058	25.2349	Q11011	Q11011	Puromycin-sensitive aminopeptidase	Npepps	sp|Q11011|PSA_MOUSE Puromycin-sensitive aminopeptidase OS=Mus musculus OX=10090 GN=Npepps PE=1 SV=2	-0.0290327	Npepps
24.6283	24.5696	24.7591	24.9917	24.7985	24.6358	24.3573	24.6777	24.4722	24.5574	24.335	24.2347	+	HFD_LFD	55.028	73	0.00963812	0.0248297	0.291484	3.19098	24.7305	24.4391	Q11136	Q11136	Xaa-Pro dipeptidase	Pepd	sp|Q11136|PEPD_MOUSE Xaa-Pro dipeptidase OS=Mus musculus OX=10090 GN=Pepd PE=1 SV=3	0.291484	Pepd
25.2074	25.5447	25.2392	25.1294	25.1809	25.3251	25.0535	25.2497	25.0339	25.0786	25.6555	25.3546			77.795	57	0.777859	0.845628	0.0334781	0.28984	25.2711	25.2376	Q14C51	Q14C51	Pentatricopeptide repeat domain-containing protein 3, mitochondrial	Ptcd3	sp|Q14C51|PTCD3_MOUSE Pentatricopeptide repeat domain-containing protein 3, mitochondrial OS=Mus musculus OX=10090 GN=Ptcd3 PE=1 SV=2	0.0334781	Ptcd3
23.6235	23.2192	23.419	23.9536	23.7651	23.5518	23.1544	23.3786	22.2155	22.5037	24.2861	23.4215			95.012	12	0.207714	0.304211	0.428724	1.34699	23.5887	23.16	Q14CH1	Q14CH1	Molybdenum cofactor sulfurase	Mocos	sp|Q14CH1|MOCOS_MOUSE Molybdenum cofactor sulfurase OS=Mus musculus OX=10090 GN=Mocos PE=1 SV=1	0.428724	Mocos
25.3682	25.4294	25.5466	25.3425	25.4271	25.6253	23.577	24.0032	23.94	23.6183	24.282	23.487	+	HFD_LFD	74.517	102	2.2868e-07	0	1.63858	12.3161	25.4565	23.8179	Q14DH7;Q14DH7-2	Q14DH7	Acyl-CoA synthetase short-chain family member 3, mitochondrial	Acss3	sp|Q14DH7|ACSS3_MOUSE Acyl-CoA synthetase short-chain family member 3, mitochondrial OS=Mus musculus OX=10090 GN=Acss3 PE=1 SV=2;sp|Q14DH7-2|ACSS3_MOUSE Isoform 2 of Acyl-CoA synthetase short-chain family member 3, mitochondrial OS=Mus musculus OX=10090 GN	1.63858	Acss3
23.2852	23.9639	22.7392	22.7563	22.7236	22.7664	22.7103	23.4064	21.5086	24.3519	23.5787	23.4793			85.451	18	0.770584	0.840383	-0.133408	-0.299645	23.0391	23.1725	Q1HFZ0;Q1HFZ0-2	Q1HFZ0	tRNA (cytosine(34)-C(5))-methyltransferase	Nsun2	sp|Q1HFZ0|NSUN2_MOUSE RNA cytosine C(5)-methyltransferase NSUN2 OS=Mus musculus OX=10090 GN=Nsun2 PE=1 SV=2;sp|Q1HFZ0-2|NSUN2_MOUSE Isoform 2 of RNA cytosine C(5)-methyltransferase NSUN2 OS=Mus musculus OX=10090 GN=Nsun2	-0.133408	Nsun2
25.1759	24.9534	24.179	24.6794	25.1357	25.1567	26.0162	26.1884	26.0352	25.8719	26.0742	26.0332	+	HFD_LFD	20.016	96	3.71053e-05	0.00025	-1.1565	-7.00113	24.88	26.0365	Q283N4	Q283N4	2-oxo-4-hydroxy-4-carboxy-5-ureidoimidazoline decarboxylase	Urad	sp|Q283N4|URAD_MOUSE 2-oxo-4-hydroxy-4-carboxy-5-ureidoimidazoline decarboxylase OS=Mus musculus OX=10090 GN=Urad PE=1 SV=1	-1.1565	Urad
23.4252	23.3746	23.253	23.4937	23.3203	23.4073	23.4009	23.5685	23.3276	23.3537	23.2804	23.4147			48.063	4	0.827614	0.883025	-0.0119171	-0.223542	23.379	23.391	Q91VK1;Q2L4X1	Q91VK1	Basic leucine zipper and W2 domain-containing protein 2	Bzw2	sp|Q91VK1|BZW2_MOUSE Basic leucine zipper and W2 domain-containing protein 2 OS=Mus musculus OX=10090 GN=Bzw2 PE=1 SV=1;sp|Q2L4X1|BZW2_MUSMM Basic leucine zipper and W2 domain-containing protein 2 OS=Mus musculus molossinus OX=57486 GN=Bzw2 PE=2 SV=1	-0.0119171	Bzw2
26.6158	26.6331	26.6348	26.3927	26.7098	26.698	26.2478	26.1015	26.1457	26.216	26.1235	25.9771	+	HFD_LFD	54.208	198	1.38958e-05	0.000219178	0.478772	7.84981	26.614	26.1353	Q2TPA8	Q2TPA8	Hydroxysteroid dehydrogenase-like protein 2	Hsdl2	sp|Q2TPA8|HSDL2_MOUSE Hydroxysteroid dehydrogenase-like protein 2 OS=Mus musculus OX=10090 GN=Hsdl2 PE=1 SV=1	0.478772	Hsdl2
23.0382	23.7343	23.6872	23.2828	23.32	23.4162	23.6087	23.815	23.6558	23.6222	23.9109	23.7051			88.796	18	0.0263976	0.0552767	-0.306511	-2.60207	23.4131	23.7196	Q3B7Z2;Q3B7Z2-2;Q5QNQ6	Q3B7Z2	Oxysterol-binding protein 1	Osbp	sp|Q3B7Z2|OSBP1_MOUSE Oxysterol-binding protein 1 OS=Mus musculus OX=10090 GN=Osbp PE=1 SV=3;sp|Q3B7Z2-2|OSBP1_MOUSE Isoform 2 of Oxysterol-binding protein 1 OS=Mus musculus OX=10090 GN=Osbp	-0.306511	Osbp
26.664	26.3965	26.7447	26.3178	26.5281	26.5429	26.4236	26.3926	26.4081	26.292	26.3714	26.3182			34.69	91	0.0369597	0.0732918	0.164682	2.40561	26.5323	26.3677	Q3TC72	Q3TC72	Fumarylacetoacetate hydrolase domain-containing protein 2A	Fahd2	sp|Q3TC72|FAHD2_MOUSE Fumarylacetoacetate hydrolase domain-containing protein 2A OS=Mus musculus OX=10090 GN=Fahd2 PE=1 SV=1	0.164682	Fahd2
23.6237	24.1354	23.9984	23.9581	24.0762	24.0557	24.0478	23.9977	23.9093	23.8134	24.2008	24.0494			87.752	35	0.76369	0.835576	-0.0284719	-0.308964	23.9746	24.0031	Q3TCH7	Q3TCH7	Cullin-4A	Cul4a	sp|Q3TCH7|CUL4A_MOUSE Cullin-4A OS=Mus musculus OX=10090 GN=Cul4a PE=1 SV=1	-0.0284719	Cul4a
23.6937	23.4057	23.2354	23.8993	23.4389	23.6214	23.6688	23.6051	23.554	23.4326	23.6289	23.4486			46.942	14	0.945847	0.963168	-0.0072724	-0.0696484	23.5491	23.5563	Q3TCJ1	Q3TCJ1	BRISC complex subunit Abro1	Fam175b	sp|Q3TCJ1|ABRX2_MOUSE BRISC complex subunit Abraxas 2 OS=Mus musculus OX=10090 GN=Abraxas2 PE=1 SV=1	-0.0072724	Fam175b
24.65	25.0434	24.9864	25.1669	25.0663	24.8038	25.2855	24.9083	25.0848	24.9703	25.0191	25.1994			52.471	75	0.227263	0.327951	-0.125096	-1.28647	24.9528	25.0779	Q3TDN2;Q3TDN2-2	Q3TDN2	FAS-associated factor 2	Faf2	sp|Q3TDN2|FAF2_MOUSE FAS-associated factor 2 OS=Mus musculus OX=10090 GN=Faf2 PE=1 SV=2;sp|Q3TDN2-2|FAF2_MOUSE Isoform 2 of FAS-associated factor 2 OS=Mus musculus OX=10090 GN=Faf2	-0.125096	Faf2
24.2064	24.4705	24.5393	24.7593	24.6734	24.4067	24.6229	24.5071	24.5548	24.5161	24.356	24.6087			93.245	40	0.841667	0.892813	-0.0183557	-0.205024	24.5093	24.5276	Q3TDQ1	Q3TDQ1	Dolichyl-diphosphooligosaccharide--protein glycosyltransferase subunit STT3B	Stt3b	sp|Q3TDQ1|STT3B_MOUSE Dolichyl-diphosphooligosaccharide--protein glycosyltransferase subunit STT3B OS=Mus musculus OX=10090 GN=Stt3b PE=1 SV=2	-0.0183557	Stt3b
26.8418	26.5183	26.6262	27.1292	26.9762	26.7881	26.5505	26.682	26.6529	26.6281	26.5151	26.7096			19.779	152	0.0766423	0.133317	0.190235	1.97393	26.8133	26.623	Q3THE2	Q3THE2	Myosin regulatory light chain 12B	Myl12b	sp|Q3THE2|ML12B_MOUSE Myosin regulatory light chain 12B OS=Mus musculus OX=10090 GN=Myl12b PE=1 SV=2	0.190235	Myl12b
24.1862	23.9813	24.2901	24.5505	24.2237	24.5336	24.6126	24.5691	24.4244	24.5158	24.142	24.4915			44.97	42	0.172954	0.259953	-0.165003	-1.46758	24.2942	24.4592	Q3THG9	Q3THG9	Alanyl-tRNA editing protein Aarsd1	Aarsd1	sp|Q3THG9|AASD1_MOUSE Alanyl-tRNA editing protein Aarsd1 OS=Mus musculus OX=10090 GN=Aarsd1 PE=1 SV=2	-0.165003	Aarsd1
25.1131	25.1044	25.0057	24.9766	25.008	25.2567	25.1775	25.2745	25.0137	25.2334	25.2637	25.3673			76.723	97	0.0496971	0.0925211	-0.144293	-2.23172	25.0774	25.2217	Q3THK7	Q3THK7	GMP synthase [glutamine-hydrolyzing]	Gmps	sp|Q3THK7|GUAA_MOUSE GMP synthase [glutamine-hydrolyzing] OS=Mus musculus OX=10090 GN=Gmps PE=1 SV=2	-0.144293	Gmps
24.2875	24.0424	24.1384	24.3641	24.0599	24.2468	24.2221	24.2422	24.3597	24.367	23.7406	24.2565			43.688	38	0.941577	0.960474	-0.00816727	-0.0751501	24.1898	24.198	Q3THS6	Q3THS6	S-adenosylmethionine synthase isoform type-2	Mat2a	sp|Q3THS6|METK2_MOUSE S-adenosylmethionine synthase isoform type-2 OS=Mus musculus OX=10090 GN=Mat2a PE=1 SV=2	-0.00816727	Mat2a
23.497	23.1493	23.4665	23.147	22.9632	23.1649	21.8878	23.5219	23.1997	22.4002	23.6126	22.1073			48.327	12	0.193358	0.286176	0.443056	1.39454	23.2313	22.7883	Q3TIV5;Q3TIV5-2	Q3TIV5	Zinc finger CCCH domain-containing protein 15	Zc3h15	sp|Q3TIV5|ZC3HF_MOUSE Zinc finger CCCH domain-containing protein 15 OS=Mus musculus OX=10090 GN=Zc3h15 PE=1 SV=2;sp|Q3TIV5-2|ZC3HF_MOUSE Isoform 2 of Zinc finger CCCH domain-containing protein 15 OS=Mus musculus OX=10090 GN=Zc3h15	0.443056	Zc3h15
23.9936	23.9482	24.0638	24.2986	24.1162	21.9554	24.2207	24.428	21.7468	24.1088	24.2035	22.6089			55.055	10	0.765529	0.835998	0.176481	0.306475	23.7293	23.5528	Q3TJZ6	Q3TJZ6	Protein FAM98A	Fam98a	sp|Q3TJZ6|FA98A_MOUSE Protein FAM98A OS=Mus musculus OX=10090 GN=Fam98a PE=1 SV=1	0.176481	Fam98a
22.8135	23.762	23.3357	22.3103	22.7085	22.6975	22.8238	23.0974	22.7955	22.9272	23.2716	23.0885			107.83	11	0.786493	0.852619	-0.0627629	-0.278244	22.9379	23.0007	Q3TL44	Q3TL44	NLR family member X1	Nlrx1	sp|Q3TL44|NLRX1_MOUSE NLR family member X1 OS=Mus musculus OX=10090 GN=Nlrx1 PE=1 SV=1	-0.0627629	Nlrx1
27.9665	28.2337	28.1176	27.911	28.276	27.8774	28.1626	28.0032	28.1274	28.1214	28.0155	28.2064			31.852	329	0.593369	0.699011	-0.0423737	-0.551546	28.0637	28.1061	Q3TLP5;Q3TLP5-2;Q3TLP5-3	Q3TLP5	Enoyl-CoA hydratase domain-containing protein 2, mitochondrial	Echdc2	sp|Q3TLP5|ECHD2_MOUSE Enoyl-CoA hydratase domain-containing protein 2, mitochondrial OS=Mus musculus OX=10090 GN=Echdc2 PE=1 SV=2;sp|Q3TLP5-2|ECHD2_MOUSE Isoform 2 of Enoyl-CoA hydratase domain-containing protein 2, mitochondrial OS=Mus musculus OX=10090 G	-0.0423737	Echdc2
25.7297	26.2917	26.3436	25.7999	26.1894	26.055	26.0777	26.2435	26.0795	25.989	26.4704	26.386			47.661	112	0.310147	0.421143	-0.13945	-1.06911	26.0682	26.2077	Q3TMH2	Q3TMH2	Secernin-3	Scrn3	sp|Q3TMH2|SCRN3_MOUSE Secernin-3 OS=Mus musculus OX=10090 GN=Scrn3 PE=1 SV=1	-0.13945	Scrn3
27.0258	26.9052	26.9796	26.9516	26.9822	26.9199	27.0228	27.0205	26.9428	26.857	27.0333	27.1501			59.543	229	0.343936	0.45785	-0.0437044	-0.993417	26.9607	27.0044	Q3TNA1	Q3TNA1	Xylulose kinase	Xylb	sp|Q3TNA1|XYLB_MOUSE Xylulose kinase OS=Mus musculus OX=10090 GN=Xylb PE=1 SV=1	-0.0437044	Xylb
32.5437	28.6419	28.8384	29.4451	28.6221	30.1017	29.7575	30.6714	30.289	30.329	28.3109	28.7838			103.83	36	0.990854	0.99387	0.00852744	0.0117522	29.6988	29.6903	Q3TQQ9-2;Q3TQQ9;Q3TQQ9-3	Q3TQQ9-2	Uncharacterized protein C1orf112 homolog		sp|Q3TQQ9-2|CA112_MOUSE Isoform 2 of Uncharacterized protein C1orf112 homolog OS=Mus musculus OX=10090;sp|Q3TQQ9|CA112_MOUSE Uncharacterized protein C1orf112 homolog OS=Mus musculus OX=10090 PE=1 SV=2;sp|Q3TQQ9-3|CA112_MOUSE Isoform 3 of Uncharacterized pr	0.00852744
24.4552	24.1526	24.0157	24.2317	24.3705	24.3452	24.2212	24.2445	24.2849	24.1992	24.1606	24.1683			39.025	13	0.493287	0.608288	0.0487007	0.71108	24.2618	24.2131	Q3TWW8	Q3TWW8	Serine/arginine-rich splicing factor 6	Srsf6	sp|Q3TWW8|SRSF6_MOUSE Serine/arginine-rich splicing factor 6 OS=Mus musculus OX=10090 GN=Srsf6 PE=1 SV=1	0.0487007	Srsf6
26.8226	26.9797	27.0474	27.2428	27.1871	26.9816	27.2205	26.9111	26.9458	26.9713	27.0036	27.1092			105.73	330	0.836518	0.88928	0.0166279	0.2118	27.0435	27.0269	Q3TXS7	Q3TXS7	26S proteasome non-ATPase regulatory subunit 1	Psmd1	sp|Q3TXS7|PSMD1_MOUSE 26S proteasome non-ATPase regulatory subunit 1 OS=Mus musculus OX=10090 GN=Psmd1 PE=1 SV=1	0.0166279	Psmd1
24.5717	24.3937	24.2207	24.5687	24.3519	24.7106	24.6694	24.6013	24.6512	25.1862	24.2964	24.399			28.274	43	0.285501	0.395101	-0.164384	-1.12838	24.4695	24.6339	Q3U0B3	Q3U0B3	Dehydrogenase/reductase SDR family member 11	Dhrs11	sp|Q3U0B3|DHR11_MOUSE Dehydrogenase/reductase SDR family member 11 OS=Mus musculus OX=10090 GN=Dhrs11 PE=1 SV=1	-0.164384	Dhrs11
25.5883	25.3475	25.3725	25.5507	25.313	25.3953	25.6906	25.5063	25.4185	25.6124	25.3457	25.7456			76.775	135	0.143971	0.223544	-0.1253	-1.58534	25.4279	25.5532	Q3U0V1	Q3U0V1	Far upstream element-binding protein 2	Khsrp	sp|Q3U0V1|FUBP2_MOUSE Far upstream element-binding protein 2 OS=Mus musculus OX=10090 GN=Khsrp PE=1 SV=2	-0.1253	Khsrp
22.7403	22.8938	22.772	21.6645	21.4587	22.5317	22.0908	23.2249	22.3755	22.4665	22.7276	22.5421			65.335	9	0.461764	0.577411	-0.227708	-0.765315	22.3435	22.5712	Q3U186	Q3U186	Probable arginine--tRNA ligase, mitochondrial	Rars2	sp|Q3U186|SYRM_MOUSE Probable arginine--tRNA ligase, mitochondrial OS=Mus musculus OX=10090 GN=Rars2 PE=1 SV=1	-0.227708	Rars2
26.8223	26.8764	26.9174	27.0456	27.0674	26.959	27.0247	27.0335	26.9423	26.928	26.8521	27.0016			126.85	413	0.752137	0.826062	-0.0156832	-0.324648	26.948	26.9637	Q3U1J4	Q3U1J4	DNA damage-binding protein 1	Ddb1	sp|Q3U1J4|DDB1_MOUSE DNA damage-binding protein 1 OS=Mus musculus OX=10090 GN=Ddb1 PE=1 SV=2	-0.0156832	Ddb1
25.6398	25.8944	26.0539	25.7048	25.8687	25.7885	25.6598	25.7013	25.6229	25.5761	25.6676	25.8926			118.78	310	0.09538	0.160656	0.138282	1.8414	25.825	25.6867	Q3U2P1;Q3U2P1-2	Q3U2P1	Protein transport protein Sec24A	Sec24a	sp|Q3U2P1|SC24A_MOUSE Protein transport protein Sec24A OS=Mus musculus OX=10090 GN=Sec24a PE=1 SV=1	0.138282	Sec24a
24.4607	24.536	24.2527	24.5645	23.696	24.2881	24.4543	24.1693	24.5241	24.2914	24.002	23.8864			65.877	32	0.647751	0.739588	0.0784578	0.470994	24.2997	24.2212	Q3U3R4;Q3U3R4-2;Q3U3R4-3;Q3U3R4-4	Q3U3R4	Lipase maturation factor 1	Lmf1	sp|Q3U3R4|LMF1_MOUSE Lipase maturation factor 1 OS=Mus musculus OX=10090 GN=Lmf1 PE=1 SV=1;sp|Q3U3R4-2|LMF1_MOUSE Isoform 2 of Lipase maturation factor 1 OS=Mus musculus OX=10090 GN=Lmf1;sp|Q3U3R4-3|LMF1_MOUSE Isoform 3 of Lipase maturation factor 1 OS=Mus	0.0784578	Lmf1
22.0928	23.2531	23.1657	23.2534	23.0978	23.5295	22.2551	21.6481	22.8318	21.4204	23.2565	23.2777			97.346	3	0.140792	0.22097	0.617106	1.5995	23.0654	22.4483	Q3U487	Q3U487	E3 ubiquitin-protein ligase HECTD3	Hectd3	sp|Q3U487|HECD3_MOUSE E3 ubiquitin-protein ligase HECTD3 OS=Mus musculus OX=10090 GN=Hectd3 PE=1 SV=2	0.617106	Hectd3
22.8657	22.673	22.7954	23.4338	22.8754	22.9708	22.6821	23.1509	23.0124	23.3522	23.0663	22.917			50.036	11	0.519336	0.633473	-0.0944815	-0.667864	22.9357	23.0301	Q3U5Q7	Q3U5Q7	UMP-CMP kinase 2, mitochondrial	Cmpk2	sp|Q3U5Q7|CMPK2_MOUSE UMP-CMP kinase 2, mitochondrial OS=Mus musculus OX=10090 GN=Cmpk2 PE=1 SV=2	-0.0944815	Cmpk2
23.1102	23.2379	23.0326	23.0043	23.634	23.0055	22.6017	22.6773	22.5693	23.0664	23.4139	23.2134			121.55	22	0.191129	0.283547	0.247076	1.40219	23.1707	22.9237	Q3U7R1;Q3U7R1-2	Q3U7R1	Extended synaptotagmin-1	Esyt1	sp|Q3U7R1|ESYT1_MOUSE Extended synaptotagmin-1 OS=Mus musculus OX=10090 GN=Esyt1 PE=1 SV=2;sp|Q3U7R1-2|ESYT1_MOUSE Isoform 2 of Extended synaptotagmin-1 OS=Mus musculus OX=10090 GN=Esyt1	0.247076	Esyt1
25.4234	25.4886	26.2892	25.0042	25.9738	25.3222	25.7802	25.5231	25.4109	25.5547	25.6632	25.4278			60.248	43	0.90811	0.93653	0.0235672	0.11838	25.5836	25.56	Q3UEB3;Q3UEB3-3;Q3UEB3-2	Q3UEB3	Poly(U)-binding-splicing factor PUF60	Puf60	sp|Q3UEB3|PUF60_MOUSE Poly(U)-binding-splicing factor PUF60 OS=Mus musculus OX=10090 GN=Puf60 PE=1 SV=2;sp|Q3UEB3-3|PUF60_MOUSE Isoform 3 of Poly(U)-binding-splicing factor PUF60 OS=Mus musculus OX=10090 GN=Puf60;sp|Q3UEB3-2|PUF60_MOUSE Isoform 2 of Poly(U	0.0235672	Puf60
28.0751	27.9274	27.8894	27.971	27.9498	27.9317	27.8671	27.5077	27.6506	27.7165	27.4305	27.5092	+	HFD_LFD	57.114	784	0.000694198	0.00388	0.343776	4.82767	27.9574	27.6136	Q3UEG6	Q3UEG6	Alanine--glyoxylate aminotransferase 2, mitochondrial	Agxt2	sp|Q3UEG6|AGT2_MOUSE Alanine--glyoxylate aminotransferase 2, mitochondrial OS=Mus musculus OX=10090 GN=Agxt2 PE=1 SV=1	0.343776	Agxt2
24.7587	24.6973	24.8255	24.7659	24.598	24.8205	24.6096	24.3764	24.4092	24.1378	24.3539	24.2862	+	HFD_LFD	26.354	60	0.000352042	0.00240964	0.382147	5.29102	24.7443	24.3622	Q3UFF7	Q3UFF7	Lysophospholipase-like protein 1	Lyplal1	sp|Q3UFF7|LYPL1_MOUSE Lysophospholipase-like protein 1 OS=Mus musculus OX=10090 GN=Lyplal1 PE=1 SV=3	0.382147	Lyplal1
25.3168	24.9942	25.2274	25.3952	25.2211	25.2791	25.2505	25.2057	25.2722	25.3374	25.0845	25.3943			29.343	99	0.799632	0.862879	-0.018458	-0.260676	25.239	25.2574	Q3UGC7;Q66JS6	Q3UGC7	Eukaryotic translation initiation factor 3 subunit J-A;Eukaryotic translation initiation factor 3 subunit J-B	Eif3j1;Eif3j2	sp|Q3UGC7|EI3JA_MOUSE Eukaryotic translation initiation factor 3 subunit J-A OS=Mus musculus OX=10090 GN=Eif3j1 PE=2 SV=1;sp|Q66JS6|EI3JB_MOUSE Eukaryotic translation initiation factor 3 subunit J-B OS=Mus musculus OX=10090 GN=Eif3j2 PE=1 SV=1	-0.018458	Eif3j1
26.483	25.9747	26.8515	26.3749	25.8597	26.3013	26.0705	26.4332	26.4389	26.6154	26.6186	26.452			28.73	72	0.453806	0.57182	-0.130571	-0.779379	26.3075	26.4381	Q3UGR5;Q3UGR5-2	Q3UGR5	Haloacid dehalogenase-like hydrolase domain-containing protein 2	Hdhd2	sp|Q3UGR5|HDHD2_MOUSE Haloacid dehalogenase-like hydrolase domain-containing protein 2 OS=Mus musculus OX=10090 GN=Hdhd2 PE=1 SV=2;sp|Q3UGR5-2|HDHD2_MOUSE Isoform 2 of Haloacid dehalogenase-like hydrolase domain-containing protein 2 OS=Mus musculus OX=1009	-0.130571	Hdhd2
25.1651	24.8732	25.3062	25.3263	25.0949	25.1537	24.9603	25.0991	25.0263	25.2161	24.7845	25.5346			20.605	46	0.696889	0.780906	0.0497621	0.400951	25.1532	25.1035	Q3UHX2	Q3UHX2	28 kDa heat- and acid-stable phosphoprotein	Pdap1	sp|Q3UHX2|HAP28_MOUSE 28 kDa heat- and acid-stable phosphoprotein OS=Mus musculus OX=10090 GN=Pdap1 PE=1 SV=1	0.0497621	Pdap1
24.1538	24.0357	23.9901	24.4613	23.9095	23.9535	23.6943	23.5926	23.864	23.9066	24.2955	23.9039			83.043	45	0.137531	0.217236	0.20779	1.61432	24.084	23.8762	Q3UIR3;Q3UIR3-2	Q3UIR3	E3 ubiquitin-protein ligase DTX3L	Dtx3l	sp|Q3UIR3|DTX3L_MOUSE E3 ubiquitin-protein ligase DTX3L OS=Mus musculus OX=10090 GN=Dtx3l PE=1 SV=1;sp|Q3UIR3-2|DTX3L_MOUSE Isoform 2 of E3 ubiquitin-protein ligase DTX3L OS=Mus musculus OX=10090 GN=Dtx3l	0.20779	Dtx3l
25.1487	25.0555	25.6945	25.1404	25.1808	24.8043	25.2517	25.2081	24.952	24.9655	25.3495	25.1829			15.515	137	0.890913	0.924302	0.0190697	0.140684	25.1707	25.1516	Q3UIU2	Q3UIU2	NADH dehydrogenase [ubiquinone] 1 beta subcomplex subunit 6	Ndufb6	sp|Q3UIU2|NDUB6_MOUSE NADH dehydrogenase [ubiquinone] 1 beta subcomplex subunit 6 OS=Mus musculus OX=10090 GN=Ndufb6 PE=1 SV=3	0.0190697	Ndufb6
26.4458	26.4238	26.5299	26.5717	26.5388	26.3012	26.0353	26.1393	25.9049	25.9257	26.0581	25.9331	+	HFD_LFD	52.028	193	7.43832e-06	0.000280702	0.469114	8.42798	26.4685	25.9994	Q3UJU9	Q3UJU9	Regulator of microtubule dynamics protein 3	Rmdn3	sp|Q3UJU9|RMD3_MOUSE Regulator of microtubule dynamics protein 3 OS=Mus musculus OX=10090 GN=Rmdn3 PE=1 SV=2	0.469114	Rmdn3
26.9574	26.7539	26.8777	26.7872	26.5481	26.7971	26.7854	26.6019	26.6706	26.6509	26.5259	26.5225			61.378	540	0.0433013	0.0835914	0.160703	2.31279	26.7869	26.6262	Q3ULD5	Q3ULD5	Methylcrotonoyl-CoA carboxylase beta chain, mitochondrial	Mccc2	sp|Q3ULD5|MCCB_MOUSE Methylcrotonoyl-CoA carboxylase beta chain, mitochondrial OS=Mus musculus OX=10090 GN=Mccc2 PE=1 SV=1	0.160703	Mccc2
26.8153	26.6094	26.7586	26.7401	26.9434	26.8223	26.9593	26.6661	26.9731	26.7132	26.7629	26.6189			38.225	97	0.992225	0.994977	-0.000760714	-0.00999048	26.7815	26.7823	Q3ULJ0;Q3ULJ0-2	Q3ULJ0	Glycerol-3-phosphate dehydrogenase 1-like protein	Gpd1l	sp|Q3ULJ0|GPD1L_MOUSE Glycerol-3-phosphate dehydrogenase 1-like protein OS=Mus musculus OX=10090 GN=Gpd1l PE=1 SV=2;sp|Q3ULJ0-2|GPD1L_MOUSE Isoform 2 of Glycerol-3-phosphate dehydrogenase 1-like protein OS=Mus musculus OX=10090 GN=Gpd1l	-0.000760714	Gpd1l
26.6819	26.4565	26.6335	26.8628	26.7396	26.7227	26.614	26.7453	26.7659	26.7121	26.6171	26.8495			41.291	86	0.614737	0.719409	-0.0344855	-0.519469	26.6828	26.7173	Q3UM45	Q3UM45	Protein phosphatase 1 regulatory subunit 7	Ppp1r7	sp|Q3UM45|PP1R7_MOUSE Protein phosphatase 1 regulatory subunit 7 OS=Mus musculus OX=10090 GN=Ppp1r7 PE=1 SV=2	-0.0344855	Ppp1r7
24.7695	24.4552	24.2448	24.375	24.3148	24.6252	24.4485	24.3074	24.2124	24.295	24.1007	24.2605			137.38	103	0.0661041	0.118035	0.193322	2.06255	24.4641	24.2707	Q3UMF0;Q3UMF0-2;Q3UMF0-3;Q3UMF0-4	Q3UMF0	Cordon-bleu protein-like 1	Cobll1	sp|Q3UMF0|COBL1_MOUSE Cordon-bleu protein-like 1 OS=Mus musculus OX=10090 GN=Cobll1 PE=1 SV=2;sp|Q3UMF0-2|COBL1_MOUSE Isoform 2 of Cordon-bleu protein-like 1 OS=Mus musculus OX=10090 GN=Cobll1;sp|Q3UMF0-3|COBL1_MOUSE Isoform 3 of Cordon-bleu protein-like 1	0.193322	Cobll1
23.2679	23.7071	23.3024	23.3885	22.1255	23.3523	23.2191	23.0952	23.7172	23.5096	22.9779	22.7495			39.681	11	0.939085	0.95908	-0.0207888	-0.0783626	23.1906	23.2114	Q3UMR5;Q3UMR5-2	Q3UMR5	Calcium uniporter protein, mitochondrial	Mcu	sp|Q3UMR5|MCU_MOUSE Calcium uniporter protein, mitochondrial OS=Mus musculus OX=10090 GN=Mcu PE=1 SV=2;sp|Q3UMR5-2|MCU_MOUSE Isoform 2 of Calcium uniporter protein, mitochondrial OS=Mus musculus OX=10090 GN=Mcu	-0.0207888	Mcu
26.0749	26.0541	25.9305	25.9792	26.2267	25.9007	26.1075	25.579	25.8889	25.9687	25.7438	25.9428			65.622	200	0.11388	0.187202	0.155875	1.73236	26.0277	25.8718	Q3UNX5;Q3UNX5-2	Q3UNX5	Acyl-coenzyme A synthetase ACSM3, mitochondrial	Acsm3	sp|Q3UNX5|ACSM3_MOUSE Acyl-coenzyme A synthetase ACSM3, mitochondrial OS=Mus musculus OX=10090 GN=Acsm3 PE=1 SV=2;sp|Q3UNX5-2|ACSM3_MOUSE Isoform 2 of Acyl-coenzyme A synthetase ACSM3, mitochondrial OS=Mus musculus OX=10090 GN=Acsm3	0.155875	Acsm3
26.043	26.1213	26.3368	26.0782	26.2566	25.9751	25.8098	25.5374	25.7076	25.5685	25.7496	25.7191	+	HFD_LFD	37.808	101	7.6806e-05	0.000727273	0.453151	6.4153	26.1352	25.682	Q3UNZ8;Q3UNZ8-2	Q3UNZ8	Quinone oxidoreductase-like protein 2		sp|Q3UNZ8|QORL2_MOUSE Quinone oxidoreductase-like protein 2 OS=Mus musculus OX=10090 GN=Cryzl2 PE=1 SV=1;sp|Q3UNZ8-2|QORL2_MOUSE Isoform 2 of Quinone oxidoreductase-like protein 2 OS=Mus musculus OX=10090 GN=Cryzl2	0.453151
25.192	25.8824	25.6862	25.3315	25.0732	24.9101	24.4378	24.4723	24.1493	24.4566	24.6733	24.8701	+	HFD_LFD	59.698	41	0.00096949	0.00487273	0.835996	4.60712	25.3459	24.5099	Q3UP75	Q3UP75	UDP-glucuronosyltransferase 3A1	Ugt3a1	sp|Q3UP75|UD3A1_MOUSE UDP-glucuronosyltransferase 3A1 OS=Mus musculus OX=10090 GN=Ugt3a1 PE=1 SV=1	0.835996	Ugt3a1
24.0278	24.2111	24.1183	23.9751	23.9847	24.2618	24.2004	23.6498	22.8379	23.9591	23.8587	24.0706			106.69	12	0.136558	0.215916	0.33373	1.61881	24.0965	23.7627	Q3UPF5;Q3UPF5-2	Q3UPF5	Zinc finger CCCH-type antiviral protein 1	Zc3hav1	sp|Q3UPF5|ZCCHV_MOUSE Zinc finger CCCH-type antiviral protein 1 OS=Mus musculus OX=10090 GN=Zc3hav1 PE=1 SV=1;sp|Q3UPF5-2|ZCCHV_MOUSE Isoform 2 of Zinc finger CCCH-type antiviral protein 1 OS=Mus musculus OX=10090 GN=Zc3hav1	0.33373	Zc3hav1
25.7551	25.8051	25.9637	25.7129	26.1054	25.4079	25.1774	25.1768	25.1334	25.1699	25.7337	25.5044	+	HFD_LFD	46.297	68	0.006735	0.0189728	0.475769	3.40318	25.7917	25.3159	Q3UPH1	Q3UPH1	Protein PRRC1	Prrc1	sp|Q3UPH1|PRRC1_MOUSE Protein PRRC1 OS=Mus musculus OX=10090 GN=Prrc1 PE=1 SV=1	0.475769	Prrc1
26.1048	26.1879	26.14	26.2151	26.2965	26.1383	26.1311	26.0697	26.0712	26.0671	26.1594	26.2307			133.57	466	0.161389	0.246562	0.058884	1.51234	26.1804	26.1215	Q3UPL0;Q3UPL0-2;Q3UPL0-3	Q3UPL0	Protein transport protein Sec31A	Sec31a	sp|Q3UPL0|SC31A_MOUSE Protein transport protein Sec31A OS=Mus musculus OX=10090 GN=Sec31a PE=1 SV=2;sp|Q3UPL0-2|SC31A_MOUSE Isoform 2 of Protein transport protein Sec31A OS=Mus musculus OX=10090 GN=Sec31a	0.058884	Sec31a
27.4168	27.802	27.4865	27.484	27.6067	27.5293	27.6589	27.5347	27.4964	27.5447	27.4179	27.5165			180.53	1019	0.693773	0.779166	0.0260464	0.405327	27.5542	27.5282	Q3UQ44	Q3UQ44	Ras GTPase-activating-like protein IQGAP2	Iqgap2	sp|Q3UQ44|IQGA2_MOUSE Ras GTPase-activating-like protein IQGAP2 OS=Mus musculus OX=10090 GN=Iqgap2 PE=1 SV=2	0.0260464	Iqgap2
22.7104	22.6767	22.9487	22.8338	22.9345	23.052	23.2936	23.27	23.1057	22.7227	23.1976	23.3377	+	HFD_LFD	96.932	10	0.0230758	0.0494563	-0.295208	-2.68043	22.8593	23.1546	Q3URD3;Q3URD3-4;Q3URD3-3;Q3URD3-5;Q3URD3-2	Q3URD3	Sarcolemmal membrane-associated protein	Slmap	sp|Q3URD3|SLMAP_MOUSE Sarcolemmal membrane-associated protein OS=Mus musculus OX=10090 GN=Slmap PE=1 SV=2;sp|Q3URD3-4|SLMAP_MOUSE Isoform 4 of Sarcolemmal membrane-associated protein OS=Mus musculus OX=10090 GN=Slmap;sp|Q3URD3-3|SLMAP_MOUSE Isoform 3 of Sa	-0.295208	Slmap
25.7916	25.7345	25.854	25.6471	25.916	25.6583	25.5484	25.3499	25.3174	25.3314	25.7707	25.3317	+	HFD_LFD	65.076	69	0.00376416	0.0122388	0.325331	3.75317	25.7669	25.4416	Q3URE1;Q3URE1-2	Q3URE1	Acyl-CoA synthetase family member 3, mitochondrial	Acsf3	sp|Q3URE1|ACSF3_MOUSE Malonate--CoA ligase ACSF3, mitochondrial OS=Mus musculus OX=10090 GN=Acsf3 PE=1 SV=2	0.325331	Acsf3
22.3358	22.8738	23.012	22.8626	21.6962	22.6479	23.1057	22.9482	23.1901	20.8389	22.7655	22.7006			45.132	7	0.961891	0.972504	-0.0201235	-0.0489913	22.5714	22.5915	Q3URS9;Q3URS9-2	Q3URS9	Coiled-coil domain-containing protein 51	Ccdc51	sp|Q3URS9|MITOK_MOUSE Mitochondrial potassium channel OS=Mus musculus OX=10090 GN=Ccdc51 PE=1 SV=1;sp|Q3URS9-2|MITOK_MOUSE Isoform 2 of Mitochondrial potassium channel OS=Mus musculus OX=10090 GN=Ccdc51	-0.0201235	Ccdc51
25.195	24.9056	24.9265	24.9478	25.2627	24.9598	25.0666	24.9644	24.9142	25.0493	24.6062	24.9513			132.35	47	0.273545	0.381674	0.107582	1.15859	25.0329	24.9253	Q3UTJ2;Q3UTJ2-2;Q3UTJ2-4;Q3UTJ2-5;Q3UTJ2-3;Q3UTJ2-6;Q3UTJ2-7	Q3UTJ2	Sorbin and SH3 domain-containing protein 2	Sorbs2	sp|Q3UTJ2|SRBS2_MOUSE Sorbin and SH3 domain-containing protein 2 OS=Mus musculus OX=10090 GN=Sorbs2 PE=1 SV=2;sp|Q3UTJ2-2|SRBS2_MOUSE Isoform 2 of Sorbin and SH3 domain-containing protein 2 OS=Mus musculus OX=10090 GN=Sorbs2;sp|Q3UTJ2-4|SRBS2_MOUSE Isoform	0.107582	Sorbs2
24.9462	24.9051	24.2786	24.4149	24.1628	24.6146	25.1157	24.6415	25.0541	24.8956	24.7785	24.41			26.031	34	0.156501	0.239226	-0.262178	-1.5321	24.5537	24.8159	Q3UUI3	Q3UUI3	Acyl-coenzyme A thioesterase THEM4	Them4	sp|Q3UUI3|THEM4_MOUSE Acyl-coenzyme A thioesterase THEM4 OS=Mus musculus OX=10090 GN=Them4 PE=1 SV=1	-0.262178	Them4
23.7955	23.7712	24.9712	23.9104	25.0077	24.1834	23.1865	23.6138	22.2544	23.4287	23.3333	23.274	+	HFD_LFD	100.15	11	0.0049967	0.01503	1.09145	3.5818	24.2732	23.1818	Q3UVK0	Q3UVK0	Endoplasmic reticulum metallopeptidase 1	Ermp1	sp|Q3UVK0|ERMP1_MOUSE Endoplasmic reticulum metallopeptidase 1 OS=Mus musculus OX=10090 GN=Ermp1 PE=1 SV=2	1.09145	Ermp1
28.4668	28.5332	28.328	28.1179	28.2665	28.3291	28.649	28.4726	28.6289	28.4822	28.3946	28.5482			35.083	479	0.025746	0.054372	-0.18902	-2.61663	28.3402	28.5293	Q3UZZ6;Q80VR3	Q3UZZ6	Sulfotransferase 1 family member D1	Sult1d1	sp|Q3UZZ6|ST1D1_MOUSE Sulfotransferase 1 family member D1 OS=Mus musculus OX=10090 GN=Sult1d1 PE=1 SV=1	-0.18902	Sult1d1
23.8441	24.1561	23.6009	23.852	23.8681	24.1071	24.177	24.0792	24.2563	23.9248	23.8408	23.8331			130.81	23	0.326048	0.439976	-0.113811	-1.03276	23.9047	24.0185	Q3V3R4	Q3V3R4	Integrin alpha-1	Itga1	sp|Q3V3R4|ITA1_MOUSE Integrin alpha-1 OS=Mus musculus OX=10090 GN=Itga1 PE=1 SV=2	-0.113811	Itga1
25.7297	26.044	26.004	25.4606	25.5429	25.0912	24.6808	24.8919	24.9842	25.0992	25.9452	25.722			9.0303	24	0.121627	0.197088	0.42486	1.69145	25.6454	25.2205	Q4KML4	Q4KML4	Costars family protein ABRACL	Abracl	sp|Q4KML4|ABRAL_MOUSE Costars family protein ABRACL OS=Mus musculus OX=10090 GN=Abracl PE=1 SV=1	0.42486	Abracl
28.1378	28.4263	28.1382	28.245	27.79	28.1358	27.9939	28.1084	28.1723	28.223	28.1627	27.9648			76.202	583	0.671893	0.758474	0.0413246	0.436293	28.1455	28.1042	Q4LDG0	Q4LDG0	Bile acyl-CoA synthetase	Slc27a5	sp|Q4LDG0|S27A5_MOUSE Bile acyl-CoA synthetase OS=Mus musculus OX=10090 GN=Slc27a5 PE=1 SV=2	0.0413246	Slc27a5
24.3106	24.1166	23.2535	24.8653	24.3962	23.7476	23.1315	24.03	23.7628	24.0331	23.9627	23.8999			49.997	19	0.271405	0.379751	0.311589	1.1641	24.115	23.8034	Q4PJX1;Q4PJX1-2;Q4PJX1-3	Q4PJX1	Protein odr-4 homolog	Odr4	sp|Q4PJX1|ODR4_MOUSE Protein odr-4 homolog OS=Mus musculus OX=10090 GN=Odr4 PE=1 SV=2;sp|Q4PJX1-2|ODR4_MOUSE Isoform 2 of Protein odr-4 homolog OS=Mus musculus OX=10090 GN=Odr4;sp|Q4PJX1-3|ODR4_MOUSE Isoform 3 of Protein odr-4 homolog OS=Mus musculus OX=10	0.311589	Odr4
23.2741	23.2736	23.0426	23.1293	23.106	23.2768	23.8319	23.5253	23.662	23.5226	22.9318	23.6224			87.072	26	0.0311591	0.0634311	-0.332271	-2.50536	23.1837	23.516	Q4PZA2;Q4PZA2-2;Q4PZA2-3;Q4PZA2-4	Q4PZA2	Endothelin-converting enzyme 1	Ece1	sp|Q4PZA2|ECE1_MOUSE Endothelin-converting enzyme 1 OS=Mus musculus OX=10090 GN=Ece1 PE=1 SV=1;sp|Q4PZA2-2|ECE1_MOUSE Isoform A of Endothelin-converting enzyme 1 OS=Mus musculus OX=10090 GN=Ece1;sp|Q4PZA2-3|ECE1_MOUSE Isoform C of Endothelin-converting enz	-0.332271	Ece1
26.3002	26.2167	26.1816	26.3152	26.2826	26.3736	26.3991	26.3212	26.2696	26.2906	26.1003	26.3788			29.729	64	0.779922	0.847526	-0.0149342	-0.287066	26.2783	26.2933	Q4VAA2;Q4VAA2-2	Q4VAA2	Protein CDV3	Cdv3	sp|Q4VAA2|CDV3_MOUSE Protein CDV3 OS=Mus musculus OX=10090 GN=Cdv3 PE=1 SV=2;sp|Q4VAA2-2|CDV3_MOUSE Isoform 2 of Protein CDV3 OS=Mus musculus OX=10090 GN=Cdv3	-0.0149342	Cdv3
24.0544	23.7485	23.9176	24.0162	23.9185	23.8173	24.0714	23.8434	23.7838	24.091	23.7954	24.1638			72.399	53	0.594241	0.699491	-0.0460049	-0.550226	23.9121	23.9581	Q501J6;Q501J6-2	Q501J6	Probable ATP-dependent RNA helicase DDX17	Ddx17	sp|Q501J6|DDX17_MOUSE Probable ATP-dependent RNA helicase DDX17 OS=Mus musculus OX=10090 GN=Ddx17 PE=1 SV=1;sp|Q501J6-2|DDX17_MOUSE Isoform 2 of Probable ATP-dependent RNA helicase DDX17 OS=Mus musculus OX=10090 GN=Ddx17	-0.0460049	Ddx17
21.5212	23.3431	22.7421	22.9055	21.9822	22.3848	24.1292	24.2106	24.2765	24.012	23.8503	24.0598	+	HFD_LFD	19.727	29	0.000165618	0.00152239	-1.60993	-5.83192	22.4798	24.0897	Q505B7;Q505B7-2	Q505B7	Protein archease	Zbtb8os	sp|Q505B7|ARCH_MOUSE Protein archease OS=Mus musculus OX=10090 GN=Zbtb8os PE=1 SV=2;sp|Q505B7-2|ARCH_MOUSE Isoform 2 of Protein archease OS=Mus musculus OX=10090 GN=Zbtb8os	-1.60993	Zbtb8os
25.1229	25.3252	24.8018	25.2584	26.4192	25.1191	25.2898	24.4047	25.0191	24.9715	24.8168	24.5677			20.11	17	0.088424	0.15131	0.496168	1.88751	25.3411	24.8449	Q505D7	Q505D7	Optic atrophy 3 protein homolog	Opa3	sp|Q505D7|OPA3_MOUSE Optic atrophy 3 protein homolog OS=Mus musculus OX=10090 GN=Opa3 PE=1 SV=1	0.496168	Opa3
23.655	23.7791	23.6478	23.928	23.6379	23.8182	23.5706	23.9028	23.5382	23.7731	23.3966	23.7639			63.589	40	0.358266	0.472296	0.0867977	0.962978	23.7443	23.6575	Q505F5	Q505F5	Leucine-rich repeat-containing protein 47	Lrrc47	sp|Q505F5|LRC47_MOUSE Leucine-rich repeat-containing protein 47 OS=Mus musculus OX=10090 GN=Lrrc47 PE=1 SV=1	0.0867977	Lrrc47
23.5268	23.3243	23.1865	23.1058	23.4411	23.2644	23.462	23.769	23.3902	23.8592	23.5	23.5197	+	HFD_LFD	106.86	18	0.0199386	0.0435129	-0.27518	-2.76556	23.3082	23.5833	Q52KI8;Q52KI8-2	Q52KI8	Serine/arginine repetitive matrix protein 1	Srrm1	sp|Q52KI8|SRRM1_MOUSE Serine/arginine repetitive matrix protein 1 OS=Mus musculus OX=10090 GN=Srrm1 PE=1 SV=2;sp|Q52KI8-2|SRRM1_MOUSE Isoform 2 of Serine/arginine repetitive matrix protein 1 OS=Mus musculus OX=10090 GN=Srrm1	-0.27518	Srrm1
23.5558	23.7479	23.7438	23.8167	23.8706	23.8291	24.0006	23.7952	23.8402	23.5362	23.5643	24.006			117.45	14	0.76048	0.832606	-0.0297899	-0.313313	23.7606	23.7904	Q569Z5;Q569Z5-2	Q569Z5	Probable ATP-dependent RNA helicase DDX46	Ddx46	sp|Q569Z5|DDX46_MOUSE Probable ATP-dependent RNA helicase DDX46 OS=Mus musculus OX=10090 GN=Ddx46 PE=1 SV=2;sp|Q569Z5-2|DDX46_MOUSE Isoform 2 of Probable ATP-dependent RNA helicase DDX46 OS=Mus musculus OX=10090 GN=Ddx46	-0.0297899	Ddx46
23.9977	24.4592	22.6383	24.2886	24.2243	24.2502	24.0706	24.5062	24.521	24.2179	24.2795	24.4984			46.119	25	0.220151	0.319556	-0.372559	-1.30797	23.9764	24.349	Q570Y9;Q570Y9-2;Q570Y9-3	Q570Y9	DEP domain-containing mTOR-interacting protein	Deptor	sp|Q570Y9|DPTOR_MOUSE DEP domain-containing mTOR-interacting protein OS=Mus musculus OX=10090 GN=Deptor PE=1 SV=2;sp|Q570Y9-2|DPTOR_MOUSE Isoform 2 of DEP domain-containing mTOR-interacting protein OS=Mus musculus OX=10090 GN=Deptor;sp|Q570Y9-3|DPTOR_MOUSE	-0.372559	Deptor
27.9216	28.2336	27.8442	27.4593	27.0942	27.7281	27.6619	27.6165	27.7216	27.8243	27.6319	27.6567			66.365	564	0.867923	0.909159	0.028017	0.170623	27.7135	27.6855	Q571F8	Q571F8	Glutaminase liver isoform, mitochondrial	Gls2	sp|Q571F8|GLSL_MOUSE Glutaminase liver isoform, mitochondrial OS=Mus musculus OX=10090 GN=Gls2 PE=1 SV=2	0.028017	Gls2
26.1414	26.2185	26.3897	26.3465	26.152	26.2134	26.3567	26.294	26.431	26.1122	26.1568	26.371			84.755	129	0.528816	0.643034	-0.0433553	-0.652462	26.2436	26.2869	Q571I9	Q571I9	Aldehyde dehydrogenase family 16 member A1	Aldh16a1	sp|Q571I9|A16A1_MOUSE Aldehyde dehydrogenase family 16 member A1 OS=Mus musculus OX=10090 GN=Aldh16a1 PE=1 SV=2	-0.0433553	Aldh16a1
23.1037	21.7741	22.7981	22.7071	22.056	23.2945	22.85	23.0494	23.0078	23.2005	23.0806	23.1089			146.22	16	0.114359	0.187706	-0.427284	-1.72976	22.6223	23.0495	Q58A65;Q58A65-2;Q58A65-5;Q58A65-3;Q58A65-6;Q58A65-4;Q9ESN9;Q9ESN9-2;Q9ESN9-3;Q9ESN9-5;Q9ESN9-4;Q9ESN9-6	Q58A65	C-Jun-amino-terminal kinase-interacting protein 4	Spag9	sp|Q58A65|JIP4_MOUSE C-Jun-amino-terminal kinase-interacting protein 4 OS=Mus musculus OX=10090 GN=Spag9 PE=1 SV=2;sp|Q58A65-2|JIP4_MOUSE Isoform 2 of C-Jun-amino-terminal kinase-interacting protein 4 OS=Mus musculus OX=10090 GN=Spag9;sp|Q58A65-5|JIP4_MOUS	-0.427284	Spag9
24.7182	24.4738	24.3504	24.4914	24.574	24.5398	24.3153	24.334	24.5533	24.2366	24.1396	24.4875			19.628	22	0.0483226	0.0910311	0.180234	2.24825	24.5246	24.3444	Q59J78	Q59J78	Mimitin, mitochondrial	Ndufaf2	sp|Q59J78|NDUF2_MOUSE NADH dehydrogenase [ubiquinone] 1 alpha subcomplex assembly factor 2 OS=Mus musculus OX=10090 GN=Ndufaf2 PE=1 SV=1	0.180234	Ndufaf2
23.4291	22.8511	23.0121	23.6537	23.3818	23.8031	21.5395	22.1098	22.447	23.0062	22.7635	22.4574	+	HFD_LFD	141.43	16	0.00377221	0.0122619	0.967887	3.75187	23.3551	22.3873	Q5BL07;Q5BL07-2	Q5BL07	Peroxisome biogenesis factor 1	Pex1	sp|Q5BL07|PEX1_MOUSE Peroxisome biogenesis factor 1 OS=Mus musculus OX=10090 GN=Pex1 PE=1 SV=2;sp|Q5BL07-2|PEX1_MOUSE Isoform 2 of Peroxisome biogenesis factor 1 OS=Mus musculus OX=10090 GN=Pex1	0.967887	Pex1
25.5991	25.5833	25.8854	25.5976	25.4933	25.6406	25.6285	25.7242	25.5084	25.5401	25.7629	25.873			21.862	90	0.625146	0.72541	-0.0396446	-0.504048	25.6332	25.6728	Q5EBG8	Q5EBG8	Uncharacterized protein C1orf50 homolog		sp|Q5EBG8|CA050_MOUSE Uncharacterized protein C1orf50 homolog OS=Mus musculus OX=10090 PE=1 SV=1	-0.0396446
27.6089	27.7996	27.1671	27.487	27.0864	27.3451	27.8263	27.6264	27.791	27.8328	27.6266	27.3683			11.655	59	0.0749572	0.13106	-0.262892	-1.9873	27.4157	27.6786	Q5F285	Q5F285	Transmembrane protein 256	Tmem256	sp|Q5F285|TM256_MOUSE Transmembrane protein 256 OS=Mus musculus OX=10090 GN=Tmem256 PE=1 SV=1	-0.262892	Tmem256
28.4438	28.2893	28.5159	28.4873	28.4954	28.4307	28.066	27.8625	27.9192	27.8377	27.6357	28.0148	+	HFD_LFD	34.168	559	1.37725e-05	0.000225352	0.554385	7.85784	28.4437	27.8893	Q5FW57	Q5FW57	Glycine N-acyltransferase-like protein	Gm4952	sp|Q5FW57|GLYAL_MOUSE Glycine N-acyltransferase-like protein OS=Mus musculus OX=10090 GN=Gm4952 PE=1 SV=3	0.554385	Gm4952
27.7871	27.4436	26.3832	26.513	27.5204	26.8008	28.4136	28.4213	28.3688	28.3241	27.8346	28.2634	+	HFD_LFD	20.93	305	0.000861933	0.00460094	-1.19627	-4.68425	27.0747	28.271	Q5FW60	Q5FW60	Major urinary protein 20	Mup20	sp|Q5FW60|MUP20_MOUSE Major urinary protein 20 OS=Mus musculus OX=10090 GN=Mup20 PE=1 SV=1	-1.19627	Mup20
24.7299	24.8008	24.6378	25.1499	25.0149	24.9533	25.287	24.7397	24.8277	25.0239	24.8999	24.724			50.41	23	0.764625	0.836077	-0.0359335	-0.307698	24.8811	24.917	Q5FWK3	Q5FWK3	Rho GTPase-activating protein 1	Arhgap1	sp|Q5FWK3|RHG01_MOUSE Rho GTPase-activating protein 1 OS=Mus musculus OX=10090 GN=Arhgap1 PE=1 SV=1	-0.0359335	Arhgap1
24.7116	24.7049	24.9133	24.4505	24.0855	24.8947	24.612	24.8906	24.8756	25.1279	24.91	24.6439			69.858	85	0.178805	0.268106	-0.216606	-1.44591	24.6267	24.8433	Q5RKZ7;Q5RKZ7-2;Q5RKZ7-3	Q5RKZ7	Molybdenum cofactor biosynthesis protein 1;Cyclic pyranopterin monophosphate synthase;Cyclic pyranopterin monophosphate synthase accessory protein	Mocs1	sp|Q5RKZ7|MOCS1_MOUSE Molybdenum cofactor biosynthesis protein 1 OS=Mus musculus OX=10090 GN=Mocs1 PE=1 SV=2;sp|Q5RKZ7-2|MOCS1_MOUSE Isoform Mocs1a of Molybdenum cofactor biosynthesis protein 1 OS=Mus musculus OX=10090 GN=Mocs1	-0.216606	Mocs1
22.0474	22.4206	22.1129	22.3266	22.3471	22.2455	22.2499	22.6246	22.2419	22.3194	22.6459	22.5531			211.19	9	0.0803441	0.138459	-0.189122	-1.94551	22.25	22.4391	Q5SSW2	Q5SSW2	Proteasome activator complex subunit 4	Psme4	sp|Q5SSW2|PSME4_MOUSE Proteasome activator complex subunit 4 OS=Mus musculus OX=10090 GN=Psme4 PE=1 SV=1	-0.189122	Psme4
22.3952	22.7148	22.6046	22.4778	21.3239	22.7255	22.8355	23.0635	22.4884	22.8938	23.4147	22.7572			144.63	14	0.058897	0.106194	-0.535204	-2.13125	22.3736	22.9088	Q5SUR0	Q5SUR0	Phosphoribosylformylglycinamidine synthase	Pfas	sp|Q5SUR0|PUR4_MOUSE Phosphoribosylformylglycinamidine synthase OS=Mus musculus OX=10090 GN=Pfas PE=1 SV=1	-0.535204	Pfas
25.4106	25.6865	25.5567	25.4417	25.4748	25.5309	25.6025	25.343	25.3778	25.3801	25.3915	25.7207			148.07	292	0.539622	0.654463	0.0476058	0.6351	25.5169	25.4693	Q5SW19;Q5SW19-3;Q5SW19-2	Q5SW19	Clustered mitochondria protein homolog	Cluh	sp|Q5SW19|CLU_MOUSE Clustered mitochondria protein homolog OS=Mus musculus OX=10090 GN=Cluh PE=1 SV=2;sp|Q5SW19-3|CLU_MOUSE Isoform 3 of Clustered mitochondria protein homolog OS=Mus musculus OX=10090 GN=Cluh;sp|Q5SW19-2|CLU_MOUSE Isoform 2 of Clustered mi	0.0476058	Cluh
25.0488	25.0742	25.3439	25.6651	26.2067	25.547	25.7949	26.5767	26.4663	25.915	27.0261	26.1273	+	HFD_LFD	265.25	532	0.00884198	0.0230446	-0.836778	-3.24183	25.4809	26.3177	Q5SWU9;Q5SWU9-2	Q5SWU9	Acetyl-CoA carboxylase 1;Biotin carboxylase	Acaca	sp|Q5SWU9|ACACA_MOUSE Acetyl-CoA carboxylase 1 OS=Mus musculus OX=10090 GN=Acaca PE=1 SV=1;sp|Q5SWU9-2|ACACA_MOUSE Isoform 2 of Acetyl-CoA carboxylase 1 OS=Mus musculus OX=10090 GN=Acaca	-0.836778	Acaca
24.7659	24.7764	24.5472	24.7485	24.802	24.8647	25.0018	24.8639	24.8785	24.9045	24.8352	24.7873			63.232	68	0.0365776	0.0727092	-0.127781	-2.41169	24.7508	24.8786	Q5U458	Q5U458	DnaJ homolog subfamily C member 11	Dnajc11	sp|Q5U458|DJC11_MOUSE DnaJ homolog subfamily C member 11 OS=Mus musculus OX=10090 GN=Dnajc11 PE=1 SV=2	-0.127781	Dnajc11
26.5156	26.492	26.4683	26.3518	26.3918	26.4885	26.3052	26.3808	26.3578	26.1499	26.3751	26.2773	+	HFD_LFD	42.356	195	0.00893521	0.0233497	0.143651	3.23564	26.4513	26.3077	Q5U5V2;Q5U5V2-2	Q5U5V2	Hydroxylysine kinase	Hykk	sp|Q5U5V2|HYKK_MOUSE Hydroxylysine kinase OS=Mus musculus OX=10090 GN=Hykk PE=1 SV=2;sp|Q5U5V2-2|HYKK_MOUSE Isoform 2 of Hydroxylysine kinase OS=Mus musculus OX=10090 GN=Hykk	0.143651	Hykk
25.8869	25.9326	25.69	25.9989	26.1332	26.0208	25.7979	25.7861	25.7914	25.7265	25.5258	25.732	+	HFD_LFD	52.369	172	0.0152917	0.0352788	0.21712	2.92034	25.9437	25.7266	Q5XG73-2;Q5XG73-3;Q5XG73	Q5XG73-2	Acyl-CoA-binding domain-containing protein 5	Acbd5	sp|Q5XG73-2|ACBD5_MOUSE Isoform 2 of Acyl-CoA-binding domain-containing protein 5 OS=Mus musculus OX=10090 GN=Acbd5;sp|Q5XG73-3|ACBD5_MOUSE Isoform 3 of Acyl-CoA-binding domain-containing protein 5 OS=Mus musculus OX=10090 GN=Acbd5;sp|Q5XG73|ACBD5_MOUSE Ac	0.21712	Acbd5
25.9568	25.8926	25.8619	25.8982	25.8563	26.0034	25.9284	26.0696	26.0248	25.9103	25.8691	25.8064			57.229	210	0.626422	0.725705	-0.0232385	-0.502167	25.9115	25.9348	Q5XJY5	Q5XJY5	Coatomer subunit delta	Arcn1	sp|Q5XJY5|COPD_MOUSE Coatomer subunit delta OS=Mus musculus OX=10090 GN=Arcn1 PE=1 SV=2	-0.0232385	Arcn1
26.5097	26.1631	26.1418	26.2716	26.2768	26.3354	26.4041	26.4485	26.3105	26.4466	26.2697	26.4491			65.681	272	0.12742	0.205024	-0.105022	-1.66236	26.2831	26.3881	Q5YD48;Q5YD48-2;Q5YD48-3;P86049	Q5YD48	APOBEC1 complementation factor	A1cf	sp|Q5YD48|A1CF_MOUSE APOBEC1 complementation factor OS=Mus musculus OX=10090 GN=A1cf PE=1 SV=2;sp|Q5YD48-2|A1CF_MOUSE Isoform 2 of APOBEC1 complementation factor OS=Mus musculus OX=10090 GN=A1cf;sp|Q5YD48-3|A1CF_MOUSE Isoform 3 of APOBEC1 complementation f	-0.105022	A1cf
24.3016	24.3417	24.6645	25.3798	23.9348	24.2918	24.3759	24.702	24.5015	24.3265	25.1049	24.2898			23.895	40	0.792832	0.858536	-0.0643768	-0.269757	24.4857	24.5501	Q60590	Q60590	Alpha-1-acid glycoprotein 1	Orm1	sp|Q60590|A1AG1_MOUSE Alpha-1-acid glycoprotein 1 OS=Mus musculus OX=10090 GN=Orm1 PE=1 SV=1	-0.0643768	Orm1
27.4542	27.296	27.2517	27.3021	27.4245	27.1362	27.5189	27.4969	27.4943	27.4551	27.4281	27.507	+	HFD_LFD	116.45	617	0.00590347	0.0169105	-0.172609	-3.48179	27.3108	27.4834	Q60597;Q60597-3;Q60597-2;Q60597-4	Q60597	2-oxoglutarate dehydrogenase, mitochondrial	Ogdh	sp|Q60597|ODO1_MOUSE 2-oxoglutarate dehydrogenase, mitochondrial OS=Mus musculus OX=10090 GN=Ogdh PE=1 SV=3;sp|Q60597-3|ODO1_MOUSE Isoform 3 of 2-oxoglutarate dehydrogenase, mitochondrial OS=Mus musculus OX=10090 GN=Ogdh;sp|Q60597-2|ODO1_MOUSE Isoform 2 of	-0.172609	Ogdh
25.2612	24.9355	24.9734	25.243	25.002	25.2221	25.2792	25.1353	25.2831	25.3135	25.0308	25.2717			61.249	120	0.171318	0.258238	-0.112777	-1.47375	25.1062	25.219	Q60598	Q60598	Src substrate cortactin	Cttn	sp|Q60598|SRC8_MOUSE Src substrate cortactin OS=Mus musculus OX=10090 GN=Cttn PE=1 SV=2	-0.112777	Cttn
28.0306	27.6686	27.7684	28.1038	28.0556	27.8866	27.8526	27.6927	27.6658	27.835	27.5693	27.7455			16.93	224	0.0442298	0.0848693	0.192115	2.30033	27.9189	27.7268	Q60605;Q60605-2;Q8CI43	Q60605	Myosin light polypeptide 6	Myl6	sp|Q60605|MYL6_MOUSE Myosin light polypeptide 6 OS=Mus musculus OX=10090 GN=Myl6 PE=1 SV=3;sp|Q60605-2|MYL6_MOUSE Isoform Smooth muscle of Myosin light polypeptide 6 OS=Mus musculus OX=10090 GN=Myl6	0.192115	Myl6
23.6877	23.1963	23.6161	24.1976	24.184	23.5765	23.3676	22.9918	23.2414	23.1854	23.3088	22.8627	+	HFD_LFD	25.238	12	0.00797771	0.0208644	0.583406	3.30265	23.743	23.1596	Q60631;Q60631-2	Q60631	Growth factor receptor-bound protein 2	Grb2	sp|Q60631|GRB2_MOUSE Growth factor receptor-bound protein 2 OS=Mus musculus OX=10090 GN=Grb2 PE=1 SV=1;sp|Q60631-2|GRB2_MOUSE Isoform 2 of Growth factor receptor-bound protein 2 OS=Mus musculus OX=10090 GN=Grb2	0.583406	Grb2
25.0272	23.442	24.3171	24.3919	24.1727	25.2193	24.4504	25.4244	25.4369	25.2031	24.9887	24.8806			20.824	27	0.0617409	0.111068	-0.63565	-2.10323	24.4284	25.064	Q60648	Q60648	Ganglioside GM2 activator	Gm2a	sp|Q60648|SAP3_MOUSE Ganglioside GM2 activator OS=Mus musculus OX=10090 GN=Gm2a PE=1 SV=2	-0.63565	Gm2a
26.7589	26.2484	26.307	26.4025	26.5201	26.4251	26.5945	26.4318	26.5216	26.5776	26.3847	26.6396			38.354	119	0.357529	0.471534	-0.0813042	-0.964522	26.4437	26.525	Q60668;Q60668-3;Q60668-4;Q60668-2	Q60668	Heterogeneous nuclear ribonucleoprotein D0	Hnrnpd	sp|Q60668|HNRPD_MOUSE Heterogeneous nuclear ribonucleoprotein D0 OS=Mus musculus OX=10090 GN=Hnrnpd PE=1 SV=2;sp|Q60668-3|HNRPD_MOUSE Isoform 3 of Heterogeneous nuclear ribonucleoprotein D0 OS=Mus musculus OX=10090 GN=Hnrnpd;sp|Q60668-4|HNRPD_MOUSE Isoform	-0.0813042	Hnrnpd
24.7574	24.816	25.1187	24.8335	24.9552	24.9818	25.1183	24.7788	24.7934	24.877	24.7512	24.5807			56.876	16	0.323808	0.437655	0.0938549	1.0378	24.9104	24.8166	Q60676	Q60676	Serine/threonine-protein phosphatase 5	Ppp5c	sp|Q60676|PPP5_MOUSE Serine/threonine-protein phosphatase 5 OS=Mus musculus OX=10090 GN=Ppp5c PE=1 SV=3	0.0938549	Ppp5c
27.5201	27.3942	27.7827	27.3255	27.6462	27.5777	27.6359	27.5662	27.5382	27.5761	27.3654	27.6917			25.378	139	0.80126	0.864242	-0.0211582	-0.258505	27.5411	27.5622	Q60692	Q60692	Proteasome subunit beta type-6	Psmb6	sp|Q60692|PSB6_MOUSE Proteasome subunit beta type-6 OS=Mus musculus OX=10090 GN=Psmb6 PE=1 SV=3	-0.0211582	Psmb6
26.3337	26.3343	26.2145	26.889	26.4386	26.157	26.0925	26.3808	26.0892	26.3475	26.7098	26.1744			75.892	109	0.522464	0.635289	0.0954749	0.662764	26.3945	26.2991	Q60710;Q60710-2	Q60710	Deoxynucleoside triphosphate triphosphohydrolase SAMHD1	Samhd1	sp|Q60710|SAMH1_MOUSE Deoxynucleoside triphosphate triphosphohydrolase SAMHD1 OS=Mus musculus OX=10090 GN=Samhd1 PE=1 SV=3;sp|Q60710-2|SAMH1_MOUSE Isoform 2 of Deoxynucleoside triphosphate triphosphohydrolase SAMHD1 OS=Mus musculus OX=10090 GN=Samhd1	0.0954749	Samhd1
25.4501	25.2119	25.4724	25.683	25.7436	25.4058	25.3875	25.2749	25.0067	25.3846	25.2531	25.4098			45.133	84	0.0647211	0.115775	0.208328	2.07516	25.4944	25.2861	Q60737	Q60737	Casein kinase II subunit alpha	Csnk2a1	sp|Q60737|CSK21_MOUSE Casein kinase II subunit alpha OS=Mus musculus OX=10090 GN=Csnk2a1 PE=1 SV=2	0.208328	Csnk2a1
24.5385	24.538	24.6139	24.6997	24.1993	24.6886	24.6997	24.7259	24.7143	25.0027	25.0792	24.9728	+	HFD_LFD	48.37	21	0.0108951	0.0274274	-0.319456	-3.11886	24.5463	24.8658	Q60749	Q60749	KH domain-containing, RNA-binding, signal transduction-associated protein 1	Khdrbs1	sp|Q60749|KHDR1_MOUSE KH domain-containing, RNA-binding, signal transduction-associated protein 1 OS=Mus musculus OX=10090 GN=Khdrbs1 PE=1 SV=2	-0.319456	Khdrbs1
29.8768	29.9183	30.0044	29.8202	29.6315	29.7892	29.6236	29.5224	29.5388	29.5855	29.585	29.5215	+	HFD_LFD	48.605	735	0.000481442	0.00292896	0.277252	5.07479	29.8401	29.5628	Q60759	Q60759	Glutaryl-CoA dehydrogenase, mitochondrial	Gcdh	sp|Q60759|GCDH_MOUSE Glutaryl-CoA dehydrogenase, mitochondrial OS=Mus musculus OX=10090 GN=Gcdh PE=1 SV=2	0.277252	Gcdh
25.7733	25.8227	26.1194	27.1145	25.6698	25.7262	25.8947	25.8382	25.808	25.9381	26.5234	25.5442			44.887	91	0.673373	0.760044	0.113219	0.434184	26.0376	25.9244	Q60766-2;Q60766	Q60766-2	Immunity-related GTPase family M protein 1	Irgm1	sp|Q60766-2|IRGM1_MOUSE Isoform 2 of Immunity-related GTPase family M protein 1 OS=Mus musculus OX=10090 GN=Irgm1;sp|Q60766|IRGM1_MOUSE Immunity-related GTPase family M protein 1 OS=Mus musculus OX=10090 GN=Irgm1 PE=1 SV=1	0.113219	Irgm1
23.4963	23.8347	23.9223	23.7847	24.2714	23.3877	23.8236	23.5728	23.5964	23.7682	23.7593	24.0604			67.942	23	0.897996	0.92806	0.0194314	0.13149	23.7829	23.7634	Q60770;Q60770-2	Q60770	Syntaxin-binding protein 3	Stxbp3	sp|Q60770|STXB3_MOUSE Syntaxin-binding protein 3 OS=Mus musculus OX=10090 GN=Stxbp3 PE=1 SV=1;sp|Q60770-2|STXB3_MOUSE Isoform 2 of Syntaxin-binding protein 3 OS=Mus musculus OX=10090 GN=Stxbp3	0.0194314	Stxbp3
24.4865	24.3673	24.2683	24.8491	24.4764	24.4333	24.4707	24.5181	24.3972	24.4759	24.395	24.4252			42.598	85	0.699087	0.782704	0.0331418	0.397871	24.4801	24.447	Q60854	Q60854	Serpin B6	Serpinb6	sp|Q60854|SPB6_MOUSE Serpin B6 OS=Mus musculus OX=10090 GN=Serpinb6 PE=1 SV=1	0.0331418	Serpinb6
26.95	26.6338	26.7279	26.8167	26.5491	26.8057	26.9933	26.9068	26.8843	26.9393	26.6623	26.9815			62.581	420	0.0827631	0.142415	-0.147378	-1.92759	26.7472	26.8946	Q60864	Q60864	Stress-induced-phosphoprotein 1	Stip1	sp|Q60864|STIP1_MOUSE Stress-induced-phosphoprotein 1 OS=Mus musculus OX=10090 GN=Stip1 PE=1 SV=1	-0.147378	Stip1
26.3229	26.0492	26.2681	26.1179	26.3108	25.9969	26.2103	25.7953	25.748	25.9228	26.0179	26.3185			78.168	103	0.138727	0.218238	0.17552	1.60885	26.1776	26.0021	Q60865	Q60865	Caprin-1	Caprin1	sp|Q60865|CAPR1_MOUSE Caprin-1 OS=Mus musculus OX=10090 GN=Caprin1 PE=1 SV=2	0.17552	Caprin1
27.2059	26.9074	27.2824	27.4179	27.2647	27.1023	27.4367	27.5878	27.5355	27.4794	27.7975	27.7535	+	HFD_LFD	39.218	247	0.00156045	0.006375	-0.401637	-4.3004	27.1968	27.5984	Q60866;Q60866-2	Q60866	Phosphotriesterase-related protein	Pter	sp|Q60866|PTER_MOUSE Phosphotriesterase-related protein OS=Mus musculus OX=10090 GN=Pter PE=1 SV=1;sp|Q60866-2|PTER_MOUSE Isoform 2 of Phosphotriesterase-related protein OS=Mus musculus OX=10090 GN=Pter	-0.401637	Pter
22.4734	22.468	22.3717	22.7056	21.0976	22.9347	21.6052	22.3356	22.352	22.308	22.3708	22.7305			99.307	16	0.851345	0.899536	0.0581379	0.192315	22.3418	22.2837	Q60902;Q60902-3;Q60902-4;Q60902-2	Q60902	Epidermal growth factor receptor substrate 15-like 1	Eps15l1	sp|Q60902|EP15R_MOUSE Epidermal growth factor receptor substrate 15-like 1 OS=Mus musculus OX=10090 GN=Eps15l1 PE=1 SV=3;sp|Q60902-3|EP15R_MOUSE Isoform 3 of Epidermal growth factor receptor substrate 15-like 1 OS=Mus musculus OX=10090 GN=Eps15l1;sp|Q60902	0.0581379	Eps15l1
27.9182	27.9663	27.5156	27.9704	27.9527	27.8409	28.1045	28.1664	28.1736	28.2505	28.0513	28.358	+	HFD_LFD	31.732	243	0.00330223	0.0108359	-0.32337	-3.83307	27.8607	28.184	Q60930	Q60930	Voltage-dependent anion-selective channel protein 2	Vdac2	sp|Q60930|VDAC2_MOUSE Voltage-dependent anion-selective channel protein 2 OS=Mus musculus OX=10090 GN=Vdac2 PE=1 SV=2	-0.32337	Vdac2
27.6613	27.7354	27.3363	27.6063	27.6019	27.6068	27.975	27.8923	28.037	28.0909	27.7679	28.1504	+	HFD_LFD	30.752	224	0.000557553	0.00347368	-0.394241	-4.97497	27.5913	27.9856	Q60931	Q60931	Voltage-dependent anion-selective channel protein 3	Vdac3	sp|Q60931|VDAC3_MOUSE Voltage-dependent anion-selective channel protein 3 OS=Mus musculus OX=10090 GN=Vdac3 PE=1 SV=1	-0.394241	Vdac3
29.3735	29.1918	29.0541	29.2044	29.0387	29.2165	29.3734	29.5138	29.6238	29.5283	29.3003	29.4755	+	HFD_LFD	30.755	625	0.00183096	0.00697778	-0.289362	-4.19922	29.1798	29.4692	Q60932-2;Q60932	Q60932-2	Voltage-dependent anion-selective channel protein 1	Vdac1	sp|Q60932-2|VDAC1_MOUSE Isoform Mt-VDAC1 of Voltage-dependent anion-selective channel protein 1 OS=Mus musculus OX=10090 GN=Vdac1;sp|Q60932|VDAC1_MOUSE Voltage-dependent anion-selective channel protein 1 OS=Mus musculus OX=10090 GN=Vdac1 PE=1 SV=3	-0.289362	Vdac1
26.6706	26.5838	26.4797	26.2651	26.1764	26.2633	27.0801	26.9093	27.1347	27.0243	26.911	26.885	+	HFD_LFD	71.742	370	8.3544e-05	0.000741935	-0.584237	-6.34976	26.4065	26.9907	Q60936;Q60936-2	Q60936	Atypical kinase ADCK3, mitochondrial	Adck3	sp|Q60936|COQ8A_MOUSE Atypical kinase COQ8A, mitochondrial OS=Mus musculus OX=10090 GN=Coq8a PE=1 SV=2;sp|Q60936-2|COQ8A_MOUSE Isoform 2 of Atypical kinase COQ8A, mitochondrial OS=Mus musculus OX=10090 GN=Coq8a	-0.584237	Adck3
25.4035	25.159	24.8666	25.2169	25.4053	25.3004	25.3984	25.2561	25.1848	25.3105	25.182	25.4107			47.655	81	0.494957	0.60923	-0.065114	-0.708268	25.2253	25.2904	Q60972	Q60972	Histone-binding protein RBBP4	Rbbp4	sp|Q60972|RBBP4_MOUSE Histone-binding protein RBBP4 OS=Mus musculus OX=10090 GN=Rbbp4 PE=1 SV=5	-0.065114	Rbbp4
24.7596	24.3495	23.7126	24.4539	23.8973	24.3342	20.9998	24.1822	24.0943	24.3727	23.9616	23.356			47.789	9	0.192475	0.285733	0.756747	1.39756	24.2512	23.4944	Q60973	Q60973	Histone-binding protein RBBP7	Rbbp7	sp|Q60973|RBBP7_MOUSE Histone-binding protein RBBP7 OS=Mus musculus OX=10090 GN=Rbbp7 PE=1 SV=1	0.756747	Rbbp7
24.6766	25.4486	23.8454	24.132	24.8891	23.728	27.1555	26.3354	26.1194	26.6484	25.4987	26.799	+	HFD_LFD	58.47	114	0.000275706	0.00228571	-1.97279	-5.46314	24.4533	26.4261	Q60991	Q60991	25-hydroxycholesterol 7-alpha-hydroxylase	Cyp7b1	sp|Q60991|CP7B1_MOUSE Cytochrome P450 7B1 OS=Mus musculus OX=10090 GN=Cyp7b1 PE=1 SV=2	-1.97279	Cyp7b1
26.7277	27.1041	26.8057	26.6642	26.678	26.5277	27.0162	26.8571	27.07	27.1646	26.9588	27.1298	+	HFD_LFD	56.753	87	0.0122736	0.029712	-0.281492	-3.04896	26.7512	27.0327	Q61009;Q61009-2	Q61009	Scavenger receptor class B member 1	Scarb1	sp|Q61009|SCRB1_MOUSE Scavenger receptor class B member 1 OS=Mus musculus OX=10090 GN=Scarb1 PE=1 SV=1;sp|Q61009-2|SCRB1_MOUSE Isoform 2 of Scavenger receptor class B member 1 OS=Mus musculus OX=10090 GN=Scarb1	-0.281492	Scarb1
25.635	25.796	25.4519	25.7516	25.4744	25.6107	25.8562	25.6787	25.6583	25.5885	25.704	25.877			50.372	79	0.17775	0.267009	-0.107201	-1.44977	25.6199	25.7271	Q61029;Q61029-3;Q61029-4;Q61029-2;Q61033;Q61033-2	Q61029	Lamina-associated polypeptide 2, isoforms beta/delta/epsilon/gamma;Lamina-associated polypeptide 2, isoforms alpha/zeta	Tmpo	sp|Q61029|LAP2B_MOUSE Lamina-associated polypeptide 2, isoforms beta/delta/epsilon/gamma OS=Mus musculus OX=10090 GN=Tmpo PE=1 SV=4;sp|Q61029-3|LAP2B_MOUSE Isoform Epsilon of Lamina-associated polypeptide 2, isoforms beta/delta/epsilon/gamma OS=Mus musculu	-0.107201	Tmpo
25.1274	25.1461	24.8736	25.4921	25.321	25.2434	25.3612	25.297	25.2207	25.2526	25.1497	25.4572			57.432	111	0.374212	0.490966	-0.0891387	-0.93013	25.2006	25.2897	Q61035	Q61035	Histidine--tRNA ligase, cytoplasmic	Hars	sp|Q61035|HARS1_MOUSE Histidine--tRNA ligase, cytoplasmic OS=Mus musculus OX=10090 GN=Hars1 PE=1 SV=2	-0.0891387	Hars
23.2035	23.11	23.1063	23.1587	23.247	23.1514	23.0758	23.2269	23.2271	23.1778	23.2873	23.2245			58.727	12	0.296551	0.407272	-0.0404161	-1.10134	23.1628	23.2032	Q61074	Q61074	Protein phosphatase 1G	Ppm1g	sp|Q61074|PPM1G_MOUSE Protein phosphatase 1G OS=Mus musculus OX=10090 GN=Ppm1g PE=1 SV=3	-0.0404161	Ppm1g
25.0357	25.1718	25.1622	25.0492	25.0933	24.9711	25.0699	24.9689	24.8768	24.9399	25.1148	25.275			44.593	43	0.56549	0.677499	0.0396525	0.594336	25.0805	25.0409	Q61081	Q61081	Hsp90 co-chaperone Cdc37;Hsp90 co-chaperone Cdc37, N-terminally processed	Cdc37	sp|Q61081|CDC37_MOUSE Hsp90 co-chaperone Cdc37 OS=Mus musculus OX=10090 GN=Cdc37 PE=1 SV=1	0.0396525	Cdc37
24.8911	25.1155	25.0558	24.9722	25.1491	24.8155	25.2759	24.9927	25.0288	25.0627	24.8333	24.9598			82.58	114	0.754935	0.828937	-0.0256561	-0.320841	24.9999	25.0255	Q61102	Q61102	ATP-binding cassette sub-family B member 7, mitochondrial	Abcb7	sp|Q61102|ABCB7_MOUSE ATP-binding cassette sub-family B member 7, mitochondrial OS=Mus musculus OX=10090 GN=Abcb7 PE=1 SV=3	-0.0256561	Abcb7
24.466	23.7525	24.123	24.3528	24.5179	24.3449	24.4175	23.752	23.808	24.1047	23.8529	23.1287			67.26	26	0.0757041	0.131965	0.41553	1.98134	24.2595	23.844	Q61129	Q61129	Complement factor I;Complement factor I heavy chain;Complement factor I light chain	Cfi	sp|Q61129|CFAI_MOUSE Complement factor I OS=Mus musculus OX=10090 GN=Cfi PE=1 SV=3	0.41553	Cfi
26.7858	26.637	26.7648	27.0678	26.4854	26.8847	27.2327	27.0105	27.333	27.4363	27.0767	27.4503	+	HFD_LFD	27.634	254	0.00139185	0.00591803	-0.485674	-4.37332	26.7709	27.2566	Q61133	Q61133	Glutathione S-transferase theta-2	Gstt2	sp|Q61133|GSTT2_MOUSE Glutathione S-transferase theta-2 OS=Mus musculus OX=10090 GN=Gstt2 PE=1 SV=4	-0.485674	Gstt2
25.759	25.7899	26.0941	26.1965	26.2109	25.6617	25.5549	25.4005	25.3719	25.4748	25.3358	25.524	+	HFD_LFD	121.15	238	0.000698789	0.0038607	0.508353	4.82327	25.952	25.4437	Q61147;CON__ENSEMBL:ENSBTAP00000031900	Q61147	Ceruloplasmin	Cp	sp|Q61147|CERU_MOUSE Ceruloplasmin OS=Mus musculus OX=10090 GN=Cp PE=1 SV=2	0.508353	Cp
22.5958	23.7594	24.141	22.3199	22.7391	22.9559	23.4013	22.3429	23.3086	23.2101	23.6454	21.9208			22.96	10	0.782925	0.849729	0.113677	0.283032	23.0852	22.9715	Q61160	Q61160	FAS-associated death domain protein	Fadd	sp|Q61160|FADD_MOUSE FAS-associated death domain protein OS=Mus musculus OX=10090 GN=Fadd PE=1 SV=1	0.113677	Fadd
24.6914	24.6711	24.5028	24.6472	24.6307	24.7528	24.7009	24.6017	24.6598	24.6664	24.6318	24.6157			30.016	38	0.931316	0.956936	0.00328636	0.0883846	24.6493	24.646	Q61166	Q61166	Microtubule-associated protein RP/EB family member 1	Mapre1	sp|Q61166|MARE1_MOUSE Microtubule-associated protein RP/EB family member 1 OS=Mus musculus OX=10090 GN=Mapre1 PE=1 SV=3	0.00328636	Mapre1
28.8855	28.9362	28.965	29.1866	29.2389	28.9731	29.0423	28.9783	28.9226	29.2254	28.8376	29.0689			21.778	470	0.824283	0.882223	0.0183573	0.227944	29.0309	29.0125	Q61171	Q61171	Peroxiredoxin-2	Prdx2	sp|Q61171|PRDX2_MOUSE Peroxiredoxin-2 OS=Mus musculus OX=10090 GN=Prdx2 PE=1 SV=3	0.0183573	Prdx2
31.9743	31.8167	31.7686	31.6903	31.6353	31.8492	31.7204	31.9924	32.0056	31.9577	31.8656	31.7953			34.807	2171	0.171118	0.258136	-0.100443	-1.47451	31.7891	31.8895	Q61176	Q61176	Arginase-1	Arg1	sp|Q61176|ARGI1_MOUSE Arginase-1 OS=Mus musculus OX=10090 GN=Arg1 PE=1 SV=1	-0.100443	Arg1
23.0066	22.6853	22.8419	22.0462	22.9862	23.0521	23.147	23.1489	22.8653	23.2154	22.7909	22.7364			44.123	8	0.253545	0.359375	-0.214291	-1.21152	22.7697	22.984	Q61187	Q61187	Tumor susceptibility gene 101 protein	Tsg101	sp|Q61187|TS101_MOUSE Tumor susceptibility gene 101 protein OS=Mus musculus OX=10090 GN=Tsg101 PE=1 SV=2	-0.214291	Tsg101
23.4886	23.3033	23.2946	23.1008	23.3885	23.4328	23.4809	23.6813	23.3581	23.3926	23.4193	23.5924			210.43	7	0.0717858	0.126579	-0.152681	-2.01324	23.3347	23.4874	Q61191	Q61191	Host cell factor 1;HCF N-terminal chain 1;HCF N-terminal chain 2;HCF N-terminal chain 3;HCF N-terminal chain 4;HCF N-terminal chain 5;HCF N-terminal chain 6;HCF C-terminal chain 1;HCF C-terminal chain 2;HCF C-terminal chain 3;HCF C-terminal chain 4;HCF C-terminal chain 5;HCF C-terminal chain 6	Hcfc1	sp|Q61191|HCFC1_MOUSE Host cell factor 1 OS=Mus musculus OX=10090 GN=Hcfc1 PE=1 SV=2	-0.152681	Hcfc1
25.3655	25.9898	26.0961	25.6568	24.9744	25.6853	25.3996	25.3992	25.5534	25.0707	25.9292	25.914			25.581	50	0.706938	0.789121	0.083621	0.386897	25.628	25.5444	Q61206	Q61206	Platelet-activating factor acetylhydrolase IB subunit beta	Pafah1b2	sp|Q61206|PA1B2_MOUSE Platelet-activating factor acetylhydrolase IB subunit alpha2 OS=Mus musculus OX=10090 GN=Pafah1b2 PE=1 SV=2	0.083621	Pafah1b2
29.0738	28.7233	28.8758	29.0205	29.077	28.8655	28.8604	28.6131	28.8438	28.9401	28.5699	28.8008			61.422	264	0.0712553	0.126116	0.167981	2.01768	28.9393	28.7713	Q61207	Q61207	Prosaposin	Psap	sp|Q61207|SAP_MOUSE Prosaposin OS=Mus musculus OX=10090 GN=Psap PE=1 SV=2	0.167981	Psap
27.113	27.1059	26.9611	27.6017	26.9636	26.9955	26.8398	26.9939	27.0476	27.0874	27.0626	26.7553			70.148	451	0.192884	0.286155	0.159022	1.39616	27.1235	26.9644	Q61233	Q61233	Plastin-2	Lcp1	sp|Q61233|PLSL_MOUSE Plastin-2 OS=Mus musculus OX=10090 GN=Lcp1 PE=1 SV=4	0.159022	Lcp1
22.5527	22.9224	22.0481	22.4897	23.6164	22.0797	23.4043	21.6385	22.0879	22.3075	22.4928	22.7418			44.013	10	0.625655	0.725433	0.172699	0.503298	22.6182	22.4455	Q61239	Q61239	Protein farnesyltransferase/geranylgeranyltransferase type-1 subunit alpha	Fnta	sp|Q61239|FNTA_MOUSE Protein farnesyltransferase/geranylgeranyltransferase type-1 subunit alpha OS=Mus musculus OX=10090 GN=Fnta PE=1 SV=1	0.172699	Fnta
24.9117	24.8597	24.7801	24.9704	24.9703	24.8272	25.062	24.7867	24.3907	24.7817	24.3757	24.7712			54.971	77	0.119516	0.194449	0.191907	1.70236	24.8866	24.6947	Q61247	Q61247	Alpha-2-antiplasmin	Serpinf2	sp|Q61247|A2AP_MOUSE Alpha-2-antiplasmin OS=Mus musculus OX=10090 GN=Serpinf2 PE=1 SV=1	0.191907	Serpinf2
23.98	23.7928	23.6625	23.8915	23.7017	23.7279	23.9297	24.0767	23.8802	23.7995	23.9848	23.6058			38.97	42	0.322387	0.436011	-0.0866954	-1.04101	23.7927	23.8794	Q61249	Q61249	Immunoglobulin-binding protein 1	Igbp1	sp|Q61249|IGBP1_MOUSE Immunoglobulin-binding protein 1 OS=Mus musculus OX=10090 GN=Igbp1 PE=1 SV=1	-0.0866954	Igbp1
24.2167	24.3487	24.071	23.7543	25.1289	24.2255	21.1262	22.4842	22.1425	21.2164	21.2495	23.5083	+	HFD_LFD	14.288	19	0.000280221	0.00224204	2.33633	5.45161	24.2908	21.9545	Q61268	Q61268	Apolipoprotein C-IV	Apoc4	sp|Q61268|APOC4_MOUSE Apolipoprotein C-IV OS=Mus musculus OX=10090 GN=Apoc4 PE=1 SV=1	2.33633	Apoc4
22.752	22.7175	25.0744	24.1749	22.2956	24.8172	21.4428	24.8457	24.6192	24.9318	26.5326	24.7568			105.28	20	0.316539	0.428907	-0.882904	-1.05433	23.6386	24.5215	Q61301;Q61301-3;Q61301-2	Q61301	Catenin alpha-2	Ctnna2	sp|Q61301|CTNA2_MOUSE Catenin alpha-2 OS=Mus musculus OX=10090 GN=Ctnna2 PE=1 SV=3;sp|Q61301-3|CTNA2_MOUSE Isoform 3 of Catenin alpha-2 OS=Mus musculus OX=10090 GN=Ctnna2;sp|Q61301-2|CTNA2_MOUSE Isoform 2 of Catenin alpha-2 OS=Mus musculus OX=10090 GN=Ctnn	-0.882904	Ctnna2
26.8066	26.521	26.695	26.8358	26.6373	26.7542	26.8072	26.668	26.7137	26.6628	26.6585	26.7879			94.132	505	0.886221	0.92218	-0.00805092	-0.146783	26.7083	26.7164	Q61316	Q61316	Heat shock 70 kDa protein 4	Hspa4	sp|Q61316|HSP74_MOUSE Heat shock 70 kDa protein 4 OS=Mus musculus OX=10090 GN=Hspa4 PE=1 SV=1	-0.00805092	Hspa4
26.1942	26.4453	26.171	26.16	26.2126	26.415	26.175	26.2565	26.1747	26.2036	25.9747	25.9007			27.956	80	0.0800829	0.138116	0.152197	1.94747	26.2664	26.1142	Q61335	Q61335	B-cell receptor-associated protein 31	Bcap31	sp|Q61335|BAP31_MOUSE B-cell receptor-associated protein 31 OS=Mus musculus OX=10090 GN=Bcap31 PE=1 SV=4	0.152197	Bcap31
23.777	23.9058	23.7185	23.9713	24.062	23.5767	24.6835	24.7428	24.6597	24.4908	24.5729	24.7709	+	HFD_LFD	66.935	51	2.14584e-06	0	-0.818214	-9.67703	23.8352	24.6534	Q61419;Q61419-2	Q61419	Cytidine monophosphate-N-acetylneuraminic acid hydroxylase	Cmah	sp|Q61419|CMAH_MOUSE Cytidine monophosphate-N-acetylneuraminic acid hydroxylase OS=Mus musculus OX=10090 GN=Cmah PE=1 SV=1;sp|Q61419-2|CMAH_MOUSE Isoform 2 of Cytidine monophosphate-N-acetylneuraminic acid hydroxylase OS=Mus musculus OX=10090 GN=Cmah	-0.818214	Cmah
31.1385	31.1029	31.2406	30.9736	31.199	30.8463	30.5231	30.0592	30.0572	30.2152	30.5767	30.2216	+	HFD_LFD	34.463	948	2.45911e-05	0.000238095	0.807989	7.34811	31.0835	30.2755	Q61425	Q61425	Hydroxyacyl-coenzyme A dehydrogenase, mitochondrial	Hadh	sp|Q61425|HCDH_MOUSE Hydroxyacyl-coenzyme A dehydrogenase, mitochondrial OS=Mus musculus OX=10090 GN=Hadh PE=1 SV=2	0.807989	Hadh
25.0556	25.09	24.7196	24.8144	24.8564	24.6822	25.2613	25.0887	25.146	24.9873	24.9571	25.3361	+	HFD_LFD	65.091	46	0.0184119	0.0405944	-0.259728	-2.81199	24.8697	25.1294	Q61490	Q61490	CD166 antigen	Alcam	sp|Q61490|CD166_MOUSE CD166 antigen OS=Mus musculus OX=10090 GN=Alcam PE=1 SV=3	-0.259728	Alcam
[truncated: 1,361 more rows]

## Sheet: Table S2_Perseus Phospho
Intensity HFD15	Intensity HFD21	Intensity HFD25	Intensity HFD27	Intensity HFD31	Intensity HFD7	Intensity LFD24	Intensity LFD30	Intensity LFD39	Intensity LFD42	Intensity LFD5	Intensity LFD8	Amino acid	Position	Multiplicity	Charge	Student's T-test Significant HFD_LFD	Student's T-test significant	Motifs	Known site	Origin	Pfam domains	active site	binding site	calcium-binding region	chain	coiled-coil region	compositionally biased region	cross-link	disulfide bond	dna-binding region	domain	glycosylation site	helix	initiator methionine	intramembrane region	lipid moiety-binding region	metal ion-binding site	modified residue	mutagenesis site	non-consecutive residues	non-standard amino acid	non-terminal residue	nucleotide phosphate-binding region	peptide	propeptide	region of interest	repeat	sequence conflict	sequence variant
[truncated: 1,650 more rows]
[truncated: 41 more columns]

[truncated: 4 more sheets: Table S3_Global Lipidomics, Table S4_FAMEs (FFA), Table S5_Protein_Lipid_Corr, Table S6_Phopho_Lipid corr]
